# Supplementary material for: Crystal structure of 2,5-dimethyl-3-(2-methyl­phenyl­sulfon­yl)-1-benzo­furan
Source: Acta Crystallogr Sect E Struct Rep Online. 2014 Oct 24;70(Pt 11):o1181–2. doi: 10.1107/S1600536814022788 (PMC4257330; doi:10.1107/S1600536814022788)
Supplement: Supplementary file 1 [file e-70-o1181-sup1.cif]

##############################################################################
#                                                                            #
# This CIF contains the data in a paper accepted for publication in          #
# Acta Crystallographica Section E. It conforms to the requirements of       #
# Notes for Authors for Acta Crystallographica Section E, and has been       #
# peer reviewed under the auspices of the IUCr Commission on Journals.       #
#                                                                            #
# Full details of the Crystallographic Information File format               #
# are given in the paper "The Crystallographic Information File (CIF):       #
# a New Standard Archive File for Crystallography" by S. R. Hall, F. H.      #
# Allen and I. D. Brown [Acta Cryst. (1991), A47, 655-685].                  #
#                                                                            #
# The current version of the core CIF dictionary is obtainable from          #
# ftp://ftp.iucr.org/pub/cif_core.dic.                                       #
#                                                                            #
# Software is freely available for graphical display of the structure(s)     #
# in this CIF. For information consult the CIF software page                 #
# http://www.iucr.org/resources/cif/software.                                #
#                                                                            #
# This file may be used for bona fide research purposes within the           #
# scientific community so long as proper attribution is given to the journal # 
# article from which it was obtained.                                        #
#                                                                            #
##############################################################################
data_I
_database_code_depnum_ccdc_archive 'CCDC 1029621'
_audit_creation_method     'form.cif (version 2.0)'
_journal_data_validation_number     ?
_journal_date_recd_electronic     2014-10-15
_journal_date_accepted     2014-10-17
_journal_name_full     'Acta Crystallographica, Section E'
_journal_year     2014
_journal_volume     70
_journal_issue     11
_journal_page_first     o1181
_journal_page_last     o1182
_journal_paper_category     HO
_journal_paper_doi     10.1107/S1600536814022788
_journal_coeditor_code     SU5004
_publ_contact_author_name     'Prof. Uk Lee'
_publ_contact_author_address
;
 Department of Chemistry, Pukyong National University, 599-1 Daeyeon 3-dong
 Nam-gu, Busan 608-737, Republic of Korea
;
_publ_contact_author_email     'uklee@pknu.ac.kr'
_publ_contact_author_fax     '+82-51-629-5583'
_publ_contact_author_phone     '+82-51-629-5596'
_publ_section_title
;
Crystal structure of 2,5-dimethyl-3-(2-methylphenylsulfonyl)-1-benzofuran
;
loop_
    _publ_author_name
    _publ_author_address
    'Choi, Hong Dae'
;
 Department of Chemistry, Dongeui University, San 24 Kaya-dong
 Busanjin-gu, Busan 614-714, Republic of Korea
;
    'Lee, Uk'
;
 Department of Chemistry, Pukyong National University,
 599-1 Daeyeon 3-dong
 Nam-gu, Busan 608-737, Republic of Korea
;
_publ_section_synopsis     .
_chemical_name_systematic
;
2,5-Dimethyl-3-(2-methylphenylsulfonyl)-1-benzofuran
;
_chemical_name_common     ?
_chemical_formula_moiety     'C17 H16 O3 S'
_chemical_formula_sum     'C17 H16 O3 S'
_chemical_formula_iupac     'C17 H16 O3 S'
_chemical_formula_weight     300.36
_chemical_melting_point_gt     386
_chemical_melting_point_lt     385
_symmetry_cell_setting     monoclinic
_symmetry_space_group_name_H-M     'P 21/c  '
_symmetry_space_group_name_Hall     '-P 2ybc'
loop_
    _symmetry_equiv_pos_as_xyz
    'x, y, z'
    '-x, y+1/2, -z+1/2'
    '-x, -y, -z'
    'x, -y-1/2, z-1/2'
_cell_length_a     16.7338(4)
_cell_length_b     8.0646(2)
_cell_length_c     21.8195(6)
_cell_angle_alpha     90.00
_cell_angle_beta     95.2960(10)
_cell_angle_gamma     90.00
_cell_volume     2932.00(13)
_cell_formula_units_Z     8
_cell_measurement_reflns_used     5209
_cell_measurement_theta_min     2.33
_cell_measurement_theta_max     26.56
_cell_measurement_temperature     173(2)
_exptl_crystal_description     'block'
_exptl_crystal_colour     'colourless'
_exptl_crystal_size_max     0.58
_exptl_crystal_size_mid     0.37
_exptl_crystal_size_min     0.23
_exptl_crystal_density_diffrn     1.361
_exptl_crystal_density_meas     ?
_exptl_crystal_density_method     'not measured'
_exptl_crystal_F_000     1264
_exptl_absorpt_coefficient_mu     0.228
_exptl_absorpt_correction_type     multi-scan
_exptl_absorpt_process_details
;
(<i>SADABS</i>; Bruker, 2009)
;
_exptl_absorpt_correction_T_min     0.8792
_exptl_absorpt_correction_T_max     0.9495
_exptl_special_details
;
 ^1^H NMR (\d p.p.m., CDCl~3~, 400 Hz): 8.25 (d, J=7.52 Hz, 1H),
7.37-7.48 (m, 3H), 7.30 (d, J=8.52 Hz, 1H), 7.26 (d, J=7.52 Hz, 1H),
7.08 (d, J=8.56 Hz, 1H), 2.74 (s, 3H), 2.52 (s, 3H), 2.37 (s, 3H).
;
_diffrn_ambient_temperature     173(2)
_diffrn_radiation_type     MoK\a
_diffrn_radiation_wavelength     0.71073
_diffrn_radiation_source     'rotating anode'
_diffrn_radiation_monochromator     'graphite multilayer'
_diffrn_measurement_device_type     'Bruker SMART APEXII CCD'
_diffrn_measurement_method     '\f and \w scans'
_diffrn_detector_area_resol_mean     10.0
_diffrn_reflns_number     27259
_diffrn_reflns_av_R_equivalents     0.0416
_diffrn_reflns_av_sigmaI/netI     0.0362
_diffrn_reflns_theta_min     1.87
_diffrn_reflns_theta_max     27.55
_diffrn_reflns_theta_full     27.55
_diffrn_measured_fraction_theta_max     0.999
_diffrn_measured_fraction_theta_full     0.999
_diffrn_reflns_limit_h_min     -21
_diffrn_reflns_limit_h_max     21
_diffrn_reflns_limit_k_min     -9
_diffrn_reflns_limit_k_max     10
_diffrn_reflns_limit_l_min     -23
_diffrn_reflns_limit_l_max     28
_diffrn_standards_number     0
_diffrn_standards_interval_count     ?
_diffrn_standards_interval_time     ?
_diffrn_standards_decay_%     ?
_refine_special_details
;
 Refinement of F^2^ against ALL reflections.  The weighted R-factor wR and
 goodness of fit S are based on F^2^, conventional R-factors R are based
 on F, with F set to zero for negative F^2^. The threshold expression of
 F^2^ > 2sigma(F^2^) is used only for calculating R-factors(gt) etc. and is
 not relevant to the choice of reflections for refinement.  R-factors based
 on F^2^ are statistically about twice as large as those based on F, and R-
 factors based on ALL data will be even larger.
;
_reflns_number_total     6773
_reflns_number_gt     5313
_reflns_threshold_expression     I>2\s(I)
_refine_ls_structure_factor_coef     Fsqd
_refine_ls_matrix_type     full
_refine_ls_R_factor_all     0.0568
_refine_ls_R_factor_gt     0.0426
_refine_ls_wR_factor_gt     0.1089
_refine_ls_wR_factor_ref     0.1184
_refine_ls_goodness_of_fit_ref     1.040
_refine_ls_restrained_S_all     1.040
_refine_ls_number_reflns     6773
_refine_ls_number_parameters     385
_refine_ls_number_restraints     0
_refine_ls_hydrogen_treatment     constr
_refine_ls_weighting_scheme     calc
_refine_ls_weighting_details
         'calc w=1/[\s^2^(Fo^2^)+(0.0560P)^2^+1.1004P] where P=(Fo^2^+2Fc^2^)/3'
_atom_sites_solution_hydrogens     difmap
_atom_sites_solution_primary     direct
_atom_sites_solution_secondary     difmap
_refine_ls_shift/su_max     0.001
_refine_ls_shift/su_mean     0.000
_refine_diff_density_max     0.342
_refine_diff_density_min     -0.442
_refine_ls_extinction_method     none
_refine_ls_extinction_coef     ?
loop_
    _atom_type_symbol
    _atom_type_description
    _atom_type_scat_dispersion_real
    _atom_type_scat_dispersion_imag
    _atom_type_scat_source
    'C' 'C' 0.0033 0.0016
                         'International Tables Vol C Tables 4.2.6.8 and 6.1.1.4'
    'H' 'H' 0.0000 0.0000
                         'International Tables Vol C Tables 4.2.6.8 and 6.1.1.4'
    'O' 'O' 0.0106 0.0060
                         'International Tables Vol C Tables 4.2.6.8 and 6.1.1.4'
    'S' 'S' 0.1246 0.1234
                         'International Tables Vol C Tables 4.2.6.8 and 6.1.1.4'
_computing_data_collection
;
<i>APEX2</i> (Bruker, 2009)
;
_computing_cell_refinement
;
<i>SAINT</i> (Bruker, 2009)
;
_computing_data_reduction
;
<i>SAINT</i> (Bruker, 2009)
;
_computing_structure_solution
;
<i>SHELXS97</i> (Sheldrick, 2008)
;
_computing_structure_refinement
;
<i>SHELXL97</i> (Sheldrick, 2008)
;
_computing_molecular_graphics
;
<i>ORTEP-3 for Windows </i> (Farrugia, 2012) and <i>DIAMOND</i>
(Brandenburg,
1998)
;
_computing_publication_material
;
<i>SHELXL97</i> (Sheldrick, 2008)
;
loop_
    _atom_site_type_symbol
    _atom_site_label
    _atom_site_fract_x
    _atom_site_fract_y
    _atom_site_fract_z
    _atom_site_U_iso_or_equiv
    _atom_site_adp_type
    _atom_site_calc_flag
    _atom_site_refinement_flags
    _atom_site_occupancy
    _atom_site_symmetry_multiplicity
    _atom_site_disorder_assembly
    _atom_site_disorder_group
    S S1 0.29003(3) 0.10514(6) 0.48076(2) 0.02658(12) Uani d . 1 2 . .
    O O3 0.28718(8) -0.06396(16) 0.50124(6) 0.0361(3) Uani d . 1 2 . .
    O O1 0.51121(7) 0.27240(17) 0.48421(6) 0.0336(3) Uani d . 1 2 . .
    O O2 0.26309(8) 0.14295(19) 0.41824(6) 0.0388(3) Uani d . 1 2 . .
    C C1 0.38848(10) 0.1730(2) 0.49575(8) 0.0257(4) Uani d . 1 2 . .
    C C2 0.43612(10) 0.1551(2) 0.55426(8) 0.0245(4) Uani d . 1 2 . .
    C C3 0.42259(10) 0.0982(2) 0.61259(8) 0.0261(4) Uani d . 1 2 . .
    H H3 0.3718 0.0542 0.6201 0.031 Uiso calc R 1 2 . .
    C C4 0.48413(11) 0.1065(2) 0.65957(9) 0.0306(4) Uani d . 1 2 . .
    C C5 0.55882(11) 0.1708(3) 0.64695(9) 0.0356(4) Uani d . 1 2 . .
    H H5 0.6008 0.1757 0.6794 0.043 Uiso calc R 1 2 . .
    C C6 0.57388(11) 0.2272(3) 0.58951(10) 0.0355(4) Uani d . 1 2 . .
    H H6 0.6249 0.2694 0.5815 0.043 Uiso calc R 1 2 . .
    C C7 0.51090(10) 0.2191(2) 0.54429(8) 0.0285(4) Uani d . 1 2 . .
    C C8 0.43609(11) 0.2433(2) 0.45585(8) 0.0302(4) Uani d . 1 2 . .
    C C9 0.47128(13) 0.0478(3) 0.72362(9) 0.0427(5) Uani d . 1 2 . .
    H H9A 0.4165 0.0746 0.7327 0.064 Uiso calc R 1 2 . .
    H H9B 0.5097 0.1032 0.7535 0.064 Uiso calc R 1 2 . .
    H H9C 0.4794 -0.0724 0.7262 0.064 Uiso calc R 1 2 . .
    C C10 0.42443(13) 0.2938(3) 0.39015(9) 0.0404(5) Uani d . 1 2 . .
    H H10A 0.4554 0.2202 0.3656 0.061 Uiso calc R 1 2 . .
    H H10B 0.4428 0.4083 0.3860 0.061 Uiso calc R 1 2 . .
    H H10C 0.3674 0.2863 0.3756 0.061 Uiso calc R 1 2 . .
    C C11 0.23229(9) 0.2235(2) 0.52923(8) 0.0232(3) Uani d . 1 2 . .
    C C12 0.19580(10) 0.1353(2) 0.57375(8) 0.0283(4) Uani d . 1 2 . .
    H H12 0.2052 0.0196 0.5784 0.034 Uiso calc R 1 2 . .
    C C13 0.14589(11) 0.2152(3) 0.61129(9) 0.0337(4) Uani d . 1 2 . .
    H H13 0.1211 0.1553 0.6419 0.040 Uiso calc R 1 2 . .
    C C14 0.13262(11) 0.3823(3) 0.60383(9) 0.0351(4) Uani d . 1 2 . .
    H H14 0.0978 0.4381 0.6290 0.042 Uiso calc R 1 2 . .
    C C15 0.16958(11) 0.4699(2) 0.55985(9) 0.0330(4) Uani d . 1 2 . .
    H H15 0.1597 0.5856 0.5557 0.040 Uiso calc R 1 2 . .
    C C16 0.22088(10) 0.3944(2) 0.52148(8) 0.0265(4) Uani d . 1 2 . .
    C C17 0.26127(12) 0.4981(3) 0.47580(9) 0.0373(5) Uani d . 1 2 . .
    H H17A 0.2446 0.6140 0.4790 0.056 Uiso calc R 1 2 . .
    H H17B 0.2458 0.4575 0.4341 0.056 Uiso calc R 1 2 . .
    H H17C 0.3196 0.4901 0.4846 0.056 Uiso calc R 1 2 . .
    S S2 0.22038(3) 0.67798(6) 0.26437(2) 0.02693(12) Uani d . 1 2 . .
    O O4 0.00302(8) 0.83199(19) 0.28806(7) 0.0422(4) Uani d . 1 2 . .
    O O5 0.22026(8) 0.51558(16) 0.23717(7) 0.0360(3) Uani d . 1 2 . .
    O O6 0.25599(8) 0.69703(19) 0.32615(6) 0.0404(4) Uani d . 1 2 . .
    C C29 0.27854(10) 0.9817(2) 0.22581(8) 0.0272(4) Uani d . 1 2 . .
    C C18 0.12153(10) 0.7450(2) 0.26076(8) 0.0271(4) Uani d . 1 2 . .
    C C19 0.06680(10) 0.7498(2) 0.20564(8) 0.0263(4) Uani d . 1 2 . .
    C C20 0.07067(10) 0.7165(2) 0.14330(8) 0.0282(4) Uani d . 1 2 . .
    H H20 0.1190 0.6767 0.1289 0.034 Uiso calc R 1 2 . .
    C C21 0.00326(11) 0.7420(2) 0.10269(10) 0.0365(5) Uani d . 1 2 . .
    C C22 -0.06806(12) 0.7977(3) 0.12514(12) 0.0471(6) Uani d . 1 2 . .
    H H22 -0.1141 0.8136 0.0969 0.057 Uiso calc R 1 2 . .
    C C23 -0.07384(12) 0.8299(3) 0.18648(12) 0.0454(6) Uani d . 1 2 . .
    H H23 -0.1225 0.8669 0.2012 0.054 Uiso calc R 1 2 . .
    C C24 -0.00521(11) 0.8056(2) 0.22530(10) 0.0352(4) Uani d . 1 2 . .
    C C25 0.08057(12) 0.7949(3) 0.30844(9) 0.0365(5) Uani d . 1 2 . .
    C C26 0.00614(15) 0.7143(3) 0.03466(10) 0.0534(6) Uani d . 1 2 . .
    H H26A 0.0072 0.8216 0.0137 0.080 Uiso calc R 1 2 . .
    H H26B -0.0414 0.6520 0.0184 0.080 Uiso calc R 1 2 . .
    H H26C 0.0545 0.6514 0.0276 0.080 Uiso calc R 1 2 . .
    C C27 0.10147(16) 0.8167(3) 0.37561(10) 0.0534(6) Uani d . 1 2 . .
    H H27A 0.0772 0.7273 0.3980 0.080 Uiso calc R 1 2 . .
    H H27B 0.0811 0.9238 0.3886 0.080 Uiso calc R 1 2 . .
    H H27C 0.1599 0.8135 0.3846 0.080 Uiso calc R 1 2 . .
    C C28 0.26882(10) 0.8114(2) 0.21492(8) 0.0235(4) Uani d . 1 2 . .
    C C30 0.32432(11) 1.0681(2) 0.18626(9) 0.0321(4) Uani d . 1 2 . .
    H H30 0.3325 1.1837 0.1924 0.038 Uiso calc R 1 2 . .
    C C31 0.35822(11) 0.9915(3) 0.13847(9) 0.0339(4) Uani d . 1 2 . .
    H H31 0.3903 1.0539 0.1131 0.041 Uiso calc R 1 2 . .
    C C32 0.34591(11) 0.8247(3) 0.12726(9) 0.0345(4) Uani d . 1 2 . .
    H H32 0.3680 0.7725 0.0936 0.041 Uiso calc R 1 2 . .
    C C33 0.30100(10) 0.7347(2) 0.16561(8) 0.0290(4) Uani d . 1 2 . .
    H H33 0.2920 0.6197 0.1583 0.035 Uiso calc R 1 2 . .
    C C34 0.24201(15) 1.0720(3) 0.27628(10) 0.0453(5) Uani d . 1 2 . .
    H H34A 0.2581 1.1889 0.2761 0.068 Uiso calc R 1 2 . .
    H H34B 0.2606 1.0223 0.3160 0.068 Uiso calc R 1 2 . .
    H H34C 0.1834 1.0641 0.2698 0.068 Uiso calc R 1 2 . .
loop_
    _atom_site_aniso_label
    _atom_site_aniso_U_11
    _atom_site_aniso_U_22
    _atom_site_aniso_U_33
    _atom_site_aniso_U_12
    _atom_site_aniso_U_13
    _atom_site_aniso_U_23
    S1 0.0259(2) 0.0283(2) 0.0256(2) -0.00190(17) 0.00290(17) -0.00472(18)
    O3 0.0361(7) 0.0248(7) 0.0485(8) -0.0034(6) 0.0094(6) -0.0059(6)
    O1 0.0275(6) 0.0383(8) 0.0366(7) -0.0025(6) 0.0121(6) 0.0011(6)
    O2 0.0379(8) 0.0539(9) 0.0241(7) -0.0015(7) 0.0002(6) -0.0076(6)
    C1 0.0246(8) 0.0262(9) 0.0268(9) 0.0009(7) 0.0055(7) -0.0019(7)
    C2 0.0228(8) 0.0204(8) 0.0306(9) 0.0022(7) 0.0049(7) -0.0040(7)
    C3 0.0249(8) 0.0248(9) 0.0288(9) -0.0013(7) 0.0041(7) 0.0009(7)
    C4 0.0302(9) 0.0274(9) 0.0335(10) 0.0026(7) -0.0015(8) -0.0010(8)
    C5 0.0281(9) 0.0365(11) 0.0406(11) 0.0008(8) -0.0059(8) -0.0020(9)
    C6 0.0216(9) 0.0370(11) 0.0485(12) -0.0022(8) 0.0055(8) -0.0028(9)
    C7 0.0257(9) 0.0272(9) 0.0337(10) 0.0018(7) 0.0085(7) -0.0020(8)
    C8 0.0308(9) 0.0299(10) 0.0309(10) 0.0026(8) 0.0086(8) -0.0025(8)
    C9 0.0441(12) 0.0477(13) 0.0345(11) -0.0005(10) -0.0063(9) 0.0054(10)
    C10 0.0471(12) 0.0446(12) 0.0314(11) -0.0004(10) 0.0138(9) 0.0041(9)
    C11 0.0192(8) 0.0286(9) 0.0216(8) 0.0003(7) 0.0001(6) -0.0013(7)
    C12 0.0248(9) 0.0302(10) 0.0294(9) 0.0003(7) 0.0006(7) 0.0031(8)
    C13 0.0291(9) 0.0438(12) 0.0292(10) -0.0006(8) 0.0076(8) 0.0038(8)
    C14 0.0286(10) 0.0431(12) 0.0341(10) 0.0044(8) 0.0048(8) -0.0092(9)
    C15 0.0308(9) 0.0290(10) 0.0386(11) 0.0035(8) 0.0006(8) -0.0033(8)
    C16 0.0235(8) 0.0279(9) 0.0275(9) -0.0015(7) -0.0018(7) -0.0006(7)
    C17 0.0418(11) 0.0302(10) 0.0401(11) -0.0007(8) 0.0053(9) 0.0076(9)
    S2 0.0236(2) 0.0282(2) 0.0292(2) -0.00071(17) 0.00328(17) 0.00437(18)
    O4 0.0341(8) 0.0445(9) 0.0512(9) 0.0028(6) 0.0212(7) -0.0050(7)
    O5 0.0304(7) 0.0246(7) 0.0543(9) 0.0007(5) 0.0106(6) 0.0034(6)
    O6 0.0377(8) 0.0534(9) 0.0292(7) -0.0056(7) -0.0015(6) 0.0109(6)
    C29 0.0284(9) 0.0278(9) 0.0249(9) -0.0003(7) -0.0010(7) -0.0017(7)
    C18 0.0247(8) 0.0273(9) 0.0301(9) -0.0007(7) 0.0074(7) -0.0001(7)
    C19 0.0202(8) 0.0223(9) 0.0370(10) -0.0015(7) 0.0059(7) -0.0001(7)
    C20 0.0236(8) 0.0244(9) 0.0366(10) -0.0011(7) 0.0020(7) -0.0027(8)
    C21 0.0319(10) 0.0284(10) 0.0473(12) -0.0030(8) -0.0069(9) -0.0045(9)
    C22 0.0265(10) 0.0380(12) 0.0736(16) 0.0032(9) -0.0128(10) -0.0057(11)
    C23 0.0207(9) 0.0381(12) 0.0781(17) 0.0032(8) 0.0084(10) -0.0052(11)
    C24 0.0269(9) 0.0319(10) 0.0483(12) -0.0003(8) 0.0118(9) -0.0051(9)
    C25 0.0379(11) 0.0358(11) 0.0382(11) -0.0013(9) 0.0157(9) 0.0000(9)
    C26 0.0538(14) 0.0554(15) 0.0465(13) 0.0008(12) -0.0190(11) -0.0091(11)
    C27 0.0671(16) 0.0598(16) 0.0365(12) 0.0019(13) 0.0226(11) -0.0050(11)
    C28 0.0190(8) 0.0277(9) 0.0234(8) -0.0006(7) 0.0003(6) 0.0015(7)
    C30 0.0334(10) 0.0281(10) 0.0339(10) -0.0045(8) -0.0009(8) 0.0032(8)
    C31 0.0286(9) 0.0390(11) 0.0344(10) -0.0030(8) 0.0050(8) 0.0095(8)
    C32 0.0306(10) 0.0407(11) 0.0336(10) 0.0030(8) 0.0108(8) -0.0004(9)
    C33 0.0247(9) 0.0280(9) 0.0348(10) 0.0019(7) 0.0061(7) -0.0022(8)
    C34 0.0689(15) 0.0323(11) 0.0366(11) -0.0067(10) 0.0157(11) -0.0113(9)
_geom_special_details
;
 All esds (except the esd in the dihedral angle between two l.s. planes)
 are estimated using the full covariance matrix.  The cell esds are taken
 into account individually in the estimation of esds in distances, angles
 and torsion angles; correlations between esds in cell parameters are only
 used when they are defined by crystal symmetry.  An approximate (isotropic)
 treatment of cell esds is used for estimating esds involving l.s. planes.
;
loop_
    _geom_bond_atom_site_label_1
    _geom_bond_atom_site_label_2
    _geom_bond_site_symmetry_2
    _geom_bond_distance
    _geom_bond_publ_flag
    S1 O2 . 1.4295(14) ?
    S1 O3 . 1.4373(14) ?
    S1 C1 . 1.7379(18) ?
    S1 C11 . 1.7754(17) ?
    O1 C8 . 1.369(2) ?
    O1 C7 . 1.380(2) ?
    C1 C8 . 1.357(2) ?
    C1 C2 . 1.449(2) ?
    C2 C7 . 1.389(2) ?
    C2 C3 . 1.391(2) ?
    C3 C4 . 1.386(2) ?
    C3 H3 . 0.9500 ?
    C4 C5 . 1.404(3) ?
    C4 C9 . 1.510(3) ?
    C5 C6 . 1.378(3) ?
    C5 H5 . 0.9500 ?
    C6 C7 . 1.377(3) ?
    C6 H6 . 0.9500 ?
    C8 C10 . 1.486(3) ?
    C9 H9A . 0.9800 ?
    C9 H9B . 0.9800 ?
    C9 H9C . 0.9800 ?
    C10 H10A . 0.9800 ?
    C10 H10B . 0.9800 ?
    C10 H10C . 0.9800 ?
    C11 C12 . 1.390(2) ?
    C11 C16 . 1.400(3) ?
    C12 C13 . 1.382(3) ?
    C12 H12 . 0.9500 ?
    C13 C14 . 1.373(3) ?
    C13 H13 . 0.9500 ?
    C14 C15 . 1.383(3) ?
    C14 H14 . 0.9500 ?
    C15 C16 . 1.393(3) ?
    C15 H15 . 0.9500 ?
    C16 C17 . 1.508(3) ?
    C17 H17A . 0.9800 ?
    C17 H17B . 0.9800 ?
    C17 H17C . 0.9800 ?
    S2 O6 . 1.4309(14) ?
    S2 O5 . 1.4378(14) ?
    S2 C18 . 1.7351(18) ?
    S2 C28 . 1.7719(17) ?
    O4 C25 . 1.366(2) ?
    O4 C24 . 1.380(2) ?
    C29 C30 . 1.392(3) ?
    C29 C28 . 1.401(2) ?
    C29 C34 . 1.497(3) ?
    C18 C25 . 1.358(3) ?
    C18 C19 . 1.443(2) ?
    C19 C24 . 1.391(2) ?
    C19 C20 . 1.394(2) ?
    C20 C21 . 1.384(2) ?
    C20 H20 . 0.9500 ?
    C21 C22 . 1.405(3) ?
    C21 C26 . 1.506(3) ?
    C22 C23 . 1.376(3) ?
    C22 H22 . 0.9500 ?
    C23 C24 . 1.377(3) ?
    C23 H23 . 0.9500 ?
    C25 C27 . 1.485(3) ?
    C26 H26A . 0.9800 ?
    C26 H26B . 0.9800 ?
    C26 H26C . 0.9800 ?
    C27 H27A . 0.9800 ?
    C27 H27B . 0.9800 ?
    C27 H27C . 0.9800 ?
    C28 C33 . 1.392(2) ?
    C30 C31 . 1.378(3) ?
    C30 H30 . 0.9500 ?
    C31 C32 . 1.379(3) ?
    C31 H31 . 0.9500 ?
    C32 C33 . 1.382(3) ?
    C32 H32 . 0.9500 ?
    C33 H33 . 0.9500 ?
    C34 H34A . 0.9800 ?
    C34 H34B . 0.9800 ?
    C34 H34C . 0.9800 ?
loop_
    _geom_angle_atom_site_label_1
    _geom_angle_atom_site_label_2
    _geom_angle_atom_site_label_3
    _geom_angle_site_symmetry_1
    _geom_angle_site_symmetry_3
    _geom_angle
    _geom_angle_publ_flag
    O2 S1 O3 . . 118.85(9) ?
    O2 S1 C1 . . 108.81(9) ?
    O3 S1 C1 . . 107.34(8) ?
    O2 S1 C11 . . 108.22(8) ?
    O3 S1 C11 . . 106.82(8) ?
    C1 S1 C11 . . 106.09(8) ?
    C8 O1 C7 . . 106.99(13) ?
    C8 C1 C2 . . 107.39(15) ?
    C8 C1 S1 . . 127.81(14) ?
    C2 C1 S1 . . 124.73(13) ?
    C7 C2 C3 . . 119.39(16) ?
    C7 C2 C1 . . 104.81(16) ?
    C3 C2 C1 . . 135.76(16) ?
    C4 C3 C2 . . 119.23(17) ?
    C4 C3 H3 . . 120.4 ?
    C2 C3 H3 . . 120.4 ?
    C3 C4 C5 . . 119.14(18) ?
    C3 C4 C9 . . 120.67(17) ?
    C5 C4 C9 . . 120.19(17) ?
    C6 C5 C4 . . 122.77(18) ?
    C6 C5 H5 . . 118.6 ?
    C4 C5 H5 . . 118.6 ?
    C7 C6 C5 . . 116.35(17) ?
    C7 C6 H6 . . 121.8 ?
    C5 C6 H6 . . 121.8 ?
    C6 C7 O1 . . 126.59(16) ?
    C6 C7 C2 . . 123.11(18) ?
    O1 C7 C2 . . 110.30(16) ?
    C1 C8 O1 . . 110.52(16) ?
    C1 C8 C10 . . 134.49(18) ?
    O1 C8 C10 . . 114.99(16) ?
    C4 C9 H9A . . 109.5 ?
    C4 C9 H9B . . 109.5 ?
    H9A C9 H9B . . 109.5 ?
    C4 C9 H9C . . 109.5 ?
    H9A C9 H9C . . 109.5 ?
    H9B C9 H9C . . 109.5 ?
    C8 C10 H10A . . 109.5 ?
    C8 C10 H10B . . 109.5 ?
    H10A C10 H10B . . 109.5 ?
    C8 C10 H10C . . 109.5 ?
    H10A C10 H10C . . 109.5 ?
    H10B C10 H10C . . 109.5 ?
    C12 C11 C16 . . 121.63(16) ?
    C12 C11 S1 . . 116.08(14) ?
    C16 C11 S1 . . 122.22(13) ?
    C13 C12 C11 . . 120.27(18) ?
    C13 C12 H12 . . 119.9 ?
    C11 C12 H12 . . 119.9 ?
    C14 C13 C12 . . 119.17(18) ?
    C14 C13 H13 . . 120.4 ?
    C12 C13 H13 . . 120.4 ?
    C13 C14 C15 . . 120.40(18) ?
    C13 C14 H14 . . 119.8 ?
    C15 C14 H14 . . 119.8 ?
    C14 C15 C16 . . 122.23(18) ?
    C14 C15 H15 . . 118.9 ?
    C16 C15 H15 . . 118.9 ?
    C15 C16 C11 . . 116.27(17) ?
    C15 C16 C17 . . 119.56(17) ?
    C11 C16 C17 . . 124.15(16) ?
    C16 C17 H17A . . 109.5 ?
    C16 C17 H17B . . 109.5 ?
    H17A C17 H17B . . 109.5 ?
    C16 C17 H17C . . 109.5 ?
    H17A C17 H17C . . 109.5 ?
    H17B C17 H17C . . 109.5 ?
    O6 S2 O5 . . 118.11(9) ?
    O6 S2 C18 . . 108.77(9) ?
    O5 S2 C18 . . 107.46(8) ?
    O6 S2 C28 . . 109.53(8) ?
    O5 S2 C28 . . 106.55(8) ?
    C18 S2 C28 . . 105.72(8) ?
    C25 O4 C24 . . 107.11(14) ?
    C30 C29 C28 . . 116.58(17) ?
    C30 C29 C34 . . 119.84(17) ?
    C28 C29 C34 . . 123.57(17) ?
    C25 C18 C19 . . 107.70(16) ?
    C25 C18 S2 . . 127.13(15) ?
    C19 C18 S2 . . 125.11(13) ?
    C24 C19 C20 . . 118.89(17) ?
    C24 C19 C18 . . 104.65(16) ?
    C20 C19 C18 . . 136.46(16) ?
    C21 C20 C19 . . 119.18(17) ?
    C21 C20 H20 . . 120.4 ?
    C19 C20 H20 . . 120.4 ?
    C20 C21 C22 . . 119.5(2) ?
    C20 C21 C26 . . 120.71(19) ?
    C22 C21 C26 . . 119.77(19) ?
    C23 C22 C21 . . 122.55(19) ?
    C23 C22 H22 . . 118.7 ?
    C21 C22 H22 . . 118.7 ?
    C22 C23 C24 . . 116.24(19) ?
    C22 C23 H23 . . 121.9 ?
    C24 C23 H23 . . 121.9 ?
    C23 C24 O4 . . 126.14(18) ?
    C23 C24 C19 . . 123.6(2) ?
    O4 C24 C19 . . 110.24(17) ?
    C18 C25 O4 . . 110.29(17) ?
    C18 C25 C27 . . 134.5(2) ?
    O4 C25 C27 . . 115.18(17) ?
    C21 C26 H26A . . 109.5 ?
    C21 C26 H26B . . 109.5 ?
    H26A C26 H26B . . 109.5 ?
    C21 C26 H26C . . 109.5 ?
    H26A C26 H26C . . 109.5 ?
    H26B C26 H26C . . 109.5 ?
    C25 C27 H27A . . 109.5 ?
    C25 C27 H27B . . 109.5 ?
    H27A C27 H27B . . 109.5 ?
    C25 C27 H27C . . 109.5 ?
    H27A C27 H27C . . 109.5 ?
    H27B C27 H27C . . 109.5 ?
    C33 C28 C29 . . 121.31(16) ?
    C33 C28 S2 . . 115.62(14) ?
    C29 C28 S2 . . 122.98(14) ?
    C31 C30 C29 . . 122.19(18) ?
    C31 C30 H30 . . 118.9 ?
    C29 C30 H30 . . 118.9 ?
    C30 C31 C32 . . 120.42(18) ?
    C30 C31 H31 . . 119.8 ?
    C32 C31 H31 . . 119.8 ?
    C31 C32 C33 . . 119.08(18) ?
    C31 C32 H32 . . 120.5 ?
    C33 C32 H32 . . 120.5 ?
    C32 C33 C28 . . 120.36(18) ?
    C32 C33 H33 . . 119.8 ?
    C28 C33 H33 . . 119.8 ?
    C29 C34 H34A . . 109.5 ?
    C29 C34 H34B . . 109.5 ?
    H34A C34 H34B . . 109.5 ?
    C29 C34 H34C . . 109.5 ?
    H34A C34 H34C . . 109.5 ?
    H34B C34 H34C . . 109.5 ?
loop_
    _geom_hbond_atom_site_label_D
    _geom_hbond_atom_site_label_H
    _geom_hbond_atom_site_label_A
    _geom_hbond_site_symmetry_A
    _geom_hbond_distance_DH
    _geom_hbond_distance_HA
    _geom_hbond_distance_DA
    _geom_hbond_angle_DHA
    C23 H23 O5 2 0.95 2.52 3.431(3) 162
    C34 H34B O2 1_565 0.98 2.43 3.137(2) 129
    C31 H31 Cg1 1_565 0.95 2.93 3.773(3) 148
    C14 H14 Cg2 2_555 0.95 3.00 3.876(3) 154
_shelx_res_checksum
;
   2   0   0   59.38    1.51
   2   0   0   59.57    1.54
  -2   0   0   60.27    1.53
   2   0   0   60.39    1.53
   3   0   0    0.77    0.07
  -3   0   0    0.49    0.06
   3   0   0    0.44    0.06
   3   0   0    0.53    0.06
   4   0   0  501.53   11.84
  -4   0   0  508.97   11.87
   4   0   0  458.80   12.38
   4   0   0  462.63   12.56
   5   0   0   16.07    0.53
   5   0   0   16.65    0.53
  -5   0   0   16.27    0.51
   5   0   0   17.08    0.52
   6   0   0  120.15    3.08
  -6   0   0  120.50    3.05
   6   0   0  119.41    3.03
   6   0   0  118.25    3.06
   7   0   0   20.09    0.70
  -7   0   0   21.48    0.68
   7   0   0   21.34    0.71
   7   0   0   22.11    0.69
   8   0   0   19.18    0.68
   8   0   0   18.35    0.64
   8   0   0   18.86    0.67
   9   0   0    7.68    0.36
   9   0   0    6.90    0.37
   9   0   0    7.51    0.38
  10   0   0   16.63    0.65
  10   0   0   16.88    0.64
  10   0   0   16.41    0.67
  11   0   0    1.81    0.22
  11   0   0    2.06    0.21
  11   0   0    2.31    0.23
  12   0   0    4.05    0.30
  12   0   0    3.87    0.31
  12   0   0    3.93    0.33
  13   0   0    7.27    0.42
  13   0   0    5.82    0.42
  13   0   0    6.52    0.42
  14   0   0  131.85    3.68
  14   0   0  132.78    3.60
  16   0   0    0.85    0.23
  16   0   0    0.35    0.16
  17   0   0    3.24    0.36
  17   0   0    5.01    0.47
  18   0   0   11.07    0.72
  18   0   0   11.80    0.68
 -19   0   0    0.39    0.20
  19   0   0    0.42    0.22
  19   0   0    0.55    0.20
  20   0   0    7.32    0.59
  20   0   0    6.31    0.60
  21   0   0    0.65    0.25
   0  -1   0   -0.79    0.01
   0  -1   0   -0.78    0.01
   0   1   0   -0.76    0.01
   0   1   0   -0.79    0.01
   1  -1   0    0.20    0.05
   1  -1   0    0.09    0.06
   1  -1   0    0.22    0.06
  -1   1   0    0.40    0.06
   1   1   0    0.33    0.07
   1   1   0    0.26    0.06
  -1   1   0    0.29    0.07
   2  -1   0   25.31    0.71
   2  -1   0   24.31    0.70
   2  -1   0   24.79    0.67
   2   1   0   25.89    0.70
  -2   1   0   25.03    0.70
  -2   1   0   26.69    0.68
  -2   1   0   25.24    0.71
   3  -1   0    1.44    0.11
   3  -1   0    1.32    0.10
  -3  -1   0    1.35    0.07
  -3   1   0    1.18    0.09
   3   1   0    1.41    0.07
  -3   1   0    1.35    0.10
  -3   1   0    1.37    0.09
   3   1   0    1.45    0.10
   4  -1   0   64.01    1.73
  -4  -1   0   66.30    1.66
   4  -1   0   65.44    1.71
   4  -1   0   65.13    1.73
  -4   1   0   66.48    1.71
   4   1   0   63.77    1.68
  -4   1   0   64.04    1.71
   4   1   0   65.98    1.65
  -4   1   0   65.37    1.66
   5  -1   0    7.05    0.30
  -5  -1   0    7.01    0.25
   5  -1   0    6.67    0.30
   5  -1   0    6.29    0.30
   5   1   0    6.34    0.25
  -5   1   0    7.20    0.29
  -5   1   0    6.88    0.30
   5   1   0    6.89    0.28
  -5   1   0    6.57    0.25
  -6  -1   0    2.69    0.14
   6  -1   0    2.85    0.20
   6  -1   0    2.35    0.17
   6  -1   0    2.50    0.19
  -6   1   0    2.50    0.15
   6   1   0    2.71    0.16
   6   1   0    2.05    0.16
   7  -1   0    0.74    0.12
  -7  -1   0    0.79    0.09
   7  -1   0    0.64    0.12
   7  -1   0    0.92    0.14
  -7   1   0    0.98    0.10
   7   1   0    0.89    0.12
   7   1   0    0.82    0.11
   8  -1   0   40.04    1.19
   8  -1   0   37.20    1.21
  -8  -1   0   40.43    1.11
   8  -1   0   38.94    1.23
   8   1   0   37.95    1.15
   8   1   0   39.86    1.15
  -8   1   0   39.91    1.10
   9  -1   0    1.58    0.19
   9  -1   0    1.90    0.21
   9  -1   0    1.54    0.18
  -9   1   0    1.79    0.15
   9   1   0    1.76    0.18
   9   1   0    1.96    0.18
  10  -1   0    0.04    0.07
  10  -1   0    0.10    0.08
  10  -1   0    0.01    0.08
  10   1   0    0.07    0.07
 -10   1   0    0.02    0.05
  10   1   0    0.10    0.07
  11  -1   0    2.49    0.27
  11  -1   0    2.03    0.23
  11  -1   0    1.87    0.23
 -11   1   0    2.00    0.18
  11   1   0    2.10    0.22
  11   1   0    1.49    0.19
  12  -1   0    0.04    0.10
  12  -1   0    0.29    0.12
  12  -1   0    0.10    0.10
  12   1   0    0.10    0.09
 -12   1   0    0.23    0.09
  12   1   0   -0.01    0.08
  13  -1   0    0.85    0.21
  13  -1   0    1.24    0.22
  13  -1   0    0.88    0.19
  13   1   0    1.16    0.20
  13   1   0    0.75    0.16
 -13   1   0    1.03    0.15
  14  -1   0    0.31    0.15
  14  -1   0    0.55    0.17
  14  -1   0    0.38    0.16
  14   1   0    0.43    0.16
 -14   1   0    0.42    0.12
  14   1   0    0.36    0.14
  15  -1   0    2.82    0.32
  15  -1   0    2.45    0.32
  15  -1   0    2.90    0.36
 -15   1   0    2.65    0.25
  15   1   0    2.60    0.30
  15   1   0    2.32    0.28
  16  -1   0    0.47    0.19
  16  -1   0    0.19    0.15
  16  -1   0    0.48    0.18
  16   1   0    0.37    0.15
 -16   1   0    0.30    0.16
 -16   1   0    0.45    0.14
  16   1   0    0.22    0.14
  17  -1   0    0.08    0.17
  17  -1   0    0.14    0.15
 -17  -1   0   -0.01    0.13
  17   1   0    0.33    0.17
  17   1   0    0.29    0.14
 -17   1   0    0.06    0.12
  18  -1   0    0.89    0.24
  18  -1   0    0.19    0.20
 -18   1   0    0.64    0.20
  18   1   0    0.39    0.18
  19  -1   0    1.68    0.36
  19  -1   0    2.68    0.39
 -19   1   0    2.12    0.35
  19   1   0    2.28    0.33
  20  -1   0    3.71    0.47
  20  -1   0    5.15    0.57
  20   1   0    4.78    0.47
 -20   1   0    4.13    0.47
 -20   1   0    3.83    0.48
  21  -1   0    0.55    0.27
  21  -1   0    0.17    0.21
 -21   1   0    0.09    0.19
 -21   1   0    0.26    0.20
  21   1   0    0.13    0.17
   0  -2   0  534.36   13.24
   0   2   0  469.62   13.21
   0   2   0  561.19   12.74
   1  -2   0   73.31    1.87
  -1  -2   0   73.30    1.81
   1  -2   0   72.68    1.86
   1   2   0   72.84    1.91
   1   2   0   70.88    1.85
  -1   2   0   70.87    1.92
  -1   2   0   71.88    1.83
   2  -2   0  359.90    8.73
   2  -2   0  359.60    8.82
  -2   2   0  355.34    8.73
  -2   2   0  354.22    8.64
   2   2   0  353.05    8.69
   3  -2   0   -0.01    0.03
   3  -2   0    0.01    0.03
   3   2   0   -0.01    0.03
  -3   2   0   -0.01    0.03
  -3   2   0   -0.01    0.04
   4  -2   0    3.47    0.21
   4  -2   0    3.14    0.21
  -4   2   0    3.03    0.21
   4   2   0    3.44    0.20
  -4   2   0    3.61    0.18
  -5  -2   0    2.13    0.10
   5  -2   0    2.29    0.19
   5  -2   0    1.71    0.16
  -5  -2   0    2.06    0.10
   5   2   0    2.21    0.10
  -5   2   0    2.09    0.14
  -5   2   0    2.09    0.18
   5   2   0    1.98    0.16
   6  -2   0   19.09    0.69
  -6  -2   0   18.98    0.54
   6  -2   0   18.16    0.67
  -6  -2   0   18.27    0.53
  -6   2   0   18.53    0.67
   6   2   0   18.47    0.54
  -6   2   0   18.36    0.59
   6   2   0   18.89    0.64
   7  -2   0   -0.01    0.04
  -7  -2   0    0.08    0.04
   7  -2   0    0.23    0.09
  -7   2   0    0.09    0.06
   7   2   0    0.20    0.07
  -7   2   0    0.14    0.06
   7   2   0    0.07    0.04
  -8  -2   0    4.18    0.20
   8  -2   0    4.22    0.30
   8  -2   0    4.25    0.31
   8   2   0    4.85    0.28
   8   2   0    4.02    0.21
  -8   2   0    4.13    0.29
  -8   2   0    4.38    0.24
  -9  -2   0   16.74    0.53
   9  -2   0   16.54    0.69
   9  -2   0   17.81    0.71
   9  -2   0   15.86    0.70
   9   2   0   15.58    0.56
   9   2   0   16.26    0.63
  -9   2   0   16.98    0.68
  -9   2   0   16.64    0.58
  10  -2   0    2.27    0.25
 -10  -2   0    1.76    0.14
  10  -2   0    1.99    0.24
  10  -2   0    2.10    0.26
  10   2   0    1.95    0.18
 -10   2   0    2.23    0.25
  10   2   0    1.80    0.20
 -10   2   0    1.72    0.17
  11  -2   0    1.73    0.24
  11  -2   0    2.18    0.28
  11  -2   0    1.68    0.24
 -11   2   0    1.79    0.24
  11   2   0    1.87    0.21
  11   2   0    2.12    0.20
 -11   2   0    1.87    0.18
  12  -2   0   22.21    0.94
 -12  -2   0   21.88    0.77
  12  -2   0   21.43    0.89
  12  -2   0   19.66    0.89
 -12   2   0   22.76    0.90
  12   2   0   21.98    0.84
 -12   2   0   21.82    0.75
  12   2   0   21.44    0.78
 -13  -2   0    5.08    0.32
  13  -2   0    4.24    0.39
  13  -2   0    4.23    0.39
  13  -2   0    4.14    0.40
 -13   2   0    4.43    0.38
  13   2   0    4.69    0.35
  13   2   0    4.95    0.33
 -13   2   0    5.68    0.33
  14  -2   0   20.93    0.96
  14  -2   0   20.32    0.92
  14  -2   0   18.97    0.88
 -14  -2   0   19.45    0.77
  14   2   0   19.72    0.83
 -14   2   0   20.15    0.74
  14   2   0   19.67    0.78
 -14   2   0   18.41    0.86
  15  -2   0    1.56    0.28
  15  -2   0    1.86    0.32
  15  -2   0    1.43    0.27
 -15   2   0    1.27    0.25
 -15   2   0    1.52    0.20
  15   2   0    1.25    0.22
  16  -2   0   15.93    0.89
  16  -2   0   15.22    0.82
  16  -2   0   17.05    0.88
  16   2   0   17.76    0.79
 -16   2   0   15.08    0.81
  17  -2   0    0.49    0.22
  17  -2   0   -0.12    0.13
  17  -2   0    0.27    0.17
  17   2   0    0.10    0.13
 -17   2   0    0.19    0.15
  18  -2   0    1.62    0.38
  18  -2   0    1.26    0.31
  18   2   0    1.28    0.26
 -18   2   0    0.86    0.26
  19  -2   0    0.09    0.19
  19   2   0   -0.09    0.11
 -19   2   0   -0.14    0.12
  20  -2   0    0.16    0.21
  20   2   0    0.01    0.14
 -20   2   0   -0.08    0.14
  21  -2   0    0.39    0.26
  21   2   0    0.51    0.22
 -21   2   0    0.31    0.22
 -21   2   0    0.04    0.18
   0  -3   0   -0.03    0.04
   0  -3   0    0.02    0.04
   0   3   0    0.12    0.08
   0   3   0   -0.03    0.04
   1  -3   0  165.02    4.12
  -1  -3   0  167.04    4.07
   1  -3   0  164.90    4.14
  -1   3   0  162.70    4.09
   1   3   0  160.85    4.11
   1   3   0  169.32    4.22
  -1   3   0  162.25    4.22
   2  -3   0    0.43    0.08
   2  -3   0    0.46    0.09
  -2  -3   0    0.34    0.05
  -2   3   0    0.31    0.10
   2   3   0    0.27    0.07
   2   3   0    0.20    0.08
  -2   3   0    0.36    0.07
   3  -3   0    0.74    0.11
   3  -3   0    1.00    0.13
   3   3   0    1.15    0.15
  -3   3   0    0.92    0.10
  -3   3   0    0.91    0.15
   4  -3   0    5.78    0.31
   4  -3   0    6.01    0.32
   4   3   0    6.50    0.33
  -4   3   0    5.64    0.26
  -4   3   0    5.73    0.35
   5  -3   0   20.43    0.74
  -5   3   0   20.37    0.64
   5   3   0   20.31    0.71
  -5   3   0   19.56    0.76
   6  -3   0   17.29    0.68
   6  -3   0   16.69    0.66
  -6  -3   0   16.77    0.46
  -6   3   0   16.82    0.57
   6   3   0   16.89    0.63
  -6   3   0   16.43    0.68
   7  -3   0    1.09    0.18
   7  -3   0    1.38    0.19
  -7  -3   0    1.14    0.07
  -7   3   0    1.14    0.14
  -7   3   0    1.48    0.20
   7   3   0    1.53    0.18
  -8  -3   0    2.33    0.12
  -8  -3   0    2.15    0.11
   8  -3   0    1.79    0.22
   8  -3   0    2.50    0.27
  -8   3   0    2.79    0.20
   8   3   0    2.12    0.21
  -8   3   0    2.28    0.25
   9  -3   0    0.85    0.18
  -9  -3   0    0.58    0.07
   9  -3   0    0.57    0.15
  -9  -3   0    0.58    0.08
   9   3   0    0.59    0.08
   9   3   0    0.57    0.13
  -9   3   0    0.57    0.15
  -9   3   0    0.46    0.11
  10  -3   0    3.09    0.31
  10  -3   0    2.69    0.31
 -10  -3   0    2.80    0.17
  10   3   0    2.82    0.18
 -10   3   0    3.04    0.23
 -10   3   0    2.56    0.29
  10   3   0    3.14    0.27
  11  -3   0    6.69    0.47
  11  -3   0    8.59    0.54
 -11   3   0    7.47    0.49
  11   3   0    8.05    0.45
  11   3   0    7.76    0.34
 -11   3   0    8.10    0.40
  12  -3   0    2.67    0.32
  12  -3   0    2.32    0.32
 -12   3   0    2.62    0.24
 -12   3   0    2.39    0.30
  12   3   0    2.60    0.27
  13  -3   0    0.30    0.16
  13  -3   0    0.04    0.13
  13   3   0    0.20    0.13
 -13   3   0    0.23    0.14
 -13   3   0    0.12    0.12
  14  -3   0    3.71    0.40
  14  -3   0    3.23    0.40
 -14   3   0    3.55    0.29
 -14   3   0    4.15    0.41
  14   3   0    3.42    0.33
  15  -3   0    2.97    0.39
  15  -3   0    2.70    0.39
 -15   3   0    3.32    0.38
  15   3   0    2.36    0.29
  16  -3   0    1.94    0.35
  16  -3   0    3.12    0.44
 -16   3   0    3.11    0.39
  16   3   0    2.75    0.33
  17  -3   0    4.05    0.48
  17  -3   0    4.59    0.53
 -17   3   0    4.35    0.47
  17   3   0    4.14    0.41
  18  -3   0    0.04    0.15
  18  -3   0    0.04    0.18
 -18   3   0    0.03    0.15
  18   3   0    0.29    0.16
  19  -3   0    2.07    0.43
  19   3   0    1.95    0.33
 -19   3   0    2.16    0.39
  20  -3   0    0.01    0.19
 -20   3   0   -0.09    0.16
  20   3   0    0.26    0.18
   0  -4   0   24.60    0.77
   0  -4   0   24.51    0.77
   0   4   0   25.99    0.93
   0   4   0   24.64    0.80
  -1  -4   0    2.23    0.15
  -1  -4   0    2.30    0.15
   1  -4   0    2.37    0.18
   1  -4   0    2.20    0.18
  -1   4   0    2.44    0.26
   1   4   0    2.84    0.27
   1   4   0    2.01    0.18
  -1   4   0    2.50    0.19
  -2  -4   0   19.31    0.57
  -2  -4   0   18.95    0.58
   2  -4   0   19.76    0.68
   2  -4   0   19.32    0.68
  -2   4   0   19.78    0.80
   2   4   0   19.32    0.76
   2   4   0   19.11    0.68
  -2   4   0   19.08    0.65
   3  -4   0    0.42    0.12
   3  -4   0    0.48    0.11
  -3  -4   0    0.40    0.05
  -3  -4   0    0.47    0.06
  -3   4   0    0.41    0.09
   3   4   0    0.46    0.13
   3   4   0    0.64    0.06
  -3   4   0    1.31    0.21
   4  -4   0    0.09    0.07
   4  -4   0   -0.01    0.06
   4   4   0    0.13    0.08
  -4   4   0    0.13    0.07
  -4   4   0    0.06    0.09
   5  -4   0    0.01    0.05
   5  -4   0    0.08    0.06
  -5   4   0    0.00    0.08
  -5   4   0    0.05    0.06
   5   4   0    0.08    0.07
   6  -4   0    0.11    0.09
   6  -4   0    0.27    0.11
  -6   4   0    0.01    0.08
  -6   4   0    0.21    0.08
   6   4   0    0.20    0.09
   7  -4   0    7.82    0.46
   7  -4   0    8.92    0.50
  -7   4   0    7.02    0.48
   7   4   0    8.36    0.44
  -7   4   0    8.92    0.38
   8  -4   0    2.22    0.27
   8  -4   0    2.55    0.28
   8   4   0    2.64    0.26
  -8   4   0    2.39    0.20
  -8   4   0    2.71    0.31
   9  -4   0    0.09    0.10
   9  -4   0    0.05    0.11
  -9   4   0    0.04    0.11
  -9   4   0   -0.05    0.07
   9   4   0    0.01    0.07
  10  -4   0    2.83    0.32
  10  -4   0    2.64    0.33
  10   4   0    3.18    0.29
 -10   4   0    2.59    0.33
 -10   4   0    2.77    0.24
  11  -4   0   -0.08    0.08
  11  -4   0   -0.05    0.08
 -11   4   0    0.01    0.11
  11   4   0    0.23    0.11
 -11   4   0    0.03    0.09
  12  -4   0    9.53    0.62
  12  -4   0   10.52    0.66
 -12   4   0    9.74    0.63
 -12   4   0   10.79    0.49
  12   4   0   10.64    0.57
  13  -4   0    0.61    0.21
  13  -4   0    0.85    0.23
 -13   4   0    0.66    0.22
 -13   4   0    0.59    0.16
  13   4   0    0.47    0.17
  14  -4   0    0.05    0.12
  14  -4   0   -0.09    0.11
 -14   4   0   -0.03    0.13
  14   4   0    0.15    0.12
  15  -4   0    0.15    0.17
  15  -4   0   -0.02    0.13
 -15   4   0    0.00    0.15
  15   4   0   -0.05    0.10
  16  -4   0    3.83    0.49
  16  -4   0    2.28    0.38
  16   4   0    3.25    0.37
 -16   4   0    2.88    0.42
  17  -4   0    0.15    0.19
  17  -4   0    0.12    0.20
 -17   4   0    0.07    0.15
  17   4   0    0.12    0.14
  18  -4   0    0.02    0.16
  18   4   0    0.01    0.13
 -18   4   0    0.01    0.17
  19  -4   0    1.51    0.39
  19   4   0    1.16    0.29
 -19   4   0    0.89    0.31
  20  -4   0    0.53    0.29
  20   4   0    0.53    0.22
 -20   4   0   -0.03    0.20
   0  -5   0    0.12    0.07
   0  -5   0    0.27    0.08
   0   5   0    0.05    0.08
   0   5   0    0.20    0.12
  -1  -5   0    3.05    0.20
   1  -5   0    3.33    0.24
   1  -5   0    2.74    0.22
  -1  -5   0    2.76    0.19
  -1   5   0    3.37    0.34
  -1   5   0    2.79    0.24
   1   5   0    2.73    0.30
   1   5   0    3.10    0.25
   2  -5   0   -0.02    0.07
  -2  -5   0    0.20    0.07
  -2  -5   0    0.22    0.07
   2  -5   0    0.66    0.14
  -2   5   0    0.19    0.13
   2   5   0    0.21    0.12
  -2   5   0    0.07    0.08
   3  -5   0    3.14    0.26
  -3  -5   0    3.45    0.17
   3  -5   0    3.19    0.27
  -3  -5   0    3.16    0.18
  -3   5   0    2.68    0.22
   3   5   0    3.15    0.30
   3   5   0    3.21    0.17
  -3   5   0    2.81    0.33
  -4  -5   0   15.73    0.49
   4  -5   0   15.68    0.68
   4  -5   0   15.65    0.66
  -4   5   0   15.81    0.60
   4   5   0   15.12    0.69
  -4   5   0   15.15    0.76
  -5  -5   0    1.79    0.11
   5  -5   0    1.14    0.20
   5  -5   0    1.56    0.22
   5   5   0    1.52    0.22
  -5   5   0    1.24    0.16
  -5   5   0    1.75    0.28
   6  -5   0    5.57    0.40
   6  -5   0    5.32    0.38
   6   5   0    5.63    0.39
  -6   5   0    5.39    0.31
  -6   5   0    6.28    0.48
   7  -5   0    0.21    0.14
   7  -5   0    0.73    0.18
  -7   5   0    0.37    0.17
  -7   5   0    0.51    0.12
   7   5   0    0.68    0.17
   8  -5   0    6.98    0.49
   8  -5   0    8.52    0.54
  -8   5   0    8.24    0.56
  -8   5   0    7.98    0.39
   8   5   0    7.57    0.46
   9  -5   0    2.59    0.32
   9  -5   0    3.13    0.36
   9   5   0    3.14    0.31
  -9   5   0    3.21    0.25
  -9   5   0    2.67    0.36
  10  -5   0    8.14    0.57
  10  -5   0   10.10    0.64
 -10   5   0   10.21    0.46
  10   5   0   10.06    0.55
 -10   5   0    9.13    0.64
  11  -5   0    4.17    0.42
  11  -5   0    3.64    0.42
 -11   5   0    3.25    0.42
  11   5   0    3.15    0.33
 -11   5   0    3.32    0.27
  12  -5   0    0.25    0.18
  12  -5   0    0.00    0.12
  12   5   0    0.17    0.12
 -12   5   0    0.15    0.11
 -12   5   0    0.06    0.15
  13  -5   0    1.84    0.33
  13  -5   0    2.28    0.38
 -13   5   0    1.88    0.23
 -13   5   0    2.39    0.38
  13   5   0    1.86    0.28
  14  -5   0    2.55    0.42
  14  -5   0    4.25    0.47
 -14   5   0    4.52    0.51
  14   5   0    4.01    0.40
  15  -5   0    0.02    0.17
  15  -5   0    0.06    0.16
 -15   5   0   -0.05    0.16
  15   5   0    0.14    0.14
  16  -5   0   -0.18    0.13
  16   5   0    0.08    0.13
 -16   5   0    0.00    0.18
  17  -5   0    5.18    0.62
 -17   5   0    6.26    0.65
  17   5   0    6.61    0.53
  18  -5   0    0.30    0.25
  18   5   0    0.91    0.26
 -18   5   0    0.73    0.30
  19  -5   0   -0.05    0.20
 -19   5   0    0.10    0.23
  19   5   0    0.19    0.17
   0  -6   0    1.54    0.18
   0   6   0    0.84    0.17
   0   6   0    1.60    0.28
   1  -6   0    3.91    0.28
   1  -6   0    3.51    0.28
  -1  -6   0    3.42    0.25
  -1  -6   0    4.05    0.26
   1   6   0    4.26    0.33
   1   6   0    3.55    0.38
  -1   6   0    3.95    0.31
  -1   6   0    4.25    0.42
   2  -6   0    6.21    0.38
  -2  -6   0    5.97    0.31
  -2  -6   0    5.42    0.29
   2  -6   0    6.10    0.37
   2   6   0    6.25    0.30
  -2   6   0    5.71    0.36
  -2   6   0    5.11    0.47
   2   6   0    5.95    0.47
  -3  -6   0    0.11    0.07
   3  -6   0    0.09    0.09
   3  -6   0    0.16    0.11
  -3   6   0    0.01    0.08
   3   6   0    0.09    0.11
  -3   6   0    0.21    0.15
   4  -6   0    0.04    0.11
   4  -6   0    0.10    0.10
  -4   6   0    0.15    0.10
   4   6   0   -0.10    0.09
  -4   6   0    0.21    0.16
   5  -6   0   27.27    1.06
   5  -6   0   28.04    1.06
  -5   6   0   28.04    0.95
   5   6   0   27.39    1.09
  -5   6   0   28.31    1.21
   6  -6   0    4.30    0.38
   6  -6   0    4.01    0.36
   6   6   0    4.18    0.37
  -6   6   0    4.18    0.30
  -6   6   0    4.53    0.46
   7  -6   0   11.11    0.64
   7  -6   0   11.68    0.64
  -7   6   0   10.91    0.71
  -7   6   0   10.57    0.50
   7   6   0    9.82    0.58
   8  -6   0    3.61    0.38
   8  -6   0    4.06    0.41
  -8   6   0    3.77    0.44
  -8   6   0    3.24    0.27
   8   6   0    2.58    0.31
   9  -6   0    5.63    0.49
   9  -6   0    5.67    0.50
   9   6   0    7.08    0.48
  -9   6   0    6.53    0.37
  -9   6   0    5.28    0.53
  10  -6   0    3.10    0.39
  10  -6   0    3.47    0.41
  10   6   0    3.90    0.38
 -10   6   0    3.23    0.27
 -10   6   0    3.45    0.45
  11  -6   0    2.81    0.39
  11  -6   0    3.85    0.46
 -11   6   0    3.53    0.29
 -11   6   0    3.72    0.47
  11   6   0    4.36    0.40
  12  -6   0    0.06    0.15
  12  -6   0   -0.14    0.13
 -12   6   0    0.13    0.18
  12   6   0    0.10    0.14
 -12   6   0    0.31    0.13
  13  -6   0   -0.06    0.15
  13  -6   0    0.05    0.15
  13   6   0    0.14    0.14
 -13   6   0   -0.05    0.14
  14  -6   0   -0.22    0.16
  14  -6   0    0.00    0.17
 -14   6   0    0.39    0.24
  14   6   0    0.06    0.14
  15  -6   0    1.29    0.36
  15   6   0    1.56    0.30
 -15   6   0    1.63    0.38
  16  -6   0    1.44    0.38
  16   6   0    1.31    0.30
 -16   6   0    1.13    0.34
  17  -6   0    3.89    0.57
  17   6   0    3.42    0.43
 -17   6   0    4.83    0.62
   0  -7   0    0.39    0.12
   0   7   0    0.62    0.21
   0   7   0    0.10    0.11
   1  -7   0   27.18    0.98
  -1  -7   0   26.76    0.93
   1  -7   0   28.50    0.99
  -1   7   0   27.20    1.01
  -1   7   0   25.66    1.18
   1   7   0   26.57    1.18
   2  -7   0    1.97    0.24
   2  -7   0    1.34    0.22
  -2   7   0    0.81    0.25
   2   7   0    1.45    0.29
  -2   7   0    1.52    0.23
   3  -7   0   27.91    1.06
   3  -7   0   26.61    1.03
  -3   7   0   27.62    1.01
  -3   7   0   26.10    1.21
   3   7   0   28.20    1.17
   4  -7   0    1.01    0.22
   4  -7   0    0.49    0.19
  -4   7   0    0.86    0.26
  -4   7   0    1.15    0.20
   4   7   0    1.00    0.25
   5  -7   0    8.57    0.55
   5  -7   0    7.72    0.51
  -5   7   0    7.22    0.44
   5   7   0    7.86    0.55
  -5   7   0    7.87    0.64
   6  -7   0    0.37    0.17
   6  -7   0    0.25    0.16
  -6   7   0    0.40    0.14
   6   7   0    0.25    0.16
  -6   7   0    0.42    0.23
   7  -7   0    1.68    0.30
   7  -7   0    1.61    0.28
  -7   7   0    1.53    0.22
   7   7   0    1.62    0.29
  -7   7   0    2.02    0.38
   8  -7   0    0.84    0.24
   8  -7   0    0.65    0.22
  -8   7   0    1.05    0.19
  -8   7   0    0.37    0.23
   8   7   0    1.37    0.27
   9  -7   0    0.04    0.15
   9  -7   0    0.20    0.17
  -9   7   0    0.22    0.12
  -9   7   0    0.40    0.22
   9   7   0    0.23    0.16
  10  -7   0    4.16    0.46
  10  -7   0    4.20    0.49
 -10   7   0    4.44    0.55
 -10   7   0    3.87    0.32
  10   7   0    3.99    0.41
  11  -7   0    3.15    0.43
  11  -7   0    2.90    0.44
  11   7   0    2.92    0.37
 -11   7   0    3.48    0.31
 -11   7   0    3.70    0.52
  12  -7   0    0.04    0.17
  12  -7   0    0.61    0.24
  12   7   0    0.60    0.21
 -12   7   0    1.08    0.33
  13  -7   0    9.07    0.75
  13   7   0    8.30    0.59
 -13   7   0    8.18    0.76
  14  -7   0    0.20    0.22
  14   7   0    0.31    0.19
 -14   7   0    0.61    0.29
  15  -7   0    9.88    0.84
 -15   7   0    9.10    0.84
  15   7   0    9.07    0.65
  16  -7   0    0.97    0.36
 -16   7   0    1.26    0.40
  16   7   0    1.11    0.30
   0   8   0    0.12    0.17
   1   8   0    0.56    0.24
  -1   8   0    0.29    0.21
  -1   8   0    0.18    0.13
   2  -8   0    0.07    0.11
   2   8   0    0.00    0.14
  -2   8   0    0.27    0.14
  -2   8   0    0.19    0.17
   3  -8   0    0.15    0.14
   3  -8   0    0.22    0.16
   3   8   0    0.44    0.21
  -3   8   0    0.50    0.17
  -3   8   0    0.80    0.28
   4  -8   0    0.10    0.15
   4  -8   0    0.12    0.16
  -4   8   0    0.23    0.20
   4   8   0    0.04    0.14
  -4   8   0    0.30    0.15
   5  -8   0    1.66    0.29
   5  -8   0    2.20    0.33
  -5   8   0    2.09    0.27
  -5   8   0    1.55    0.36
   5   8   0    1.83    0.33
   6  -8   0    0.50    0.22
   6  -8   0    0.48    0.20
  -6   8   0    0.51    0.17
   6   8   0    0.58    0.22
  -6   8   0    0.06    0.18
   7  -8   0    2.77    0.38
   7  -8   0    2.81    0.39
  -7   8   0    2.57    0.45
  -7   8   0    2.51    0.29
   7   8   0    2.65    0.37
   8  -8   0    0.01    0.16
   8  -8   0    0.09    0.16
  -8   8   0    0.12    0.19
  -8   8   0    0.33    0.15
   8   8   0   -0.05    0.12
   9  -8   0    2.49    0.40
   9  -8   0    1.67    0.34
  -9   8   0    1.35    0.24
  -9   8   0    2.00    0.42
   9   8   0    1.39    0.30
  10  -8   0    0.33    0.23
  10  -8   0    0.15    0.17
 -10   8   0    0.59    0.28
 -10   8   0    0.28    0.14
  10   8   0    0.10    0.15
  11  -8   0    0.01    0.18
 -11   8   0    0.23    0.23
  11   8   0    0.02    0.14
  12  -8   0    0.75    0.29
 -12   8   0    1.16    0.37
  12   8   0    0.48    0.23
  13  -8   0    2.17    0.45
  13   8   0    2.17    0.37
 -13   8   0    2.38    0.52
  14  -8   0    0.20    0.25
 -14   8   0    0.39    0.31
  14   8   0    0.34    0.20
   0   9   0   -0.08    0.15
   1   9   0    0.06    0.18
  -1   9   0    0.07    0.19
   2   9   0    0.43    0.23
  -2   9   0    0.30    0.22
  -3   9   0    0.85    0.22
   3   9   0    1.52    0.34
  -3   9   0    0.85    0.30
   4   9   0    2.78    0.43
  -4   9   0    2.16    0.44
  -4   9   0    2.56    0.33
   5  -9   0    0.18    0.18
  -5   9   0    0.13    0.20
  -5   9   0    0.31    0.15
   5   9   0    0.41    0.22
   6  -9   0    0.15    0.19
   6  -9   0    0.03    0.17
  -6   9   0    0.70    0.29
  -6   9   0    0.24    0.15
   6   9   0    0.04    0.16
  -6   9   0   -0.06    0.15
   7  -9   0    0.22    0.18
   7  -9   0   -0.05    0.16
  -7   9   0    0.20    0.13
  -7   9   0   -0.23    0.16
   7   9   0   -0.03    0.15
   8  -9   0    0.75    0.26
   8  -9   0    0.63    0.25
   8   9   0    0.46    0.23
  -8   9   0    0.42    0.27
  -8   9   0    0.51    0.17
   9  -9   0    0.11    0.19
  -9   9   0    0.16    0.23
  -9   9   0    0.48    0.18
   9   9   0    0.02    0.16
  10  -9   0    0.29    0.23
 -10   9   0    0.01    0.23
  10   9   0    0.09    0.18
  11  -9   0    0.35    0.25
 -11   9   0    0.36    0.28
  11   9   0    0.37    0.22
   0  10   0    3.69    0.54
   1  10   0    0.14    0.23
  -1  10   0   -0.07    0.20
   2  10   0    2.62    0.46
  -2  10   0    2.67    0.50
  -3  10   0    0.33    0.26
   3  10   0   -0.08    0.18
   4  10   0    1.68    0.40
  -4  10   0    1.09    0.37
  -5  10   0    0.48    0.20
   5  10   0    0.12    0.19
  -5  10   0    0.46    0.29
   6  10   0    0.42    0.23
  -6  10   0    0.00    0.24
  -6  10   0    0.45    0.19
  21   0  -1    0.25    0.20
 -21   0   1    0.18    0.18
  20   0  -1   -0.03    0.15
  20   0  -1    0.05    0.19
 -20   0   1   -0.01    0.16
 -19   0   1    0.12    0.17
  19   0  -1    0.03    0.14
  19   0  -1    0.20    0.19
 -18   0   1   -0.13    0.14
  18   0  -1   -0.17    0.14
  18   0  -1   -0.11    0.12
 -17   0   1   -0.04    0.12
  17   0  -1   -0.09    0.12
  17   0  -1    0.10    0.12
  16   0  -1   -0.03    0.10
  16   0  -1   -0.02    0.11
  15   0  -1    0.00    0.09
  15   0  -1   -0.04    0.10
  14   0  -1    0.02    0.08
  14   0  -1   -0.15    0.12
  13   0  -1    0.01    0.08
  13   0  -1   -0.07    0.10
  12   0  -1   -0.07    0.08
  12   0  -1    0.04    0.06
  11   0  -1    0.02    0.06
  11   0  -1    0.13    0.09
  10   0  -1    0.01    0.06
  10   0  -1    0.04    0.06
  10   0  -1   -0.05    0.06
   9   0  -1    0.01    0.04
   9   0  -1   -0.04    0.05
   9   0  -1    0.00    0.05
   8   0  -1   -0.04    0.04
   8   0  -1   -0.01    0.05
   8   0  -1   -0.01    0.04
   7   0  -1   -0.03    0.04
   7   0  -1    0.03    0.04
   7   0  -1   -0.06    0.04
   6   0  -1   -0.01    0.04
   6   0  -1    0.05    0.05
   6   0  -1   -0.01    0.03
  -6   0   1    0.01    0.03
   5   0  -1   -0.01    0.03
   5   0  -1   -0.01    0.02
  -5   0   1   -0.01    0.03
   5   0  -1    0.00    0.03
   4   0  -1    0.00    0.03
   4   0  -1   -0.05    0.02
   4   0  -1   -0.03    0.02
  -4   0   1   -0.03    0.02
   3   0  -1   -0.06    0.01
  -3   0   1   -0.04    0.02
   3   0  -1   -0.05    0.02
   3   0  -1   -0.07    0.01
  -2   0   1   -0.02    0.01
   2   0  -1    0.04    0.02
  -2   0   1    0.04    0.02
   2   0  -1    0.00    0.01
  -1   0   1    0.03    0.01
  -1   0   1    0.01    0.01
   1   0  -1    0.01    0.01
   1   0  -1    0.00    0.00
   0   0   1    0.00    0.00
   0   0   1    0.00    0.00
   1   0   1    0.00    0.00
   1   0   1    0.00    0.01
   2   0   1    0.05    0.02
   2   0   1    0.00    0.01
   3   0   1    0.01    0.02
   3   0   1    0.00    0.01
   3   0   1    0.03    0.02
   4   0   1   -0.04    0.02
   4   0   1   -0.01    0.02
   4   0   1   -0.02    0.02
   5   0   1    0.02    0.03
   5   0   1   -0.01    0.02
   5   0   1    0.02    0.03
   6   0   1    0.05    0.04
   6   0   1   -0.02    0.03
   6   0   1   -0.07    0.02
   7   0   1   -0.04    0.03
   7   0   1   -0.04    0.03
   7   0   1   -0.02    0.04
   8   0   1   -0.03    0.04
   8   0   1    0.00    0.05
   8   0   1   -0.05    0.03
   9   0   1    0.05    0.06
   9   0   1    0.10    0.06
   9   0   1   -0.03    0.05
  10   0   1   -0.05    0.05
  10   0   1    0.06    0.06
  10   0   1    0.01    0.06
  11   0   1    0.01    0.06
  11   0   1   -0.03    0.06
  11   0   1   -0.05    0.05
  12   0   1   -0.02    0.06
  12   0   1   -0.01    0.06
  12   0   1   -0.01    0.08
  13   0   1   -0.13    0.07
  13   0   1    0.04    0.08
  13   0   1   -0.04    0.08
  14   0   1   -0.03    0.10
  14   0   1    0.01    0.09
  14   0   1   -0.10    0.11
  15   0   1    0.07    0.10
  15   0   1    0.00    0.11
  15   0   1   -0.07    0.08
  16   0   1   -0.01    0.11
  16   0   1    0.04    0.10
  17   0   1    0.13    0.14
  17   0   1    0.10    0.14
  18   0   1   -0.17    0.15
  18   0   1    0.01    0.13
  19   0   1    0.06    0.16
  19   0   1   -0.16    0.14
  20   0   1   -0.04    0.15
  20   0   1   -0.03    0.17
  21   0   1    0.11    0.18
  21  -1  -1    3.49    0.49
  21  -1  -1    4.29    0.56
 -21   1   1    4.36    0.52
  21   1  -1    3.68    0.44
 -21   1   1    4.20    0.48
  20  -1  -1    1.74    0.38
  20  -1  -1    1.37    0.33
  20   1  -1    2.02    0.33
 -20   1   1    1.50    0.35
 -20   1   1    1.92    0.34
  19  -1  -1    0.38    0.23
  19  -1  -1    0.36    0.20
 -19   1   1    0.49    0.22
  19   1  -1    0.21    0.16
 -19   1   1    0.32    0.18
  18  -1  -1    0.07    0.14
  18  -1  -1    0.00    0.15
 -18   1   1    0.04    0.15
  18   1  -1    0.06    0.11
 -18   1   1    0.11    0.16
  17  -1  -1    1.01    0.25
  17  -1  -1    1.16    0.28
 -17  -1   1    0.84    0.22
  17   1  -1    0.93    0.23
  17   1  -1    0.43    0.16
 -17   1   1    1.18    0.26
 -16  -1   1    1.15    0.23
  16  -1  -1    1.46    0.29
  16  -1  -1    1.18    0.25
  16   1  -1    0.97    0.23
  16   1  -1    1.55    0.24
 -16   1   1    1.30    0.20
 -16   1   1    1.25    0.25
  15  -1  -1    0.37    0.15
 -15  -1   1    0.26    0.14
  15  -1  -1    0.23    0.17
  15   1  -1    0.05    0.10
 -15   1   1    0.35    0.15
 -15   1   1    0.07    0.09
  15   1  -1    0.17    0.12
 -14  -1   1    6.97    0.44
  14  -1  -1    6.95    0.48
  14  -1  -1    6.70    0.50
  14  -1  -1    7.17    0.46
  14   1  -1    6.71    0.44
  14   1  -1    7.63    0.44
 -14   1   1    6.36    0.38
  13  -1  -1    1.11    0.21
  13  -1  -1    1.13    0.20
  13  -1  -1    0.99    0.22
  13   1  -1    1.12    0.18
 -13   1   1    1.21    0.17
  13   1  -1    1.33    0.21
  12  -1  -1   41.74    1.42
  12  -1  -1   43.42    1.37
  12  -1  -1   43.38    1.45
 -12   1   1   42.15    1.27
  12   1  -1   42.74    1.33
  12   1  -1   41.35    1.35
  11  -1  -1   11.82    0.55
  11  -1  -1   12.39    0.59
  11  -1  -1   12.17    0.61
  11   1  -1   12.72    0.54
 -11   1   1   12.58    0.50
  11   1  -1   12.86    0.56
  10  -1  -1   46.41    1.40
  10  -1  -1   46.08    1.47
  10  -1  -1   45.40    1.45
  10   1  -1   45.59    1.37
 -10   1   1   45.34    1.31
  10   1  -1   47.41    1.37
   9  -1  -1   14.34    0.61
   9  -1  -1   13.93    0.57
   9  -1  -1   14.88    0.63
   9   1  -1   13.93    0.55
  -9   1   1   15.32    0.53
   9   1  -1   15.07    0.56
  -8  -1   1   53.03    1.44
   8  -1  -1   52.28    1.49
   8  -1  -1   51.54    1.55
   8  -1  -1   53.05    1.55
   8   1  -1   52.13    1.47
   8   1  -1   52.36    1.46
  -8   1   1   51.82    1.43
   7  -1  -1   50.70    1.49
  -7  -1   1   51.18    1.39
   7  -1  -1   50.77    1.44
   7  -1  -1   51.67    1.49
   7   1  -1   49.79    1.40
   7   1  -1   51.51    1.41
  -7   1   1   52.59    1.39
  -6  -1   1    0.80    0.09
   6  -1  -1    0.78    0.12
   6  -1  -1    0.65    0.11
   6  -1  -1    0.71    0.10
  -6   1   1    0.65    0.08
   6   1  -1    0.60    0.08
  -6   1   1    0.75    0.11
   6   1  -1    0.79    0.10
   5  -1  -1    5.10    0.28
   5  -1  -1    6.28    0.28
  -5  -1   1    6.19    0.24
   5  -1  -1    5.41    0.27
   5   1  -1    5.74    0.24
  -5   1   1    5.36    0.26
  -5   1   1    5.72    0.24
   5   1  -1    5.69    0.23
  -5   1   1    6.23    0.27
   4  -1  -1    8.68    0.34
   4  -1  -1    8.80    0.33
  -4  -1   1    9.28    0.29
   4   1  -1    8.37    0.30
   4   1  -1    8.83    0.29
  -4   1   1    8.49    0.30
  -4   1   1    8.36    0.32
   3  -1  -1   20.88    0.63
   3  -1  -1   21.42    0.63
  -3  -1   1   20.89    0.56
  -3   1   1   20.44    0.59
  -3   1   1   20.28    0.61
  -3   1   1   20.62    0.62
   3   1  -1   21.60    0.57
   3   1  -1   20.72    0.59
   2  -1  -1   24.01    0.68
  -2  -1   1   23.65    0.62
   2  -1  -1   23.27    0.68
   2   1  -1   23.49    0.65
  -2   1   1   24.56    0.68
  -2   1   1   23.80    0.67
  -2   1   1   24.15    0.65
   1  -1  -1   52.36    1.35
   1  -1  -1   51.58    1.34
  -1  -1   1   52.42    1.32
  -1   1   1   51.81    1.32
  -1   1   1   51.76    1.35
  -1   1   1   51.68    1.34
   1   1  -1   51.67    1.33
   0  -1  -1   43.03    1.10
   0  -1  -1   43.57    1.12
   0  -1  -1   44.50    1.12
   0  -1   1   42.98    1.10
   0   1  -1   42.90    1.13
   0   1   1   43.83    1.14
   0   1   1   43.18    1.10
   0   1   1   44.06    1.12
   0   1  -1   43.09    1.10
   0   1   1   44.45    1.12
   1  -1   1    5.22    0.19
   1  -1   1    5.24    0.17
   1   1   1    5.78    0.21
  -1   1  -1    5.24    0.17
   1   1   1    5.31    0.16
   1   1   1    5.42    0.19
  -1   1  -1    5.58    0.21
   1   1   1    5.41    0.16
   2  -1   1    6.74    0.22
   2  -1   1    6.85    0.25
   2   1   1    7.14    0.20
  -2   1  -1    7.07    0.26
   2   1   1    6.93    0.25
  -2   1  -1    7.12    0.22
   3  -1   1    1.86    0.09
   3  -1   1    1.69    0.11
   3  -1   1    1.90    0.13
   3  -1   1    1.73    0.12
   3   1   1    1.89    0.12
   3   1   1    1.76    0.08
   3   1   1    1.89    0.08
  -3   1  -1    1.79    0.09
   4  -1   1  178.87    4.50
   4  -1   1  180.27    4.48
   4  -1   1  176.42    4.45
   4   1   1  185.72    4.41
   4   1   1  177.89    4.44
  -4   1  -1  178.49    4.40
   4   1   1  180.56    4.46
  -5  -1  -1   87.55    2.18
   5  -1   1   87.22    2.27
   5  -1   1   84.79    2.26
   5   1   1   86.80    2.23
   5   1   1   86.00    2.18
   5   1   1   84.66    2.20
  -5   1  -1   88.21    2.17
  -6  -1  -1   45.04    1.17
   6  -1   1   43.58    1.25
   6  -1   1   42.94    1.26
   6   1   1   44.11    1.24
   6   1   1   42.86    1.19
   6   1   1   44.85    1.19
  -6   1  -1   44.35    1.16
   7  -1   1   29.56    0.91
   7  -1   1   28.22    0.93
   7  -1   1   29.36    0.93
   7   1   1   27.45    0.89
  -7   1  -1   29.53    0.82
   7   1   1   29.79    0.85
   7   1   1   28.26    0.85
   8  -1   1    2.46    0.22
   8  -1   1    2.25    0.21
   8  -1   1    3.01    0.22
   8   1   1    2.50    0.18
   8   1   1    2.59    0.21
  -8   1  -1    2.59    0.16
   8   1   1    2.61    0.18
   9  -1   1    1.84    0.20
   9  -1   1    1.65    0.21
   9  -1   1    1.87    0.20
   9   1   1    2.09    0.18
  -9   1  -1    2.17    0.15
   9   1   1    2.14    0.20
   9   1   1    1.99    0.18
  10  -1   1    6.12    0.38
  10  -1   1    5.89    0.37
  10  -1   1    5.86    0.35
  10   1   1    5.41    0.33
  10   1   1    5.86    0.31
  10   1   1    4.92    0.31
 -10   1  -1    6.44    0.29
  11  -1   1    0.23    0.11
  11  -1   1    0.25    0.11
  11  -1   1    0.18    0.09
  11   1   1    0.39    0.12
 -11   1  -1    0.24    0.08
  11   1   1    0.14    0.08
  11   1   1    0.04    0.07
  12  -1   1    0.42    0.15
  12  -1   1    0.34    0.13
  12  -1   1    0.27    0.11
  12   1   1    0.25    0.11
 -12   1  -1    0.30    0.09
  12   1   1    0.25    0.10
  13  -1   1    0.41    0.15
  13  -1   1    0.18    0.11
  13  -1   1    0.14    0.12
  13   1   1    0.07    0.08
 -13   1  -1    0.22    0.10
  13   1   1    0.22    0.12
  14  -1   1    3.57    0.37
  14  -1   1    2.91    0.32
  14  -1   1    3.35    0.35
  14   1   1    3.45    0.32
 -14   1  -1    3.36    0.26
  14   1   1    3.27    0.32
  15  -1   1    7.50    0.54
  15  -1   1    7.00    0.50
  15  -1   1    7.49    0.50
  15   1   1    7.09    0.48
 -15   1  -1    7.18    0.39
  15   1   1    6.99    0.46
  16  -1   1    0.00    0.12
  16  -1   1   -0.08    0.11
  16  -1   1   -0.04    0.10
  16   1   1    0.12    0.12
  16   1   1    0.19    0.13
  17  -1   1    0.20    0.17
  17  -1   1    0.35    0.20
  17  -1   1    0.37    0.19
  17   1   1    0.42    0.17
  17   1   1    0.25    0.15
  18  -1   1    0.13    0.19
  18  -1   1    0.03    0.13
  18   1   1    0.21    0.15
 -18   1  -1    0.29    0.18
  19  -1   1    3.69    0.45
  19  -1   1    4.60    0.53
  19   1   1    4.76    0.45
 -19   1  -1    3.10    0.41
  20  -1   1    0.14    0.18
  20  -1   1   -0.09    0.18
 -20   1  -1   -0.09    0.15
  20   1   1    0.12    0.15
  21  -1   1    5.51    0.58
  21  -1   1    4.87    0.58
  21   1   1    5.33    0.53
 -21   1  -1    4.54    0.54
 -21   1  -1    5.42    0.56
  21  -2  -1   -0.12    0.19
 -21   2   1    0.08    0.16
  21   2  -1   -0.06    0.14
 -21   2   1    0.08    0.21
  20  -2  -1    4.72    0.58
 -20   2   1    5.61    0.55
  20   2  -1    5.79    0.50
 -20   2   1    5.48    0.58
  19  -2  -1    0.44    0.24
  19   2  -1    0.54    0.20
 -19   2   1    0.25    0.20
 -19   2   1    0.28    0.21
  18  -2  -1    0.77    0.28
 -18   2   1    0.84    0.24
  18   2  -1    0.95    0.22
  17  -2  -1    0.38    0.22
  17   2  -1    0.30    0.15
 -17   2   1    0.32    0.16
  16  -2  -1    6.32    0.54
  16  -2  -1    7.03    0.53
  16  -2  -1    8.08    0.63
 -16   2   1    6.34    0.41
  16   2  -1    6.97    0.47
 -16   2   1    7.18    0.52
  15  -2  -1    0.25    0.17
  15  -2  -1    0.32    0.17
  15  -2  -1    0.02    0.12
 -15   2   1    0.34    0.13
 -15   2   1    0.01    0.10
  15   2  -1    0.16    0.11
  15   2  -1    0.23    0.13
  14  -2  -1    3.97    0.40
  14  -2  -1    3.46    0.40
  14  -2  -1    4.01    0.39
 -14  -2   1    3.49    0.30
  14   2  -1    3.56    0.32
  14   2  -1    4.50    0.33
 -14   2   1    3.67    0.29
 -14   2   1    4.22    0.39
  13  -2  -1    0.50    0.17
  13  -2  -1    0.30    0.16
 -13  -2   1    0.37    0.11
  13  -2  -1    0.53    0.17
 -13   2   1    0.32    0.14
  13   2  -1    0.48    0.13
  13   2  -1    0.16    0.11
 -13   2   1    0.21    0.10
 -12  -2   1    1.52    0.18
  12  -2  -1    1.20    0.23
  12  -2  -1    1.52    0.24
  12  -2  -1    1.21    0.24
 -12   2   1    1.78    0.24
 -12   2   1    1.45    0.18
  12   2  -1    1.47    0.20
  12   2  -1    1.71    0.20
  11  -2  -1    9.11    0.53
 -11  -2   1    8.94    0.42
  11  -2  -1    9.49    0.52
  11  -2  -1   10.01    0.56
  11   2  -1    9.01    0.43
 -11   2   1   10.28    0.44
 -11   2   1    9.91    0.52
  11   2  -1    8.50    0.45
 -10  -2   1   12.00    0.48
  10  -2  -1   12.33    0.61
  10  -2  -1   14.18    0.65
  10   2  -1   11.88    0.53
 -10   2   1   13.09    0.51
 -10   2   1   13.28    0.59
  10   2  -1   12.86    0.50
  -9  -2   1    2.38    0.16
   9  -2  -1    1.73    0.22
  -9  -2   1    2.49    0.18
   9  -2  -1    2.14    0.25
  -9   2   1    2.30    0.23
  -9   2   1    2.25    0.19
   9   2  -1    2.47    0.21
   9   2  -1    2.44    0.18
  -8  -2   1   20.36    0.63
  -8  -2   1   20.40    0.62
   8  -2  -1   19.91    0.78
   8   2  -1   20.07    0.70
  -8   2   1   20.50    0.67
   8   2  -1   19.80    0.64
  -8   2   1   19.56    0.74
   7  -2  -1   14.59    0.61
  -7  -2   1   14.00    0.46
  -7  -2   1   14.00    0.46
   7  -2  -1   14.79    0.60
  -7   2   1   14.60    0.58
  -7   2   1   13.09    0.49
   7   2  -1   14.79    0.53
   7   2  -1   14.57    0.47
  -6  -2   1   17.59    0.51
  -6  -2   1   17.91    0.52
   6  -2  -1   16.08    0.63
   6  -2  -1   17.00    0.66
  -6   2   1   17.10    0.57
   6   2  -1   17.14    0.51
   6   2  -1   17.48    0.59
  -6   2   1   18.10    0.65
   5  -2  -1    8.23    0.37
  -5  -2   1    8.17    0.25
   5  -2  -1    7.44    0.37
  -5   2   1    8.11    0.38
   5   2  -1    7.77    0.33
  -5   2   1    8.59    0.33
  -4  -2   1    1.71    0.07
   4  -2  -1    1.45    0.15
   4  -2  -1    1.97    0.17
   4   2  -1    1.21    0.12
  -4   2   1    1.75    0.13
  -4   2   1    1.50    0.15
   3  -2  -1   51.31    1.41
   3  -2  -1   48.82    1.41
   3   2  -1   51.02    1.38
  -3   2   1   51.94    1.39
  -3   2   1   50.55    1.43
  -3   2   1   52.48    1.36
   2  -2  -1  539.21   15.29
   2  -2  -1  609.19   14.18
  -2  -2   1  533.39   14.47
  -2   2   1  594.84   14.14
  -2   2   1  621.66   14.22
  -2   2   1  534.75   15.13
   2   2  -1  613.27   14.14
   1  -2  -1   52.89    1.41
   1  -2  -1   54.19    1.42
  -1  -2   1   53.70    1.35
  -1   2   1   53.09    1.40
  -1   2   1   53.23    1.39
   1   2  -1   53.93    1.45
  -1   2   1   53.30    1.48
   0  -2  -1   24.31    0.67
   0  -2   1   24.02    0.66
   0  -2  -1   23.79    0.67
   0   2   1   23.23    0.75
   0   2  -1   23.75    0.68
   0   2   1   23.74    0.68
   0   2  -1   25.15    0.75
   1  -2   1   19.67    0.58
  -1  -2  -1   20.03    0.54
  -1  -2  -1   19.94    0.54
   1   2   1   19.75    0.64
  -1   2  -1   18.83    0.56
  -1   2  -1   19.57    0.64
   1   2   1   19.30    0.58
   1   2   1   19.67    0.54
   2  -2   1   79.50    2.09
  -2  -2  -1   81.95    2.06
   2   2   1   81.13    2.03
  -2   2  -1   80.40    2.03
  -2   2  -1   82.04    2.14
   3  -2   1   25.22    0.78
   3  -2   1   26.08    0.79
  -3   2  -1   25.39    0.81
  -3   2  -1   26.90    0.72
   3   2   1   26.60    0.80
   4  -2   1   18.62    0.61
   4  -2   1   18.28    0.62
  -4   2  -1   18.51    0.63
   4   2   1   16.97    0.59
  -4   2  -1   18.31    0.54
   5  -2   1    2.40    0.19
   5  -2   1    2.31    0.19
  -5   2  -1    2.44    0.15
   5   2   1    2.36    0.17
   5   2   1    2.41    0.11
  -5   2  -1    2.52    0.20
   6  -2   1    0.83    0.14
   6  -2   1    0.95    0.14
   6   2   1    1.16    0.14
   6   2   1    1.12    0.09
  -6   2  -1    1.22    0.15
  -6   2  -1    1.12    0.11
   7  -2   1    5.49    0.34
   7  -2   1    6.23    0.35
   7  -2   1    6.01    0.35
   7   2   1    6.29    0.25
   7   2   1    6.23    0.32
  -7   2  -1    6.29    0.35
  -7   2  -1    5.90    0.27
   8  -2   1    3.85    0.28
   8  -2   1    3.94    0.29
   8  -2   1    4.14    0.30
   8   2   1    3.85    0.20
  -8   2  -1    3.67    0.21
  -8   2  -1    4.18    0.29
   8   2   1    3.92    0.26
   9  -2   1    0.26    0.11
   9  -2   1    0.35    0.12
   9  -2   1    0.08    0.08
  -9   2  -1    0.63    0.10
   9   2   1    0.38    0.11
  -9   2  -1    0.16    0.09
   9   2   1    0.23    0.08
  10  -2   1    1.47    0.21
  10  -2   1    1.79    0.24
  10  -2   1    2.05    0.24
 -10   2  -1    1.69    0.16
  10   2   1    1.85    0.21
  10   2   1    2.00    0.18
 -10   2  -1    1.75    0.22
  11  -2   1   33.98    1.21
  11  -2   1   33.91    1.23
  11  -2   1   34.07    1.19
 -11   2  -1   34.02    1.03
  11   2   1   33.56    1.13
 -11   2  -1   33.71    1.18
  11   2   1   34.03    1.06
  12  -2   1   19.14    0.83
  12  -2   1   18.80    0.82
  12  -2   1   17.87    0.84
  12   2   1   18.91    0.71
  12   2   1   18.37    0.76
 -12   2  -1   17.95    0.80
 -12   2  -1   19.44    0.67
  13  -2   1    4.06    0.38
  13  -2   1    3.66    0.36
  13  -2   1    4.43    0.41
 -13   2  -1    3.44    0.34
  13   2   1    4.15    0.30
  13   2   1    4.82    0.35
 -13   2  -1    4.50    0.29
  14  -2   1    0.00    0.11
  14  -2   1    0.10    0.13
  14  -2   1   -0.01    0.10
  14   2   1    0.28    0.13
 -14   2  -1    0.13    0.09
  14   2   1    0.00    0.09
 -14   2  -1    0.17    0.12
  15  -2   1    3.36    0.38
  15  -2   1    2.89    0.36
  15  -2   1    3.97    0.43
  15   2   1    3.52    0.34
 -15   2  -1    3.64    0.38
  16  -2   1    0.45    0.20
  16  -2   1    0.70    0.22
  16  -2   1    0.61    0.21
  16   2   1    0.59    0.18
 -16   2  -1    0.48    0.19
  17  -2   1   -0.10    0.12
  17  -2   1    0.10    0.16
  17  -2   1    0.02    0.14
 -17   2  -1   -0.09    0.11
  17   2   1   -0.03    0.11
  18  -2   1    0.76    0.30
  18  -2   1    1.07    0.30
  18  -2   1    1.21    0.31
  18   2   1    0.94    0.24
 -18   2  -1    1.30    0.30
  19  -2   1    0.10    0.19
  19  -2   1    0.51    0.24
  19   2   1    0.28    0.18
 -19   2  -1    0.31    0.19
  20  -2   1    0.78    0.31
  20   2   1    0.27    0.19
 -20   2  -1    0.50    0.23
  21  -2   1    5.24    0.62
  21   2   1    6.14    0.55
 -21   2  -1    5.08    0.56
  20  -3  -1    1.68    0.41
  20   3  -1    2.08    0.33
 -20   3   1    1.71    0.39
 -20   3   1    1.91    0.40
  19  -3  -1    1.12    0.34
 -19   3   1    0.70    0.25
  19   3  -1    0.76    0.23
  18  -3  -1    0.95    0.28
 -18   3   1    0.25    0.19
  18   3  -1    0.56    0.19
  17  -3  -1    0.07    0.18
  17  -3  -1    0.26    0.18
  17   3  -1    0.09    0.13
 -17   3   1    0.05    0.15
  16  -3  -1   -0.04    0.12
  16  -3  -1   -0.10    0.13
 -16   3   1    0.25    0.16
  16   3  -1    0.16    0.13
  15  -3  -1    0.33    0.18
  15  -3  -1    0.35    0.18
 -15   3   1    0.38    0.15
  15   3  -1    0.36    0.15
 -15   3   1    0.65    0.21
  14  -3  -1    1.04    0.24
  14  -3  -1    1.28    0.29
 -14   3   1    1.14    0.19
 -14   3   1    0.90    0.23
  14   3  -1    0.65    0.18
  13  -3  -1    3.49    0.40
  13  -3  -1    2.99    0.36
 -13   3   1    3.13    0.28
  13   3  -1    3.88    0.33
 -13   3   1    2.86    0.34
  12  -3  -1    3.01    0.34
  12  -3  -1    2.85    0.35
 -12   3   1    2.67    0.32
  12   3  -1    3.67    0.31
 -12   3   1    2.98    0.26
  11  -3  -1    5.22    0.43
  11  -3  -1    4.92    0.41
 -11   3   1    5.12    0.32
 -11   3   1    4.93    0.40
  11   3  -1    4.76    0.33
  11   3  -1    4.92    0.27
  10  -3  -1    1.81    0.26
 -10  -3   1    1.86    0.14
  10  -3  -1    2.12    0.27
 -10  -3   1    1.99    0.15
  10   3  -1    1.99    0.22
 -10   3   1    1.98    0.26
 -10   3   1    2.41    0.22
   9  -3  -1    5.11    0.37
  -9  -3   1    5.07    0.22
  -9  -3   1    5.54    0.23
   9  -3  -1    5.08    0.39
  -9   3   1    5.06    0.37
   9   3  -1    5.22    0.33
  -9   3   1    5.07    0.30
  -8  -3   1    1.09    0.08
  -8  -3   1    1.02    0.09
   8  -3  -1    0.54    0.15
   8  -3  -1    0.99    0.18
  -8   3   1    1.21    0.19
   8   3  -1    0.96    0.15
  -8   3   1    1.28    0.15
  -7  -3   1   15.05    0.42
  -7  -3   1   15.58    0.47
   7  -3  -1   16.94    0.67
   7  -3  -1   13.99    0.65
  -7   3   1   15.91    0.67
  -7   3   1   14.58    0.55
   7   3  -1   15.33    0.59
   6  -3  -1    4.05    0.29
   6  -3  -1    4.32    0.30
  -6   3   1    4.07    0.24
  -6   3   1    4.36    0.31
   6   3  -1    3.90    0.26
   5  -3  -1    7.43    0.38
   5  -3  -1    6.81    0.38
  -5   3   1    7.38    0.41
   5   3  -1    6.57    0.34
  -5   3   1    6.83    0.32
   4  -3  -1    0.63    0.12
   4  -3  -1    0.56    0.11
   4   3  -1    0.70    0.12
  -4   3   1    0.58    0.10
  -4   3   1    0.82    0.15
   3  -3  -1    1.36    0.15
  -3  -3   1    1.22    0.06
   3  -3  -1    1.12    0.14
  -3   3   1    1.29    0.17
  -3   3   1    1.46    0.13
   3   3  -1    1.39    0.16
   2  -3  -1    3.17    0.20
  -2  -3   1    3.12    0.14
   2  -3  -1    2.98    0.20
  -2   3   1    3.10    0.19
   2   3  -1    3.19    0.23
  -2   3   1    3.63    0.26
  -1  -3   1    7.83    0.28
   1  -3  -1    8.36    0.33
   1  -3  -1    7.68    0.32
  -1   3   1    8.28    0.32
  -1   3   1    7.55    0.39
   1   3  -1    7.55    0.38
   1   3  -1    7.77    0.33
   0  -3  -1  114.63    2.86
   0  -3  -1  114.79    2.87
   0  -3   1  114.56    2.85
   0   3  -1  112.39    2.87
   0   3   1  112.23    2.98
   0   3   1  109.81    2.86
   0   3  -1  110.85    2.97
  -1  -3  -1   32.37    0.87
   1  -3   1   30.56    0.90
  -1  -3  -1   31.44    0.86
   1   3   1   31.65    1.00
  -1   3  -1   31.48    1.01
   1   3   1   31.37    0.92
  -1   3  -1   30.74    0.90
  -2  -3  -1    9.54    0.30
   2  -3   1    9.63    0.38
  -2  -3  -1    9.40    0.30
   2  -3   1    9.63    0.38
  -2   3  -1    8.92    0.44
  -2   3  -1    9.24    0.35
   2   3   1    9.85    0.30
   2   3   1    8.75    0.37
   2   3   1    9.59    0.43
  -3  -3  -1    3.49    0.13
   3  -3   1    3.47    0.21
   3  -3   1    3.26    0.21
  -3   3  -1    3.34    0.18
   3   3   1    3.58    0.24
  -3   3  -1    2.55    0.23
   4  -3   1    0.84    0.12
   4  -3   1    1.02    0.14
   4   3   1    0.94    0.14
  -4   3  -1    0.74    0.09
  -4   3  -1    0.91    0.15
   5  -3   1   -0.06    0.04
   5  -3   1    0.00    0.05
  -5   3  -1    0.11    0.06
   5   3   1    0.06    0.06
  -5   3  -1   -0.03    0.06
   6  -3   1   18.79    0.71
   6  -3   1   17.61    0.69
   6   3   1   17.92    0.67
  -6   3  -1   18.24    0.58
  -6   3  -1   16.98    0.70
   7  -3   1   17.17    0.72
   7  -3   1   18.66    0.73
   7   3   1   18.58    0.69
  -7   3  -1   18.25    0.60
  -8  -3  -1    0.27    0.05
   8  -3   1    0.19    0.10
   8  -3   1    0.13    0.09
   8   3   1    0.33    0.06
  -8   3  -1    0.29    0.09
   8   3   1    0.33    0.11
  -8   3  -1    0.33    0.12
   9  -3   1   -0.04    0.06
  -9  -3  -1    0.06    0.05
   9  -3   1    0.02    0.06
   9   3   1    0.04    0.05
   9   3   1    0.10    0.07
  -9   3  -1    0.03    0.06
  -9   3  -1    0.07    0.09
 -10  -3  -1   -0.05    0.05
  10  -3   1   -0.01    0.07
  10  -3   1   -0.12    0.06
  10   3   1   -0.03    0.06
  10   3   1   -0.03    0.05
 -10   3  -1   -0.05    0.07
 -10   3  -1   -0.09    0.06
  11  -3   1    6.42    0.47
  11  -3   1    6.39    0.45
  11   3   1    6.53    0.31
 -11   3  -1    7.87    0.49
  11   3   1    6.85    0.42
 -11   3  -1    6.66    0.35
  12  -3   1    7.07    0.50
  12  -3   1    5.68    0.45
  12   3   1    6.29    0.42
 -12   3  -1    6.57    0.35
 -12   3  -1    5.65    0.45
  13  -3   1    1.87    0.29
  13  -3   1    2.31    0.34
 -13   3  -1    2.12    0.21
  13   3   1    1.64    0.24
 -13   3  -1    1.81    0.28
  14  -3   1    1.05    0.26
  14  -3   1    0.86    0.23
 -14   3  -1    1.02    0.25
  14   3   1    0.91    0.21
  15  -3   1    6.32    0.54
  15  -3   1    6.67    0.57
 -15   3  -1    5.69    0.50
  15   3   1    5.34    0.43
  16  -3   1    1.99    0.37
  16  -3   1    1.46    0.31
 -16   3  -1    1.79    0.32
  16   3   1    1.64    0.27
  17  -3   1    0.64    0.25
  17  -3   1    0.54    0.22
 -17   3  -1    0.29    0.20
  17   3   1    0.53    0.19
  18  -3   1    0.04    0.15
  18  -3   1   -0.03    0.16
  18   3   1    0.00    0.14
 -18   3  -1    0.22    0.19
  19  -3   1    1.74    0.40
  19   3   1    1.62    0.32
 -19   3  -1    1.67    0.36
  20  -3   1   -0.26    0.17
 -20   3  -1    0.35    0.22
  20   3   1    0.06    0.17
  20  -4  -1    0.66    0.31
  20   4  -1    1.59    0.32
 -20   4   1    1.15    0.34
 -20   4   1    1.88    0.40
  19  -4  -1    0.43    0.26
  19   4  -1    0.72    0.23
 -19   4   1    0.74    0.29
  18  -4  -1    0.51    0.25
  18   4  -1    0.50    0.20
 -18   4   1    0.30    0.20
  17  -4  -1    1.80    0.37
  17  -4  -1    1.98    0.40
  17   4  -1    1.32    0.27
 -17   4   1    1.71    0.36
  16  -4  -1    1.05    0.31
  16  -4  -1    0.81    0.28
  16   4  -1    1.20    0.25
 -16   4   1    1.11    0.29
  15  -4  -1    3.72    0.48
  15  -4  -1    4.47    0.49
  15   4  -1    5.20    0.42
 -15   4   1    3.64    0.44
  14  -4  -1    0.46    0.20
  14  -4  -1    0.58    0.22
 -14   4   1    0.48    0.15
  14   4  -1    0.38    0.14
 -14   4   1    0.19    0.16
  13  -4  -1    1.09    0.26
  13  -4  -1    0.68    0.21
 -13   4   1    0.36    0.14
  13   4  -1    0.49    0.16
 -13   4   1    0.70    0.23
  12  -4  -1   12.34    0.72
  12  -4  -1   12.42    0.74
 -12   4   1   14.00    0.59
  12   4  -1   13.87    0.65
 -12   4   1   12.90    0.73
  11  -4  -1    7.10    0.52
  11  -4  -1    7.24    0.51
 -11   4   1    6.99    0.52
 -11   4   1    7.12    0.40
  11   4  -1    6.99    0.43
  10  -4  -1    0.12    0.11
  10  -4  -1    0.07    0.11
 -10   4   1    0.26    0.12
 -10   4   1    0.21    0.14
  10   4  -1    0.23    0.11
   9  -4  -1    4.43    0.38
   9  -4  -1    5.03    0.42
  -9   4   1    5.06    0.42
   9   4  -1    5.52    0.36
  -9   4   1    5.63    0.33
   8  -4  -1    1.53    0.23
   8  -4  -1    1.62    0.24
  -8  -4   1    1.16    0.09
   8   4  -1    1.36    0.19
  -8   4   1    1.98    0.28
  -8   4   1    1.29    0.17
   7  -4  -1   15.10    0.70
   7  -4  -1   16.74    0.71
  -7   4   1   15.51    0.59
   7   4  -1   15.62    0.64
  -7   4   1   15.02    0.72
   6  -4  -1    0.03    0.07
   6  -4  -1    0.07    0.08
  -6   4   1    0.02    0.08
  -6   4   1   -0.04    0.06
   6   4  -1    0.05    0.06
   5  -4  -1    1.08    0.17
   5  -4  -1    1.22    0.18
   5   4  -1    0.98    0.16
  -5   4   1    1.22    0.14
  -5   4   1    1.43    0.22
   4  -4  -1    0.44    0.12
   4  -4  -1    0.51    0.13
  -4   4   1    0.74    0.18
   4   4  -1    0.36    0.11
  -4   4   1    0.41    0.10
  -3  -4   1   70.90    1.81
   3  -4  -1   68.30    1.99
   3  -4  -1   71.94    2.01
  -3   4   1   74.92    2.13
  -3   4   1   73.48    1.93
   3   4  -1   71.09    2.04
  -2  -4   1   29.89    0.84
   2  -4  -1   30.08    0.96
   2  -4  -1   29.71    0.95
  -2   4   1   31.63    1.08
   2   4  -1   29.29    1.03
  -2   4   1   30.96    0.93
   1  -4  -1    0.10    0.06
   1  -4  -1    0.13    0.07
  -1  -4   1    0.29    0.07
  -1   4   1    0.11    0.10
   1   4  -1    0.17    0.08
  -1   4   1    0.13    0.07
   1   4  -1    0.15    0.10
   0  -4   1   19.44    0.63
   0  -4  -1   19.13    0.63
   0  -4  -1   19.97    0.64
   0   4   1   18.18    0.76
   0   4   1   18.15    0.65
   0   4  -1   20.42    0.67
   0   4  -1   19.46    0.77
   1  -4   1   49.32    1.35
  -1  -4  -1   48.01    1.30
   1  -4   1   47.03    1.35
  -1  -4  -1   47.50    1.30
  -1   4  -1   45.92    1.34
  -1   4  -1   48.41    1.50
   1   4   1   47.62    1.37
   1   4   1   46.22    1.47
   2  -4   1   11.23    0.46
  -2  -4  -1   11.30    0.38
  -2  -4  -1   10.32    0.37
   2  -4   1   10.55    0.45
  -2   4  -1   12.15    0.45
   2   4   1   10.73    0.37
   2   4   1   11.35    0.47
  -2   4  -1   12.13    0.57
   2   4   1   11.29    0.53
   3  -4   1    1.73    0.18
   3  -4   1    1.67    0.18
  -3  -4  -1    2.18    0.12
  -3   4  -1    2.11    0.17
  -3   4  -1    2.38    0.26
   3   4   1    1.82    0.22
   3   4   1    2.21    0.11
   4  -4   1   21.08    0.76
   4  -4   1   20.87    0.75
  -4  -4  -1   19.40    0.55
  -4   4  -1   19.97    0.66
  -4   4  -1   20.52    0.83
   4   4   1   20.42    0.78
   5  -4   1    6.12    0.37
   5  -4   1    5.79    0.35
  -5   4  -1    6.46    0.30
  -5   4  -1    6.37    0.42
   5   4   1    6.04    0.36
   6  -4   1    5.81    0.38
   6  -4   1    6.51    0.39
  -6   4  -1    6.49    0.31
   6   4   1    6.81    0.39
  -6   4  -1    6.32    0.43
   7  -4   1    2.89    0.28
   7  -4   1    3.00    0.29
   7   4   1    3.07    0.27
  -7   4  -1    3.56    0.22
  -7   4  -1    3.03    0.31
   8  -4   1    0.44    0.15
   8  -4   1    0.64    0.16
   8   4   1    0.49    0.13
  -8   4  -1    0.74    0.13
  -8   4  -1    0.86    0.20
   9  -4   1    9.39    0.54
   9  -4   1    9.12    0.55
   9   4   1    8.41    0.48
  -9   4  -1    9.39    0.41
  -9   4  -1    9.34    0.57
  10  -4   1    0.15    0.11
  10  -4   1    0.04    0.11
 -10   4  -1    0.26    0.14
 -10   4  -1    0.16    0.10
  10   4   1    0.21    0.11
  11  -4   1    5.32    0.47
  11  -4   1    5.04    0.43
  11   4   1    5.25    0.38
 -11   4  -1    5.24    0.31
 -11   4  -1    6.25    0.49
  12  -4   1    8.82    0.58
  12  -4   1    9.91    0.64
 -12   4  -1    9.80    0.62
  12   4   1    8.19    0.50
 -12   4  -1    7.50    0.40
  13  -4   1    0.21    0.15
  13  -4   1    0.31    0.16
 -13   4  -1    0.64    0.22
  13   4   1    0.22    0.13
 -13   4  -1    0.14    0.10
  14  -4   1    0.07    0.15
  14  -4   1    0.02    0.12
 -14   4  -1    0.16    0.16
  14   4   1   -0.07    0.09
  15  -4   1   -0.05    0.13
  15  -4   1    0.09    0.14
 -15   4  -1   -0.08    0.12
  15   4   1    0.12    0.13
  16  -4   1    9.35    0.69
  16  -4   1    8.52    0.70
 -16   4  -1    7.13    0.63
  16   4   1    8.60    0.58
  17  -4   1    3.15    0.48
  17  -4   1    4.09    0.50
  17   4   1    3.95    0.42
 -17   4  -1    3.99    0.50
  18  -4   1    0.54    0.25
  18   4   1    0.24    0.19
 -18   4  -1    0.69    0.27
  19  -4   1    0.02    0.21
  19   4   1    0.68    0.24
 -19   4  -1    0.83    0.31
  19  -5  -1    1.75    0.43
 -19   5   1    1.00    0.35
 -19   5   1    2.12    0.44
  19   5  -1    1.41    0.31
  18  -5  -1    2.28    0.47
 -18   5   1    2.04    0.44
  18   5  -1    2.69    0.37
  17  -5  -1    3.91    0.55
  17   5  -1    4.26    0.44
 -17   5   1    4.54    0.56
  16  -5  -1    2.66    0.45
  16  -5  -1    2.52    0.43
 -16   5   1    2.70    0.45
  16   5  -1    3.17    0.37
  15  -5  -1    0.61    0.26
  15  -5  -1    1.07    0.29
 -15   5   1    1.19    0.34
  15   5  -1    1.09    0.25
  14  -5  -1    0.17    0.19
  14  -5  -1    0.18    0.18
 -14   5   1    0.19    0.19
  14   5  -1    0.39    0.17
  13  -5  -1    0.21    0.17
  13  -5  -1    0.06    0.16
 -13   5   1    0.74    0.24
  13   5  -1    0.54    0.18
 -13   5   1    0.48    0.15
  12  -5  -1    7.45    0.59
  12  -5  -1    8.63    0.63
 -12   5   1    8.03    0.63
  12   5  -1    8.04    0.51
 -12   5   1    6.97    0.41
  11  -5  -1    3.81    0.41
  11  -5  -1    4.13    0.44
  11   5  -1    3.50    0.34
 -11   5   1    2.97    0.40
 -11   5   1    2.95    0.27
  10  -5  -1    5.54    0.49
  10  -5  -1    5.00    0.45
 -10   5   1    5.36    0.34
 -10   5   1    5.35    0.49
  10   5  -1    5.34    0.39
   9  -5  -1   14.03    0.75
   9  -5  -1   13.97    0.73
   9   5  -1   13.59    0.65
  -9   5   1   13.61    0.57
  -9   5   1   14.04    0.78
   8  -5  -1    0.06    0.13
   8  -5  -1    0.12    0.12
  -8   5   1    0.23    0.16
  -8   5   1    0.23    0.11
   8   5  -1    0.46    0.14
   7  -5  -1    8.97    0.53
   7  -5  -1    9.44    0.55
  -7   5   1    8.71    0.42
   7   5  -1    9.15    0.50
  -7   5   1    8.79    0.58
   6  -5  -1   10.36    0.56
   6  -5  -1   10.82    0.58
   6   5  -1   11.33    0.56
  -6   5   1   10.34    0.47
  -6   5   1   11.68    0.65
   5  -5  -1   33.82    1.20
   5  -5  -1   34.97    1.20
  -5   5   1   36.20    1.09
  -5   5   1   35.08    1.31
   5   5  -1   35.21    1.21
   4  -5  -1   10.84    0.53
   4  -5  -1   11.25    0.55
   4   5  -1   11.27    0.57
  -4   5   1   12.14    0.49
  -4   5   1    9.79    0.60
  -3  -5   1   42.21    1.15
  -3  -5   1   44.10    1.19
   3  -5  -1   43.59    1.35
   3  -5  -1   41.78    1.34
  -3   5   1   42.57    1.48
   3   5  -1   41.07    1.40
  -3   5   1   44.68    1.29
  -2  -5   1   59.81    1.58
   2  -5  -1   58.52    1.72
  -2  -5   1   60.26    1.61
   2  -5  -1   58.98    1.72
  -2   5   1   59.54    1.68
   2   5  -1   57.26    1.83
  -2   5   1   58.87    1.88
  -1  -5   1   48.12    1.35
   1  -5  -1   46.42    1.40
  -1  -5   1   48.20    1.34
   1  -5  -1   48.55    1.41
  -1   5   1   49.24    1.41
   1   5  -1   46.20    1.55
  -1   5   1   43.65    1.56
   1   5  -1   48.18    1.43
   0  -5  -1    9.42    0.41
   0  -5  -1    9.15    0.40
   0  -5   1    8.18    0.38
   0  -5   1    8.81    0.39
   0   5  -1    8.16    0.41
   0   5   1    9.20    0.54
   0   5   1    9.91    0.45
   0   5  -1    9.42    0.54
   1  -5   1    0.71    0.13
   1  -5   1    0.42    0.11
  -1  -5  -1    0.56    0.10
  -1  -5  -1    0.54    0.10
  -1   5  -1    0.39    0.15
   1   5   1    0.31    0.13
  -1   5  -1    0.41    0.11
   1   5   1    0.46    0.12
   1   5   1    0.46    0.09
  -2  -5  -1   -0.01    0.04
  -2  -5  -1   -0.02    0.05
   2  -5   1    0.03    0.06
   2  -5   1   -0.07    0.06
   2   5   1    0.03    0.09
   2   5   1    0.01    0.04
   2   5   1    0.08    0.07
  -2   5  -1   -0.06    0.05
  -2   5  -1    0.02    0.10
   3  -5   1    0.71    0.14
  -3  -5  -1    0.74    0.09
   3  -5   1    0.52    0.13
  -3   5  -1    0.52    0.17
   3   5   1    0.64    0.16
   3   5   1    0.46    0.07
  -3   5  -1    0.54    0.12
   4  -5   1    2.71    0.26
  -4  -5  -1    2.69    0.14
   4  -5   1    2.00    0.23
  -4   5  -1    2.22    0.30
  -4   5  -1    2.35    0.21
   4   5   1    2.68    0.28
   5  -5   1    3.22    0.29
   5  -5   1    3.21    0.30
  -5   5  -1    3.59    0.37
  -5   5  -1    3.01    0.22
   5   5   1    2.73    0.29
   6  -5   1    7.37    0.45
   6  -5   1    7.42    0.46
  -6   5  -1    8.48    0.54
  -6   5  -1    7.33    0.36
   6   5   1    7.20    0.45
   7  -5   1    0.44    0.15
   7  -5   1    0.82    0.19
   7   5   1    0.98    0.19
  -7   5  -1    0.35    0.17
  -7   5  -1    0.60    0.12
   8  -5   1   10.52    0.60
   8  -5   1   11.13    0.62
   8   5   1   11.65    0.59
  -8   5  -1   10.45    0.46
  -8   5  -1   10.69    0.66
   9  -5   1   17.60    0.84
   9  -5   1   16.89    0.81
   9   5   1   16.80    0.76
  -9   5  -1   15.90    0.61
  -9   5  -1   16.27    0.85
  10  -5   1   15.78    0.81
  10  -5   1   16.33    0.84
 -10   5  -1   16.32    0.61
 -10   5  -1   15.66    0.85
  10   5   1   15.28    0.73
  11  -5   1    5.91    0.53
  11  -5   1    5.02    0.47
  11   5   1    5.87    0.44
 -11   5  -1    6.40    0.35
 -11   5  -1    7.05    0.58
  12  -5   1   19.09    0.95
  12  -5   1   18.88    0.97
 -12   5  -1   18.61    0.69
  12   5   1   18.40    0.85
 -12   5  -1   18.35    0.97
  13  -5   1   14.70    0.85
  13  -5   1   12.95    0.82
  13   5   1   15.54    0.77
 -13   5  -1   15.74    0.90
  14  -5   1    7.71    0.65
  14  -5   1    7.50    0.62
 -14   5  -1    7.43    0.64
  14   5   1    9.23    0.59
  15  -5   1   -0.01    0.15
  15  -5   1    0.12    0.17
  15   5   1    0.11    0.14
 -15   5  -1    0.07    0.17
  16  -5   1    0.18    0.20
  16   5   1    0.15    0.15
 -16   5  -1    0.11    0.20
  17  -5   1    0.97    0.32
 -17   5  -1    1.36    0.36
  17   5   1    1.20    0.28
  18  -5   1    0.21    0.23
  18   5   1    0.09    0.17
 -18   5  -1    0.09    0.20
  17  -6  -1    0.29    0.24
 -17   6   1    0.37    0.25
  17   6  -1    0.28    0.18
  16  -6  -1    0.49    0.26
  16   6  -1    0.43    0.21
 -16   6   1    0.66    0.32
  15  -6  -1    3.35    0.51
 -15   6   1    4.30    0.56
  15   6  -1    4.04    0.43
  14  -6  -1    0.37    0.22
  14  -6  -1   -0.05    0.17
  14   6  -1    0.47    0.19
 -14   6   1    0.29    0.23
  13  -6  -1    0.83    0.28
  13  -6  -1    1.34    0.35
 -13   6   1    1.50    0.36
  13   6  -1    1.34    0.26
 -13   6   1    1.26    0.21
  12  -6  -1    4.15    0.47
  12  -6  -1    3.92    0.48
 -12   6   1    4.08    0.50
 -12   6   1    4.20    0.32
  12   6  -1    4.12    0.40
  11  -6  -1    5.62    0.52
  11  -6  -1    6.01    0.55
  11   6  -1    4.87    0.42
 -11   6   1    5.69    0.57
 -11   6   1    5.45    0.36
  10  -6  -1    6.53    0.55
  10  -6  -1    4.74    0.47
  10   6  -1    5.77    0.45
 -10   6   1    6.12    0.57
 -10   6   1    6.14    0.37
   9  -6  -1   22.65    1.05
   9  -6  -1   22.56    1.03
  -9   6   1   22.95    1.11
   9   6  -1   23.60    0.97
  -9   6   1   22.83    0.84
   8  -6  -1    9.74    0.62
   8  -6  -1    8.82    0.58
  -8   6   1    8.74    0.45
   8   6  -1    8.33    0.53
  -8   6   1    8.63    0.65
   7  -6  -1   13.93    0.71
   7  -6  -1   13.69    0.72
  -7   6   1   12.11    0.56
  -7   6   1   12.87    0.77
   7   6  -1   12.33    0.66
   6  -6  -1    4.76    0.40
   6  -6  -1    5.19    0.43
   6   6  -1    4.85    0.40
  -6   6   1    5.66    0.34
  -6   6   1    5.56    0.52
   5  -6  -1    0.07    0.10
   5  -6  -1   -0.07    0.12
  -5   6   1    0.14    0.16
  -5   6   1   -0.10    0.07
   5   6  -1   -0.03    0.11
  -4  -6   1    0.62    0.10
   4  -6  -1    1.25    0.22
   4  -6  -1    0.78    0.18
  -4   6   1    0.73    0.15
   4   6  -1    0.75    0.20
  -4   6   1    0.65    0.22
   3  -6  -1    2.28    0.26
  -3  -6   1    1.93    0.17
   3  -6  -1    2.23    0.25
   3   6  -1    2.40    0.31
  -3   6   1    2.30    0.24
  -3   6   1    1.94    0.31
  -2  -6   1    1.33    0.15
   2  -6  -1    1.27    0.20
  -2  -6   1    1.27    0.15
   2  -6  -1    1.46    0.19
  -2   6   1    1.57    0.20
   2   6  -1    1.67    0.27
  -2   6   1    1.31    0.27
  -1  -6   1    8.71    0.40
   1  -6  -1    8.62    0.44
  -1  -6   1    8.91    0.41
   1  -6  -1    8.70    0.44
   1   6  -1    8.76    0.57
  -1   6   1    8.51    0.58
  -1   6   1    8.13    0.44
   0  -6  -1    0.09    0.09
   0  -6  -1   -0.02    0.07
   0  -6   1   -0.04    0.07
   0  -6   1    0.04    0.07
   0   6   1   -0.06    0.07
   0   6   1   -0.02    0.11
   0   6  -1   -0.07    0.08
   0   6   1   -0.09    0.06
   0   6  -1   -0.01    0.13
  -1  -6  -1    6.49    0.34
   1  -6   1    6.30    0.37
  -1  -6  -1    6.48    0.34
   1  -6   1    6.70    0.38
   1   6   1    6.66    0.40
   1   6   1    7.04    0.35
   1   6   1    6.33    0.50
  -1   6  -1    6.82    0.39
  -1   6  -1    6.92    0.51
   2  -6   1   11.66    0.54
  -2  -6  -1   12.13    0.46
   2  -6   1   11.41    0.54
  -2  -6  -1   11.55    0.46
   2   6   1   11.17    0.64
   2   6   1   11.43    0.56
  -2   6  -1   10.92    0.66
   2   6   1   11.32    0.44
  -2   6  -1   10.75    0.52
   3  -6   1    0.74    0.16
  -3  -6  -1    0.39    0.09
   3  -6   1    0.45    0.14
   3   6   1    0.40    0.16
  -3   6  -1    0.59    0.14
  -3   6  -1    0.94    0.25
   4  -6   1    8.89    0.50
   4  -6   1    9.29    0.52
  -4   6  -1    9.70    0.64
  -4   6  -1    9.28    0.46
   4   6   1    9.50    0.57
   5  -6   1   12.85    0.65
   5  -6   1   13.99    0.69
  -5   6  -1   13.80    0.59
  -5   6  -1   13.67    0.78
   5   6   1   14.50    0.71
   6  -6   1    4.84    0.41
   6  -6   1    4.97    0.40
  -6   6  -1    5.56    0.52
  -6   6  -1    4.76    0.31
   6   6   1    4.52    0.40
   7  -6   1    0.40    0.18
   7  -6   1    0.31    0.15
   7   6   1    0.28    0.14
  -7   6  -1    0.61    0.23
  -7   6  -1    0.24    0.11
   8  -6   1    2.69    0.35
   8  -6   1    3.90    0.39
   8   6   1    4.31    0.39
  -8   6  -1    3.84    0.45
  -8   6  -1    3.59    0.28
   9  -6   1    4.02    0.42
   9  -6   1    4.48    0.44
  -9   6  -1    4.10    0.29
   9   6   1    4.32    0.39
  -9   6  -1    3.33    0.44
  10  -6   1    3.19    0.41
  10  -6   1    3.59    0.40
  10   6   1    3.12    0.35
 -10   6  -1    3.68    0.28
 -10   6  -1    3.57    0.46
  11  -6   1    1.19    0.29
  11  -6   1    0.87    0.24
 -11   6  -1    1.52    0.20
  11   6   1    1.44    0.26
 -11   6  -1    1.55    0.33
  12  -6   1    1.73    0.35
  12  -6   1    1.16    0.28
  12   6   1    1.33    0.26
 -12   6  -1    0.68    0.28
  13  -6   1   -0.03    0.14
  13  -6   1   -0.03    0.16
 -13   6  -1    0.19    0.20
  13   6   1   -0.03    0.12
  14  -6   1    0.39    0.22
  14  -6   1    0.56    0.26
  14   6   1    0.45    0.20
 -14   6  -1    0.29    0.22
  15  -6   1    0.35    0.22
  15   6   1    0.19    0.16
 -15   6  -1    0.18    0.22
  16  -6   1    0.44    0.28
  16   6   1    0.57    0.21
 -16   6  -1    0.29    0.27
  17  -6   1    0.88    0.32
  17   6   1    0.79    0.26
 -17   6  -1    0.61    0.29
  16  -7  -1    0.19    0.24
 -16   7   1    0.54    0.32
  16   7  -1    0.27    0.20
  15  -7  -1    0.23    0.24
 -15   7   1    0.19    0.25
  15   7  -1    0.11    0.16
  14  -7  -1    0.47    0.26
 -14   7   1    0.57    0.30
  14   7  -1    0.66    0.23
  13  -7  -1   -0.14    0.15
 -13   7   1   -0.05    0.17
  13   7  -1    0.21    0.17
  12  -7  -1    0.36    0.24
  12  -7  -1    0.33    0.22
  12   7  -1    0.12    0.15
 -12   7   1    0.08    0.12
 -12   7   1    0.16    0.20
  11  -7  -1    0.11    0.18
  11  -7  -1   -0.08    0.17
 -11   7   1   -0.06    0.10
 -11   7   1    0.13    0.21
  11   7  -1   -0.06    0.11
  10  -7  -1    0.52    0.22
  10  -7  -1    0.93    0.28
  10   7  -1    0.51    0.19
 -10   7   1    0.74    0.29
 -10   7   1    0.76    0.18
   9  -7  -1    0.34    0.19
   9  -7  -1    0.44    0.21
   9   7  -1    0.49    0.18
  -9   7   1    0.58    0.27
  -9   7   1    0.06    0.11
   8  -7  -1    3.93    0.42
   8  -7  -1    4.20    0.45
  -8   7   1    4.69    0.35
  -8   7   1    3.89    0.51
   8   7  -1    4.18    0.41
   7  -7  -1    0.78    0.23
   7  -7  -1    0.62    0.22
  -7   7   1    0.79    0.18
  -7   7   1    0.43    0.24
   7   7  -1    0.65    0.19
   6  -7  -1    0.55    0.21
   6  -7  -1    0.61    0.18
  -6   7   1    0.87    0.28
   6   7  -1    0.43    0.19
  -6   7   1    0.97    0.19
   5  -7  -1    0.85    0.22
   5  -7  -1    1.12    0.24
  -5   7   1    1.33    0.31
   5   7  -1    1.26    0.26
  -5   7   1    0.68    0.17
   4  -7  -1    0.94    0.23
   4  -7  -1    1.38    0.24
   4   7  -1    1.20    0.27
  -4   7   1    1.24    0.21
  -4   7   1    1.55    0.34
   3  -7  -1    3.02    0.32
   3  -7  -1    3.55    0.34
  -3   7   1    3.73    0.32
   3   7  -1    3.87    0.41
  -3   7   1    4.44    0.48
   2  -7  -1    1.01    0.19
   2  -7  -1    0.38    0.15
  -2   7   1    0.85    0.19
  -2   7   1    0.55    0.22
   2   7  -1    0.60    0.21
   1  -7  -1    0.22    0.13
   1  -7  -1    0.44    0.14
  -1  -7   1    0.54    0.14
  -1   7   1    0.50    0.14
   1   7  -1    0.94    0.25
  -1   7   1    0.43    0.15
  -1   7   1    0.17    0.17
   0  -7  -1    2.66    0.25
   0  -7   1    2.02    0.23
   0  -7   1    2.80    0.26
   0   7  -1    3.20    0.41
   0   7   1    2.53    0.24
   0   7   1    2.67    0.38
   0   7   1    2.91    0.30
  -1  -7  -1    0.47    0.13
   1  -7   1    0.79    0.17
   1  -7   1    0.65    0.16
   1   7   1    0.68    0.18
   1   7   1    0.63    0.21
  -1   7  -1    0.68    0.24
  -1   7  -1    0.67    0.17
   2  -7   1    0.00    0.09
   2  -7   1    0.11    0.11
  -2   7  -1   -0.10    0.13
   2   7   1    0.29    0.18
  -2   7  -1    0.11    0.11
   3  -7   1   -0.09    0.10
   3  -7   1   -0.08    0.08
   3   7   1    0.04    0.14
  -3   7  -1    0.09    0.17
  -3   7  -1    0.10    0.10
   4  -7   1   -0.09    0.09
   4  -7   1   -0.05    0.11
  -4   7  -1    0.13    0.17
  -4   7  -1    0.01    0.09
   4   7   1    0.36    0.18
   5  -7   1    0.69    0.19
   5  -7   1    0.81    0.21
  -5   7  -1    0.48    0.23
   5   7   1    0.70    0.22
  -5   7  -1    0.85    0.18
   6  -7   1    1.14    0.24
   6  -7   1    0.55    0.21
  -6   7  -1    0.62    0.17
   6   7   1    0.57    0.20
  -6   7  -1    1.19    0.31
   7  -7   1    0.74    0.22
   7  -7   1    0.65    0.22
  -7   7  -1    0.74    0.17
  -7   7  -1    0.49    0.23
   7   7   1    0.38    0.18
   8  -7   1    0.47    0.19
   8  -7   1    0.19    0.17
  -8   7  -1    0.62    0.16
   8   7   1    0.35    0.16
  -8   7  -1    0.32    0.21
   9  -7   1    0.93    0.25
   9  -7   1    1.66    0.32
  -9   7  -1    1.62    0.22
   9   7   1    1.48    0.28
  -9   7  -1    1.45    0.36
  10  -7   1    1.00    0.27
  10  -7   1    1.77    0.34
  10   7   1    0.93    0.24
 -10   7  -1    0.86    0.29
 -10   7  -1    1.07    0.19
  11  -7   1    0.01    0.16
  11  -7   1    0.05    0.15
 -11   7  -1   -0.17    0.14
  11   7   1    0.05    0.14
  12  -7   1    0.27    0.20
  12  -7   1   -0.05    0.16
  12   7   1    0.16    0.16
 -12   7  -1    0.03    0.18
  13  -7   1    1.96    0.41
 -13   7  -1    2.11    0.44
  13   7   1    2.11    0.34
  14  -7   1    1.05    0.35
 -14   7  -1    1.52    0.41
  14   7   1    1.05    0.28
  15  -7   1    0.70    0.32
 -15   7  -1    0.52    0.31
  15   7   1    0.97    0.27
  16  -7   1    0.20    0.26
 -16   7  -1    0.32    0.27
  16   7   1    0.39    0.22
  14  -8  -1   -0.08    0.19
 -14   8   1    0.21    0.26
 -14   8   1    0.26    0.21
  14   8  -1    0.01    0.16
  13  -8  -1    0.08    0.21
 -13   8   1   -0.01    0.22
  13   8  -1    0.00    0.14
  12  -8  -1    0.07    0.20
 -12   8   1    0.20    0.25
  12   8  -1    0.03    0.14
  11  -8  -1    3.58    0.49
 -11   8   1    3.58    0.57
  11   8  -1    3.86    0.44
 -11   8   1    4.29    0.37
  10  -8  -1    0.89    0.29
  10  -8  -1    0.87    0.29
  10   8  -1    0.35    0.19
 -10   8   1    0.88    0.21
 -10   8   1    0.91    0.33
   9  -8  -1    0.38    0.21
   9  -8  -1   -0.03    0.15
  -9   8   1    0.25    0.22
   9   8  -1    0.13    0.14
  -9   8   1    0.04    0.12
   8  -8  -1    0.92    0.28
   8  -8  -1    1.12    0.29
   8   8  -1    1.16    0.27
  -8   8   1    0.94    0.21
  -8   8   1    0.82    0.31
   7  -8  -1    2.80    0.39
   7  -8  -1    2.66    0.37
  -7   8   1    1.99    0.43
   7   8  -1    2.66    0.37
  -7   8   1    2.70    0.31
   6  -8  -1    1.15    0.27
   6  -8  -1    1.04    0.26
   6   8  -1    1.30    0.29
  -6   8   1    1.21    0.23
  -6   8   1    0.96    0.30
   5  -8  -1    1.86    0.31
   5  -8  -1    2.58    0.34
  -5   8   1    1.84    0.40
   5   8  -1    2.10    0.35
  -5   8   1    2.32    0.28
   4  -8  -1    0.07    0.15
   4  -8  -1   -0.13    0.13
  -4   8   1    0.05    0.13
   4   8  -1    0.05    0.14
  -4   8   1    0.12    0.12
  -4   8   1    0.49    0.24
   3  -8  -1   -0.09    0.11
   3  -8  -1    0.03    0.13
  -3   8   1    0.08    0.11
  -3   8   1    0.09    0.17
  -3   8   1    0.13    0.13
   3   8  -1   -0.05    0.13
   2  -8  -1    0.40    0.16
  -2   8   1    0.22    0.20
  -2   8   1    0.45    0.17
   2   8  -1    0.44    0.21
  -1   8   1    1.47    0.25
   1   8  -1    1.41    0.32
  -1   8   1    1.00    0.29
   0   8  -1    0.06    0.16
   0   8   1   -0.18    0.13
   0   8   1    0.19    0.12
   1  -8   1    0.17    0.13
   1   8   1    0.21    0.18
  -1   8  -1   -0.05    0.15
   2  -8   1    0.17    0.13
  -2   8  -1    0.04    0.11
   2   8   1    0.25    0.19
  -2   8  -1    0.38    0.20
   3  -8   1   11.15    0.64
   3  -8   1   11.28    0.63
  -3   8  -1   10.96    0.78
  -3   8  -1   11.40    0.61
   3   8   1   12.61    0.77
   4  -8   1    0.46    0.19
   4  -8   1    0.46    0.21
   4   8   1    0.50    0.21
  -4   8  -1    0.35    0.22
  -4   8  -1    0.51    0.17
   5  -8   1    1.46    0.27
   5  -8   1    1.04    0.26
  -5   8  -1    0.86    0.21
   5   8   1    1.06    0.27
  -5   8  -1    0.79    0.27
   6  -8   1    5.09    0.47
   6  -8   1    4.53    0.46
  -6   8  -1    5.09    0.40
   6   8   1    5.10    0.49
  -6   8  -1    3.96    0.53
   7  -8   1    0.49    0.20
   7  -8   1    0.82    0.24
   7   8   1    0.43    0.20
  -7   8  -1    0.69    0.28
  -7   8  -1    0.81    0.19
   8  -8   1    2.48    0.37
   8  -8   1    1.39    0.33
  -8   8  -1    2.50    0.46
  -8   8  -1    2.24    0.27
   8   8   1    2.33    0.36
   9  -8   1    0.13    0.15
   9  -8   1    0.14    0.18
  -9   8  -1    0.41    0.26
  -9   8  -1    0.34    0.14
   9   8   1    0.42    0.19
  10  -8   1    0.55    0.23
  10  -8   1    0.11    0.19
 -10   8  -1    0.26    0.26
  10   8   1    0.29    0.18
  11  -8   1    1.11    0.33
  11   8   1    0.96    0.28
 -11   8  -1    0.95    0.34
  12  -8   1   -0.08    0.18
  12   8   1   -0.17    0.14
 -12   8  -1   -0.02    0.21
  13  -8   1   -0.07    0.18
 -13   8  -1    0.46    0.28
  13   8   1    0.21    0.18
  11  -9  -1    1.06    0.33
  11   9  -1    0.65    0.25
 -11   9   1    0.66    0.26
 -11   9   1    1.22    0.40
  10  -9  -1    0.70    0.27
  10   9  -1    1.20    0.31
 -10   9   1    0.52    0.28
 -10   9   1    0.94    0.30
   9  -9  -1    0.02    0.18
  -9   9   1    0.13    0.23
   9   9  -1    0.12    0.18
  -9   9   1    0.24    0.20
  -9   9   1   -0.05    0.13
   8  -9  -1    0.08    0.20
   8  -9  -1    0.30    0.22
  -8   9   1   -0.11    0.17
   8   9  -1    0.19    0.18
  -8   9   1   -0.04    0.15
  -8   9   1    0.27    0.15
   7  -9  -1    1.22    0.31
   7  -9  -1    0.83    0.27
   7   9  -1    1.32    0.31
  -7   9   1    1.34    0.31
  -7   9   1    0.89    0.22
  -7   9   1    0.63    0.32
   6  -9  -1   -0.02    0.16
   6  -9  -1   -0.07    0.16
  -6   9   1   -0.04    0.15
  -6   9   1    0.07    0.13
  -6   9   1    0.08    0.21
   6   9  -1   -0.02    0.15
   5   9  -1    1.38    0.33
  -5   9   1    2.08    0.44
  -5   9   1    1.66    0.28
  -4   9   1    2.15    0.30
  -4   9   1    1.79    0.41
   4   9  -1    1.40    0.33
  -3   9   1    1.70    0.29
   3   9  -1    1.42    0.34
  -3   9   1    1.21    0.34
   2   9  -1    0.77    0.27
  -2   9   1    0.52    0.26
  -2   9   1    0.70    0.21
   1   9  -1    0.04    0.18
  -1   9   1    0.09    0.19
   0   9  -1    1.20    0.32
   0   9   1    1.11    0.32
  -1   9  -1    0.43    0.24
   1   9   1    0.05    0.18
  -2   9  -1    0.00    0.16
   2   9   1    0.13    0.18
  -3   9  -1   -0.14    0.15
   3   9   1   -0.05    0.15
  -4   9  -1    0.13    0.20
  -4   9  -1    0.04    0.12
   4   9   1    0.03    0.17
   5  -9   1    0.44    0.19
  -5   9  -1    0.40    0.17
  -5   9  -1    0.35    0.23
   5   9   1    0.80    0.27
   6  -9   1    1.28    0.29
   6  -9   1    1.21    0.32
  -6   9  -1    1.36    0.37
   6   9   1    1.60    0.34
  -6   9  -1    1.43    0.26
   7  -9   1    0.07    0.18
   7  -9   1   -0.16    0.16
  -7   9  -1    0.20    0.13
  -7   9  -1    0.18    0.22
   7   9   1    0.02    0.16
   8  -9   1    2.69    0.43
   8  -9   1    2.14    0.38
   8   9   1    2.10    0.38
  -8   9  -1    1.98    0.45
  -8   9  -1    2.29    0.30
   9  -9   1    0.28    0.23
   9   9   1    0.64    0.24
  -9   9  -1    0.11    0.21
  10  -9   1    1.04    0.34
 -10   9  -1    0.81    0.32
  10   9   1    1.31    0.32
  11  -9   1   -0.01    0.20
 -11   9  -1   -0.10    0.22
  11   9   1    0.48    0.24
  -6  10   1    0.06    0.24
   6  10  -1   -0.05    0.18
  -6  10   1    0.24    0.16
  -5  10   1    0.03    0.14
  -5  10   1    0.06    0.21
   5  10  -1   -0.17    0.17
   4  10  -1    0.10    0.20
  -4  10   1   -0.17    0.17
  -4  10   1    0.08    0.15
  -3  10   1    0.19    0.24
   3  10  -1    0.15    0.20
   2  10  -1    1.28    0.38
  -2  10   1    2.18    0.46
  -1  10   1    0.68    0.31
   1  10  -1    1.18    0.36
   0  10   1   -0.06    0.18
   0  10  -1    0.38    0.25
  -1  10  -1   -0.11    0.17
   1  10   1    0.18    0.22
   2  10   1    1.41    0.38
  -2  10  -1    1.67    0.42
   3  10   1    3.45    0.52
  -3  10  -1    1.91    0.45
  -4  10  -1    1.50    0.43
   4  10   1    1.57    0.39
  -5  10  -1    1.14    0.39
   5  10   1    0.24    0.21
  -6  10  -1    0.98    0.24
  -6  10  -1    0.80    0.35
   6  10   1    0.82    0.29
 -21   0   2    7.13    0.59
  21   0  -2    7.44    0.61
  20   0  -2    4.78    0.48
 -20   0   2    4.82    0.50
  20   0  -2    4.44    0.51
 -20   0   2    4.61    0.46
  19   0  -2   11.91    0.70
  19   0  -2   11.19    0.75
 -19   0   2   11.49    0.73
  18   0  -2   -0.01    0.11
 -18   0   2    0.16    0.11
  18   0  -2   -0.19    0.15
 -18   0   2   -0.22    0.13
  17   0  -2    0.11    0.12
 -17   0   2    0.04    0.12
  17   0  -2    0.17    0.16
  16   0  -2    0.02    0.12
 -16   0   2    0.07    0.12
  16   0  -2   -0.10    0.09
  15   0  -2    8.20    0.49
 -15   0   2    8.58    0.53
  15   0  -2    8.07    0.53
  14   0  -2    1.24    0.20
 -14   0   2    1.13    0.22
  14   0  -2    1.25    0.24
  13   0  -2   23.50    0.87
  13   0  -2   22.50    0.93
  12   0  -2   12.76    0.56
  12   0  -2   13.22    0.63
  11   0  -2   11.03    0.50
  11   0  -2   11.71    0.56
  10   0  -2    7.61    0.37
  10   0  -2    7.70    0.42
   9   0  -2   46.44    1.41
   9   0  -2   47.06    1.34
   8   0  -2   12.49    0.47
   8   0  -2   12.93    0.53
   7   0  -2  295.63    7.22
   7   0  -2  293.77    7.32
  -6   0   2   33.91    0.96
   6   0  -2   32.06    0.91
   6   0  -2   31.55    0.97
  -5   0   2  278.11    6.80
   5   0  -2  271.70    6.77
   5   0  -2  271.93    6.67
  -4   0   2    3.51    0.18
   4   0  -2    3.63    0.19
   4   0  -2    3.15    0.14
  -4   0   2    3.08    0.17
   3   0  -2    1.81    0.09
   3   0  -2    1.96    0.12
  -3   0   2    1.77    0.12
   2   0  -2   -0.11    0.03
   2   0  -2   -0.08    0.05
  -2   0   2   -0.12    0.04
  -1   0   2  119.36    2.95
   0   0   2   -0.13    0.02
   0   0   2   -0.15    0.02
   0   0   2   -0.14    0.02
   1   0   2  261.67    7.20
   1   0   2  263.84    7.09
  -1   0  -2  266.99    7.09
   1   0   2  275.78    7.06
   2   0   2   -0.80    0.06
  -2   0  -2   -0.78    0.03
   2   0   2   -0.90    0.06
   3   0   2   -0.06    0.02
   3   0   2    0.04    0.04
   4   0   2    0.66    0.09
   4   0   2    0.68    0.08
   5   0   2  148.73    3.73
   5   0   2  148.76    3.71
   5   0   2  147.27    3.71
   6   0   2    0.62    0.09
   6   0   2    0.79    0.11
   6   0   2    0.78    0.10
   7   0   2    1.75    0.15
   7   0   2    1.88    0.16
   7   0   2    1.65    0.15
   8   0   2    0.57    0.11
   8   0   2    0.39    0.10
   8   0   2    0.53    0.11
   9   0   2  109.94    2.93
   9   0   2  110.08    2.91
   9   0   2  110.39    2.93
  10   0   2    1.70    0.19
  10   0   2    2.23    0.22
  10   0   2    1.51    0.19
  11   0   2    0.72    0.15
  11   0   2    0.67    0.15
  11   0   2    0.74    0.15
  12   0   2    1.41    0.20
  12   0   2    1.19    0.19
  12   0   2    1.49    0.22
  13   0   2    7.74    0.48
  13   0   2    7.97    0.47
  13   0   2    8.12    0.47
  14   0   2    1.75    0.27
  14   0   2    1.20    0.22
  14   0   2    2.37    0.28
  15   0   2   26.13    1.03
  15   0   2   24.23    1.01
  15   0   2   26.78    1.07
  16   0   2    2.35    0.30
  16   0   2    1.74    0.27
  16   0   2    2.05    0.30
  17   0   2    0.04    0.12
  17   0   2    0.28    0.17
  18   0   2    1.49    0.32
  18   0   2    2.06    0.32
  19   0   2    4.47    0.49
  19   0   2    3.98    0.43
  20   0   2    4.34    0.48
  21   0   2    8.69    0.68
  21  -1  -2    4.52    0.56
  21  -1  -2    5.06    0.55
 -21   1   2    5.49    0.57
 -21   1   2    4.61    0.50
  21   1  -2    4.60    0.49
  20  -1  -2    0.39    0.22
  20  -1  -2    0.06    0.19
  20   1  -2    0.05    0.15
 -20   1   2    0.21    0.17
 -20   1   2   -0.02    0.16
  19  -1  -2    1.21    0.29
  19  -1  -2    0.56    0.24
  19   1  -2    0.75    0.22
 -19   1   2    0.65    0.25
 -19   1   2    1.12    0.26
  18  -1  -2    1.99    0.37
  18  -1  -2    1.79    0.31
  18   1  -2    1.94    0.29
 -18   1   2    2.37    0.33
 -18   1   2    2.87    0.40
  17  -1  -2    0.78    0.24
 -17  -1   2    0.06    0.13
  17  -1  -2    0.67    0.21
 -17   1   2    0.54    0.19
 -17   1   2    0.57    0.21
 -17   1   2    0.48    0.16
  17   1  -2    0.54    0.18
  17   1  -2    0.38    0.18
  16  -1  -2    1.32    0.25
  16  -1  -2    0.69    0.21
 -16  -1   2    0.75    0.20
 -16   1   2    0.85    0.18
 -16   1   2    0.61    0.20
  16   1  -2    0.91    0.19
 -16   1   2    0.94    0.24
  16   1  -2    0.68    0.20
  15  -1  -2    5.23    0.47
  15  -1  -2    6.08    0.43
 -15  -1   2    5.41    0.40
 -15   1   2    5.67    0.37
  15   1  -2    6.04    0.43
 -15   1   2    5.81    0.42
  15   1  -2    5.93    0.40
 -14  -1   2   13.14    0.64
  14  -1  -2   14.18    0.74
  14  -1  -2   13.34    0.66
  14   1  -2   13.33    0.66
 -14   1   2   13.91    0.59
  14   1  -2   13.91    0.62
 -14   1   2   12.84    0.65
  13  -1  -2   17.74    0.83
  13  -1  -2   18.11    0.76
 -13  -1   2   17.47    0.74
  13   1  -2   16.70    0.70
  13   1  -2   19.19    0.78
 -13   1   2   18.04    0.76
 -13   1   2   17.74    0.68
  12  -1  -2    0.10    0.10
 -12  -1   2   -0.06    0.08
  12  -1  -2   -0.09    0.09
  12  -1  -2    0.07    0.09
  12   1  -2    0.00    0.08
 -12   1   2    0.09    0.09
 -12   1   2    0.16    0.09
  12   1  -2    0.09    0.07
  11  -1  -2    7.57    0.46
  11  -1  -2    7.16    0.43
 -11  -1   2    6.88    0.38
  11  -1  -2    7.16    0.40
  11   1  -2    6.43    0.36
 -11   1   2    7.11    0.40
  11   1  -2    6.06    0.37
 -11   1   2    6.51    0.34
 -10  -1   2   11.60    0.51
  10  -1  -2   12.51    0.53
  10  -1  -2   12.53    0.59
  10  -1  -2   11.37    0.56
 -10   1   2   12.30    0.49
  10   1  -2   12.24    0.52
  10   1  -2   11.44    0.49
 -10   1   2   12.48    0.54
  -9  -1   2   46.07    1.36
   9  -1  -2   44.16    1.43
   9  -1  -2   48.33    1.47
   9  -1  -2   47.14    1.38
  -9   1   2   47.89    1.33
   9   1  -2   45.81    1.34
   9   1  -2   45.39    1.36
  -9   1   2   48.46    1.39
  -8  -1   2    4.43    0.26
   8  -1  -2    4.52    0.30
  -8  -1   2    4.27    0.24
   8  -1  -2    4.62    0.29
   8  -1  -2    4.57    0.27
   8   1  -2    4.42    0.24
  -8   1   2    4.22    0.26
  -8   1   2    4.13    0.24
   8   1  -2    4.73    0.26
  -7  -1   2   65.37    1.75
   7  -1  -2   62.41    1.82
  -7  -1   2   67.08    1.76
   7  -1  -2   66.08    1.77
   7  -1  -2   65.28    1.84
   7   1  -2   66.92    1.76
  -7   1   2   63.17    1.72
  -7   1   2   64.86    1.77
   7   1  -2   63.88    1.73
  -6  -1   2    2.46    0.16
  -6  -1   2    2.17    0.15
   6  -1  -2    2.02    0.19
   6  -1  -2    2.19    0.17
   6  -1  -2    2.51    0.19
   6   1  -2    2.28    0.15
  -6   1   2    2.54    0.16
  -6   1   2    2.41    0.17
   6   1  -2    1.98    0.15
   5  -1  -2   19.62    0.66
  -5  -1   2   20.97    0.60
   5  -1  -2   18.83    0.66
   5  -1  -2   19.08    0.62
  -5   1   2   20.57    0.65
   5   1  -2   19.80    0.59
  -5   1   2   19.72    0.61
   5   1  -2   19.43    0.60
  -5   1   2   20.63    0.63
   4  -1  -2    1.47    0.13
  -4  -1   2    1.29    0.09
   4  -1  -2    1.20    0.12
   4   1  -2    1.42    0.10
  -4   1   2    1.37    0.12
  -4   1   2    1.27    0.11
  -4   1   2    1.20    0.10
   4   1  -2    1.40    0.09
  -3  -1   2   75.57    1.87
   3   1  -2   73.66    1.86
  -3   1   2   73.41    1.94
  -3   1   2   72.73    1.89
  -3   1   2   76.31    1.91
   2  -1  -2   14.55    0.48
  -2  -1   2   15.89    0.44
   2  -1  -2   15.16    0.49
  -2   1   2   15.68    0.46
  -2   1   2   15.55    0.48
   2   1  -2   15.86    0.45
  -2   1   2   16.13    0.48
  -2   1   2   15.98    0.49
  -1  -1   2  477.90   13.09
   1  -1  -2  506.45   13.56
   1   1  -2  511.65   13.18
  -1   1   2  538.21   13.15
  -1   1   2  577.43   12.52
  -1   1   2  464.59   13.39
  -1   1   2  517.21   13.49
   0  -1   2    0.79    0.06
   0   1   2    0.88    0.07
   0   1   2    1.04    0.09
   0   1   2    0.86    0.07
   0   1  -2    0.90    0.07
   1  -1   2  203.40    5.76
   1  -1   2  227.60    5.50
   1   1   2  231.98    5.49
   1   1   2  235.75    5.52
  -1   1  -2  207.04    5.86
  -1   1  -2  233.44    5.48
   1   1   2  224.31    5.46
   2  -1   2    0.74    0.07
   2  -1   2    0.66    0.07
   2  -1   2    0.62    0.05
  -2   1  -2    0.77    0.05
  -2   1  -2    0.70    0.07
   2   1   2    0.68    0.06
   2   1   2    0.70    0.05
   2   1   2    0.53    0.07
   3  -1   2  357.18    9.41
   3  -1   2  386.16    9.16
   3  -1   2  393.77    9.13
   3   1   2  351.88    9.63
   3   1   2  389.16    9.12
  -3   1  -2  359.09    9.38
   4  -1   2   28.36    0.83
   4  -1   2   27.48    0.82
   4   1   2   28.49    0.75
   4   1   2   27.15    0.81
   4   1   2   27.59    0.75
  -4   1  -2   28.49    0.74
   5  -1   2   91.38    2.41
   5  -1   2   96.00    2.43
   5  -1   2   92.56    2.42
   5   1   2   93.76    2.34
   5   1   2   92.71    2.40
   5   1   2   93.01    2.35
  -5   1  -2   92.11    2.31
   6  -1   2    2.66    0.19
   6  -1   2    2.81    0.20
   6  -1   2    2.64    0.19
   6   1   2    2.80    0.15
   6   1   2    2.70    0.15
  -6   1  -2    2.79    0.14
   6   1   2    2.56    0.18
   7  -1   2   24.94    0.84
   7  -1   2   25.13    0.83
   7  -1   2   25.81    0.83
   7   1   2   25.60    0.77
  -7   1  -2   24.88    0.71
   7   1   2   25.10    0.75
   7   1   2   25.50    0.82
   8  -1   2    6.15    0.34
   8  -1   2    5.56    0.32
   8  -1   2    6.32    0.34
   8   1   2    6.12    0.33
  -8   1  -2    6.09    0.25
   8   1   2    6.27    0.29
   8   1   2    6.14    0.29
   9  -1   2    0.74    0.15
   9  -1   2    0.77    0.14
   9  -1   2    0.87    0.15
   9   1   2    0.66    0.13
  -9   1  -2    0.87    0.10
   9   1   2    0.63    0.11
   9   1   2    0.78    0.12
  10  -1   2    7.47    0.42
  10  -1   2    7.18    0.40
  10  -1   2    6.97    0.39
  10   1   2    7.38    0.37
 -10   1  -2    6.53    0.30
  10   1   2    7.69    0.40
  10   1   2    7.57    0.36
  11  -1   2    6.81    0.41
  11  -1   2    6.91    0.41
  11  -1   2    6.25    0.42
 -11   1  -2    6.77    0.31
  11   1   2    7.29    0.39
  11   1   2    7.84    0.42
  11   1   2    6.98    0.36
  12  -1   2    0.47    0.15
  12  -1   2    0.49    0.16
  12  -1   2    0.54    0.15
  12   1   2    0.49    0.14
  12   1   2    0.38    0.12
 -12   1  -2    0.47    0.10
  12   1   2    0.41    0.13
  13  -1   2   42.97    1.44
  13  -1   2   42.31    1.46
  13  -1   2   45.08    1.51
  13   1   2   42.44    1.40
  13   1   2   43.36    1.42
 -13   1  -2   44.16    1.27
  13   1   2   42.90    1.37
  14  -1   2    0.66    0.19
  14  -1   2    0.58    0.18
  14  -1   2    0.51    0.16
 -14   1  -2    0.37    0.11
  14   1   2    0.47    0.16
  14   1   2    0.71    0.17
  15  -1   2    2.24    0.31
  15  -1   2    2.12    0.32
  15  -1   2    1.63    0.28
  15   1   2    2.18    0.28
  15   1   2    1.95    0.27
  16  -1   2    0.07    0.12
  16  -1   2   -0.03    0.10
  16  -1   2   -0.05    0.12
  16   1   2    0.25    0.15
  16   1   2    0.01    0.10
  17  -1   2   20.98    0.99
  17  -1   2   22.88    1.03
  17  -1   2   21.84    1.05
  17   1   2   20.44    0.94
  17   1   2   22.70    0.99
  18  -1   2    0.88    0.25
  18  -1   2    0.50    0.22
  18  -1   2    0.73    0.23
  18   1   2    0.35    0.16
 -18   1  -2    0.29    0.16
  19  -1   2    4.26    0.48
  19  -1   2    3.30    0.47
 -19   1  -2    4.46    0.48
  19   1   2    4.50    0.45
  20  -1   2   -0.10    0.18
  20  -1   2   -0.04    0.16
 -20   1  -2    0.19    0.17
  20   1   2   -0.03    0.14
  21  -1   2    0.21    0.23
  21  -1   2    0.24    0.22
  21   1   2    0.02    0.16
 -21   1  -2   -0.03    0.19
  21  -2  -2    8.03    0.75
  21   2  -2    7.13    0.57
 -21   2   2    6.49    0.65
 -21   2   2    6.67    0.62
  20  -2  -2    0.15    0.20
 -20   2   2   -0.14    0.13
 -20   2   2   -0.10    0.14
  20   2  -2   -0.03    0.14
  19  -2  -2    1.32    0.34
  19   2  -2    1.18    0.26
 -19   2   2    1.63    0.32
 -19   2   2    1.44    0.34
  18  -2  -2    1.34    0.34
 -18   2   2    0.94    0.28
  18   2  -2    1.08    0.24
 -18   2   2    1.35    0.29
  17  -2  -2    3.73    0.46
  17   2  -2    4.08    0.37
 -17   2   2    2.65    0.37
  16  -2  -2    0.73    0.24
 -16   2   2    1.34    0.21
  16   2  -2    1.79    0.25
 -16   2   2    1.19    0.25
  15  -2  -2    3.39    0.41
  15   2  -2    3.67    0.32
  15   2  -2    3.67    0.33
 -15   2   2    2.81    0.33
 -15   2   2    3.61    0.30
 -14  -2   2    0.65    0.15
  14  -2  -2    0.90    0.25
  14  -2  -2    0.69    0.20
 -14   2   2    0.68    0.16
 -14   2   2    0.77    0.19
  14   2  -2    0.67    0.16
  14   2  -2    0.71    0.17
  13  -2  -2    4.58    0.43
 -13  -2   2    4.44    0.30
  13  -2  -2    4.34    0.40
 -13   2   2    4.19    0.30
  13   2  -2    4.07    0.32
  13   2  -2    3.61    0.29
 -13   2   2    3.74    0.34
 -12  -2   2    0.72    0.14
  12  -2  -2    0.85    0.22
  12  -2  -2    0.81    0.19
 -12   2   2    0.70    0.15
  12   2  -2    0.82    0.15
 -12   2   2    0.85    0.19
  12   2  -2    0.99    0.17
  11  -2  -2    1.30    0.22
 -11  -2   2    1.33    0.16
  11  -2  -2    1.15    0.23
 -11   2   2    1.25    0.17
 -11   2   2    1.43    0.21
  11   2  -2    1.49    0.18
  11   2  -2    1.37    0.17
  10  -2  -2    0.48    0.16
  10  -2  -2    0.29    0.12
 -10  -2   2    0.39    0.10
  10   2  -2    0.33    0.11
 -10   2   2    0.34    0.13
  10   2  -2    0.33    0.10
 -10   2   2    0.40    0.11
  -9  -2   2    4.14    0.23
   9  -2  -2    4.03    0.33
   9  -2  -2    3.90    0.33
  -9  -2   2    4.54    0.25
  -9   2   2    4.51    0.31
   9   2  -2    4.55    0.25
   9   2  -2    4.58    0.28
  -9   2   2    4.35    0.27
  -8  -2   2   14.11    0.48
   8  -2  -2   13.30    0.61
  -8  -2   2   14.80    0.49
   8  -2  -2   13.02    0.60
   8   2  -2   14.55    0.53
  -8   2   2   14.10    0.52
   8   2  -2   14.45    0.50
  -8   2   2   12.46    0.56
   7  -2  -2    2.89    0.25
  -7  -2   2    2.99    0.17
  -7  -2   2    2.80    0.16
   7  -2  -2    3.19    0.27
   7   2  -2    3.03    0.20
  -7   2   2    3.00    0.24
  -7   2   2    2.78    0.20
   6  -2  -2   13.30    0.55
   6  -2  -2   13.45    0.55
  -6  -2   2   13.44    0.42
   6   2  -2   13.11    0.47
  -6   2   2   12.91    0.48
  -6   2   2   12.85    0.52
   5  -2  -2    0.03    0.05
   5  -2  -2    0.08    0.07
  -5  -2   2    0.22    0.04
  -5   2   2    0.17    0.07
  -5   2   2    0.19    0.08
   5   2  -2    0.18    0.06
  -4  -2   2   56.50    1.40
   4  -2  -2   55.68    1.55
   4  -2  -2   54.06    1.55
  -4   2   2   54.56    1.48
   4   2  -2   55.72    1.48
  -4   2   2   54.88    1.55
   3  -2  -2  165.87    4.20
   3  -2  -2  161.80    4.18
  -3  -2   2  165.56    4.07
  -3   2   2  164.54    4.11
   3   2  -2  167.70    4.12
  -3   2   2  163.72    4.18
  -3   2   2  168.87    4.17
   2  -2  -2  135.23    3.51
  -2  -2   2  139.90    3.42
   2  -2  -2  138.72    3.53
  -2   2   2  137.88    3.54
  -2   2   2  141.04    3.51
   2   2  -2  140.31    3.50
  -2   2   2  140.88    3.47
  -1  -2   2  299.38    8.11
   1  -2  -2  328.60    7.81
   1  -2  -2  331.34    7.86
  -1   2   2  276.94    8.20
  -1   2   2  327.34    7.84
  -1   2   2  329.07    7.83
   1   2  -2  325.61    7.80
  -1   2   2  324.67    7.83
   0  -2   2    0.62    0.06
   0  -2  -2    0.45    0.06
   0  -2  -2    0.64    0.07
   0   2  -2    1.30    0.13
   0   2   2    0.58    0.06
   0   2   2    0.53    0.07
   0   2   2    0.65    0.10
   0   2   2    0.58    0.07
   1  -2   2   66.74    1.73
   1   2   2   66.16    1.73
   1   2   2   67.42    1.70
  -1   2  -2   66.65    1.79
  -1   2  -2   67.46    1.71
   1   2   2   69.61    1.71
   2  -2   2   27.10    0.79
   2   2   2   28.08    0.72
  -2   2  -2   26.69    0.84
   2   2   2   27.34    0.71
  -2   2  -2   28.09    0.75
   2   2   2   27.31    0.83
   2   2   2   27.18    0.78
   3  -2   2    0.61    0.09
   3   2   2    0.49    0.07
  -3   2  -2    0.72    0.11
   3   2   2    0.66    0.10
   3   2   2    0.51    0.04
  -3   2  -2    0.86    0.07
   4  -2   2    6.10    0.29
   4   2   2    5.04    0.27
   4   2   2    6.24    0.18
  -4   2  -2    5.72    0.22
  -4   2  -2    5.90    0.30
   5  -2   2   39.62    1.18
   5  -2   2   38.90    1.18
   5   2   2   40.97    1.03
  -5   2  -2   39.33    1.19
   5   2   2   40.27    1.17
  -5   2  -2   41.05    1.07
   6  -2   2   11.01    0.50
   6  -2   2   12.60    0.51
   6  -2   2   12.44    0.50
  -6   2  -2   12.43    0.40
   6   2   2   12.14    0.38
   6   2   2   11.79    0.48
   7  -2   2   18.85    0.71
   7  -2   2   19.29    0.72
   7   2   2   18.52    0.57
   7   2   2   19.32    0.68
  -7   2  -2   18.48    0.70
  -7   2  -2   19.37    0.59
   8  -2   2    0.19    0.09
   8  -2   2    0.14    0.08
   8  -2   2    0.22    0.09
   8   2   2    0.20    0.08
  -8   2  -2    0.21    0.07
  -8   2  -2    0.17    0.08
   8   2   2    0.23    0.07
   9  -2   2   -0.04    0.06
   9  -2   2    0.02    0.06
   9  -2   2   -0.02    0.06
  -9   2  -2   -0.02    0.05
   9   2   2   -0.06    0.04
   9   2   2    0.08    0.07
  -9   2  -2    0.10    0.07
  10  -2   2    0.01    0.07
  10  -2   2    0.02    0.08
  10  -2   2    0.03    0.08
  10   2   2    0.06    0.06
 -10   2  -2    0.00    0.06
 -10   2  -2    0.02    0.05
  10   2   2    0.01    0.05
  11  -2   2   14.46    0.72
  11  -2   2   16.29    0.72
  11  -2   2   15.02    0.70
 -11   2  -2   15.35    0.55
  11   2   2   15.01    0.59
 -11   2  -2   17.18    0.73
  11   2   2   16.36    0.68
  12  -2   2    9.51    0.55
  12  -2   2    9.57    0.57
  12  -2   2   10.76    0.58
  12   2   2    9.40    0.45
 -12   2  -2    9.36    0.54
 -12   2  -2    9.36    0.41
  12   2   2   10.43    0.53
  13  -2   2    0.34    0.15
  13  -2   2    0.74    0.20
  13  -2   2    0.30    0.15
 -13   2  -2    0.73    0.19
  13   2   2    0.76    0.15
 -13   2  -2    0.54    0.12
  13   2   2    0.50    0.16
  14  -2   2    1.29    0.25
  14  -2   2    0.77    0.21
  14  -2   2    1.30    0.27
  14   2   2    1.34    0.21
  14   2   2    1.24    0.23
 -14   2  -2    1.45    0.26
  15  -2   2    1.78    0.31
  15  -2   2    1.23    0.26
  15  -2   2    1.17    0.26
  15   2   2    1.01    0.22
 -15   2  -2    1.00    0.24
  16  -2   2    0.07    0.15
  16  -2   2    0.38    0.19
  16  -2   2    0.33    0.18
  16   2   2    0.01    0.11
 -16   2  -2    0.46    0.20
  17  -2   2    0.44    0.20
  17  -2   2    0.79    0.25
  17  -2   2    0.39    0.20
  17   2   2    0.49    0.18
 -17   2  -2    0.41    0.20
  18  -2   2    2.26    0.40
  18  -2   2    3.26    0.43
  18  -2   2    1.87    0.36
 -18   2  -2    2.22    0.36
  18   2   2    2.70    0.35
  19  -2   2    0.86    0.30
  19  -2   2    0.70    0.26
  19  -2   2    0.80    0.29
  19   2   2    0.63    0.21
 -19   2  -2    0.95    0.27
  20  -2   2   -0.04    0.17
  20  -2   2    0.18    0.23
 -20   2  -2    0.12    0.18
  20   2   2    0.54    0.22
  21  -2   2    1.80    0.43
 -21   2  -2    0.89    0.29
  21   2   2    1.18    0.31
  20  -3  -2    0.27    0.24
  20   3  -2   -0.03    0.13
 -20   3   2    0.05    0.20
 -20   3   2   -0.20    0.14
  19  -3  -2    0.22    0.24
 -19   3   2    0.50    0.25
  19   3  -2    0.60    0.21
 -19   3   2    0.51    0.25
  18  -3  -2    0.10    0.18
  18   3  -2   -0.06    0.12
 -18   3   2    0.12    0.17
 -18   3   2    0.35    0.18
  17  -3  -2    1.75    0.37
  17   3  -2    1.06    0.23
 -17   3   2    1.23    0.29
  16  -3  -2    7.46    0.61
  16  -3  -2    7.96    0.65
 -16   3   2    7.98    0.49
  16   3  -2    9.25    0.54
 -16   3   2    8.12    0.59
  15  -3  -2    1.55    0.32
  15  -3  -2    1.04    0.26
 -15   3   2    1.02    0.20
 -15   3   2    1.01    0.25
  15   3  -2    1.03    0.21
  14  -3  -2    1.62    0.32
  14  -3  -2    1.32    0.27
 -14   3   2    1.56    0.22
 -14   3   2    1.58    0.28
  14   3  -2    2.10    0.26
  13  -3  -2    1.79    0.31
  13  -3  -2    1.81    0.29
  13   3  -2    1.27    0.21
 -13   3   2    1.13    0.24
 -13   3   2    1.14    0.19
  12  -3  -2   -0.07    0.09
  12  -3  -2   -0.09    0.08
  12   3  -2    0.00    0.07
 -12   3   2    0.22    0.12
 -12   3   2   -0.14    0.07
  11  -3  -2   11.24    0.63
  11  -3  -2   11.68    0.66
 -11  -3   2   13.04    0.46
  11   3  -2   11.59    0.55
 -11   3   2   13.52    0.66
 -11   3   2   12.06    0.54
  10  -3  -2    9.61    0.57
 -10  -3   2    9.90    0.37
 -10  -3   2   10.25    0.39
  10  -3  -2    9.82    0.56
  10   3  -2    9.98    0.48
 -10   3   2   10.06    0.47
 -10   3   2    9.30    0.53
   9  -3  -2    3.82    0.33
  -9  -3   2    3.15    0.19
   9  -3  -2    3.66    0.34
  -9  -3   2    3.07    0.17
  -9   3   2    3.65    0.32
   9   3  -2    3.41    0.25
  -9   3   2    3.39    0.25
   8  -3  -2   27.72    1.03
  -8  -3   2   28.62    0.78
  -8  -3   2   29.44    0.84
   8  -3  -2   29.55    1.06
  -8   3   2   28.03    0.92
   8   3  -2   28.52    0.93
  -8   3   2   27.40    1.02
   7  -3  -2    7.97    0.44
   7  -3  -2    7.61    0.44
  -7  -3   2    7.88    0.26
  -7   3   2    6.54    0.41
  -7   3   2    8.17    0.38
   7   3  -2    7.55    0.37
   6  -3  -2    5.55    0.35
   6  -3  -2    5.23    0.33
  -6  -3   2    5.47    0.18
  -6   3   2    5.50    0.29
  -6   3   2    5.32    0.35
   6   3  -2    5.43    0.30
   5  -3  -2    6.79    0.37
   5  -3  -2    6.21    0.36
  -5   3   2    7.32    0.40
   5   3  -2    6.90    0.34
  -5   3   2    7.27    0.33
   4  -3  -2    0.39    0.10
   4  -3  -2    0.39    0.10
  -4  -3   2    0.35    0.03
   4   3  -2    0.34    0.09
  -4   3   2    0.28    0.08
  -4   3   2    0.69    0.15
  -3  -3   2   14.13    0.39
   3  -3  -2   13.75    0.53
   3  -3  -2   13.73    0.54
   3   3  -2   14.59    0.54
  -3   3   2   14.71    0.60
  -3   3   2   13.96    0.49
   2  -3  -2   75.99    2.01
   2  -3  -2   73.51    2.00
  -2  -3   2   75.03    1.87
  -2   3   2   73.69    2.08
   2   3  -2   74.97    2.03
  -2   3   2   73.66    1.95
  -2   3   2   74.96    1.97
  -1  -3   2    8.80    0.30
   1  -3  -2    9.14    0.36
   1  -3  -2    9.19    0.35
   1   3  -2    8.16    0.40
  -1   3   2    9.04    0.33
  -1   3   2    8.13    0.41
  -1   3   2    8.14    0.34
   0  -3   2   44.29    1.18
   0  -3  -2   44.83    1.20
   0  -3  -2   44.67    1.21
   0   3   2   43.46    1.20
   0   3  -2   42.15    1.29
   0   3   2   42.98    1.21
   0   3  -2   43.27    1.21
  -1  -3  -2    5.21    0.22
  -1  -3  -2    5.32    0.22
   1  -3   2    4.94    0.24
  -1   3  -2    4.94    0.24
   1   3   2    5.01    0.30
   1   3   2    4.87    0.21
   1   3   2    6.70    0.28
  -1   3  -2    4.37    0.29
   2  -3   2   19.78    0.66
  -2  -3  -2   20.03    0.58
  -2   3  -2   20.81    0.63
   2   3   2   21.55    0.67
  -2   3  -2   20.98    0.75
   2   3   2   21.18    0.58
   2   3   2   20.15    0.72
   3  -3   2    0.40    0.09
   3   3   2    0.34    0.04
   3   3   2    0.37    0.08
  -3   3  -2    0.24    0.09
   3   3   2    0.36    0.10
  -3   3  -2    0.35    0.07
   4  -3   2    3.07    0.22
   4  -3   2    4.17    0.25
   4   3   2    3.35    0.24
  -4   3  -2    3.70    0.19
  -4   3  -2    3.63    0.27
   5  -3   2    0.18    0.08
   5  -3   2    0.08    0.07
  -5   3  -2    0.22    0.06
  -5   3  -2    0.35    0.11
   5   3   2    0.20    0.08
   6  -3   2    4.38    0.29
   6  -3   2    4.36    0.29
  -6   3  -2    4.37    0.21
   6   3   2    3.83    0.27
  -6   3  -2    4.39    0.31
   7  -3   2    2.84    0.26
   7  -3   2    2.75    0.25
   7   3   2    3.16    0.25
   7   3   2    2.74    0.12
  -7   3  -2    3.22    0.18
  -7   3  -2    2.56    0.26
   8  -3   2    0.01    0.06
   8  -3   2    0.09    0.08
   8   3   2    0.17    0.05
  -8   3  -2    0.16    0.09
  -8   3  -2    0.24    0.08
   8   3   2    0.11    0.08
   9  -3   2    0.05    0.07
   9  -3   2    0.01    0.07
  -9   3  -2    0.00    0.07
   9   3   2    0.03    0.04
  -9   3  -2    0.08    0.07
   9   3   2    0.02    0.06
  10  -3   2   -0.08    0.06
  10  -3   2    0.01    0.08
  10   3   2    0.01    0.06
 -10   3  -2    0.07    0.07
 -10   3  -2   -0.03    0.08
  10   3   2   -0.04    0.05
  11  -3   2    5.68    0.43
  11  -3   2    6.89    0.48
 -11   3  -2    6.91    0.47
  11   3   2    6.61    0.42
  11   3   2    6.51    0.31
 -11   3  -2    7.15    0.34
  12  -3   2    4.99    0.42
  12  -3   2    4.73    0.43
  12   3   2    5.14    0.38
 -12   3  -2    4.96    0.29
 -12   3  -2    3.97    0.39
  13  -3   2    0.10    0.12
  13  -3   2    0.11    0.13
 -13   3  -2   -0.04    0.11
  13   3   2    0.02    0.09
 -13   3  -2   -0.05    0.08
  14  -3   2    1.57    0.30
  14  -3   2    1.26    0.27
 -14   3  -2    1.50    0.28
  14   3   2    1.05    0.22
  15  -3   2   14.65    0.85
  15  -3   2   12.52    0.77
 -15   3  -2   14.83    0.80
  15   3   2   14.63    0.73
  16  -3   2    0.41    0.21
  16  -3   2   -0.02    0.12
 -16   3  -2    0.05    0.14
  16   3   2    0.23    0.15
  17  -3   2    0.35    0.23
  17  -3   2    0.11    0.18
 -17   3  -2    0.27    0.19
  17   3   2    0.13    0.15
  18  -3   2    0.03    0.14
  18  -3   2   -0.08    0.14
 -18   3  -2   -0.09    0.14
  18   3   2   -0.09    0.12
  19  -3   2    0.17    0.18
  19   3   2    0.35    0.19
 -19   3  -2    0.02    0.17
  20  -3   2    3.04    0.52
 -20   3  -2    2.86    0.45
  20   3   2    2.94    0.41
  20  -4  -2    1.00    0.35
 -20   4   2    1.45    0.38
 -20   4   2    1.35    0.38
  19  -4  -2    1.08    0.35
  19   4  -2    1.09    0.26
 -19   4   2    0.46    0.24
 -19   4   2    0.67    0.29
  18  -4  -2    2.42    0.45
  18   4  -2    2.02    0.32
 -18   4   2    2.44    0.42
 -18   4   2    2.36    0.42
  17  -4  -2    5.12    0.59
  17  -4  -2    5.40    0.56
 -17   4   2    5.46    0.56
  17   4  -2    5.54    0.46
  16  -4  -2    2.43    0.41
  16  -4  -2    2.57    0.40
  16   4  -2    1.96    0.29
 -16   4   2    1.97    0.36
  15  -4  -2    0.10    0.15
  15  -4  -2    0.06    0.15
 -15   4   2    0.05    0.15
  15   4  -2   -0.03    0.11
 -15   4   2   -0.07    0.11
  14  -4  -2   -0.04    0.12
  14  -4  -2    0.11    0.14
 -14   4   2    0.29    0.17
  14   4  -2    0.04    0.11
 -14   4   2    0.30    0.13
  13  -4  -2    0.46    0.20
  13  -4  -2    0.49    0.18
 -13   4   2    0.50    0.16
  13   4  -2    0.90    0.19
 -13   4   2    0.30    0.17
  12  -4  -2   14.77    0.81
  12  -4  -2   15.12    0.79
 -12   4   2   14.14    0.63
  12   4  -2   13.67    0.65
 -12   4   2   14.45    0.78
  11  -4  -2    0.27    0.15
  11  -4  -2    0.46    0.19
  11   4  -2    0.10    0.10
 -11   4   2    0.15    0.12
 -11   4   2    0.45    0.19
  10  -4  -2   15.21    0.76
  10  -4  -2   16.11    0.80
  10   4  -2   15.97    0.68
 -10   4   2   17.46    0.82
 -10   4   2   14.93    0.64
   9  -4  -2    6.08    0.43
   9  -4  -2    5.92    0.44
  -9   4   2    5.41    0.44
   9   4  -2    4.71    0.33
  -9   4   2    5.00    0.33
   8  -4  -2   11.57    0.62
  -8   4   2   10.94    0.50
  -8   4   2   10.90    0.61
   8   4  -2   12.09    0.54
   7  -4  -2    2.77    0.29
   7  -4  -2    2.29    0.26
  -7   4   2    2.83    0.31
  -7   4   2    2.52    0.22
   7   4  -2    2.55    0.23
   6  -4  -2   18.68    0.80
   6  -4  -2   21.37    0.82
   6   4  -2   20.98    0.76
  -6   4   2   21.04    0.72
  -6   4   2   18.87    0.83
   5  -4  -2    4.97    0.34
   5  -4  -2    5.24    0.34
  -5   4   2    4.88    0.28
   5   4  -2    4.57    0.31
  -5   4   2    5.66    0.39
   4  -4  -2   41.63    1.30
   4  -4  -2   41.36    1.31
  -4  -4   2   40.33    1.06
  -4   4   2   43.53    1.40
   4   4  -2   40.67    1.29
  -4   4   2   42.72    1.21
  -3  -4   2   38.67    1.01
   3  -4  -2   37.40    1.18
   3  -4  -2   38.65    1.20
  -3   4   2   39.15    1.30
  -3   4   2   37.62    1.12
   3   4  -2   38.04    1.22
   2  -4  -2   60.85    1.72
  -2  -4   2   61.83    1.59
   2  -4  -2   62.07    1.73
   2   4  -2   61.48    1.80
  -2   4   2   60.06    1.84
  -2   4   2   60.82    1.68
  -1  -4   2    0.37    0.07
   1  -4  -2    0.48    0.10
   1  -4  -2    0.47    0.10
   1   4  -2    0.50    0.14
  -1   4   2    0.38    0.10
  -1   4   2    0.17    0.10
   0  -4   2   12.67    0.47
   0  -4  -2   13.47    0.48
   0  -4  -2   13.20    0.49
   0   4   2   13.69    0.61
   0   4  -2   14.07    0.52
   0   4   2   12.76    0.48
   0   4   2   12.91    0.50
   0   4  -2   13.49    0.60
  -1  -4  -2   14.54    0.49
  -1  -4  -2   14.21    0.48
   1  -4   2   14.02    0.52
   1   4   2   13.35    0.48
   1   4   2   14.44    0.63
  -1   4  -2   14.49    0.52
   1   4   2   14.80    0.54
  -1   4  -2   12.98    0.62
   2  -4   2   36.86    1.13
  -2  -4  -2   37.88    1.04
   2   4   2   38.27    1.04
   2   4   2   35.95    1.22
  -2   4  -2   38.52    1.27
  -2   4  -2   39.62    1.11
   2   4   2   39.34    1.15
   3  -4   2    0.16    0.07
  -3  -4  -2    0.24    0.04
   3  -4   2    0.16    0.08
   3   4   2    0.48    0.13
   3   4   2    0.07    0.07
  -3   4  -2    0.29    0.12
  -3   4  -2    0.08    0.06
   3   4   2    0.21    0.04
   4  -4   2   12.86    0.53
   4  -4   2   12.31    0.53
  -4   4  -2   12.74    0.61
  -4   4  -2   12.00    0.45
   4   4   2   11.05    0.54
   5  -4   2   11.42    0.53
   5  -4   2   11.25    0.53
   5   4   2   11.60    0.54
  -5   4  -2   12.56    0.45
  -5   4  -2   11.04    0.58
   6  -4   2    6.24    0.38
   6  -4   2    7.16    0.41
  -6   4  -2    7.44    0.46
  -6   4  -2    6.58    0.30
   6   4   2    6.32    0.39
   7  -4   2    4.09    0.32
   7  -4   2    3.81    0.33
   7   4   2    4.23    0.31
  -7   4  -2    3.93    0.36
  -7   4  -2    4.09    0.23
   8  -4   2    3.32    0.32
   8  -4   2    3.44    0.31
   8   4   2    3.35    0.30
  -8   4  -2    4.23    0.38
  -8   4  -2    3.73    0.23
   9  -4   2    0.67    0.18
   9  -4   2    0.66    0.17
   9   4   2    0.29    0.12
  -9   4  -2    0.34    0.14
  -9   4  -2    0.73    0.12
  10  -4   2    1.81    0.26
  10  -4   2    1.32    0.25
 -10   4  -2    1.71    0.17
 -10   4  -2    1.25    0.25
  10   4   2    1.38    0.22
  11  -4   2    1.97    0.29
  11  -4   2    1.51    0.27
 -11   4  -2    1.57    0.18
 -11   4  -2    1.59    0.28
  11   4   2    1.72    0.25
  12  -4   2   27.12    1.16
  12  -4   2   26.09    1.12
 -12   4  -2   26.96    1.15
 -12   4  -2   26.94    0.87
  12   4   2   26.20    1.04
  13  -4   2    0.21    0.16
  13  -4   2    0.50    0.19
  13   4   2    0.35    0.15
 -13   4  -2    0.29    0.18
  14  -4   2   10.93    0.70
  14  -4   2   10.33    0.71
  14   4   2   10.51    0.62
 -14   4  -2   10.40    0.69
  15  -4   2    1.04    0.28
  15  -4   2    0.26    0.19
  15   4   2    0.75    0.22
 -15   4  -2    0.45    0.21
  16  -4   2    0.97    0.28
  16  -4   2    0.87    0.28
  16   4   2    0.87    0.24
 -16   4  -2    0.93    0.28
  17  -4   2    0.12    0.19
  17  -4   2    0.04    0.16
 -17   4  -2   -0.32    0.13
  17   4   2   -0.04    0.12
  18  -4   2    1.99    0.42
 -18   4  -2    2.15    0.41
  18   4   2    1.72    0.33
  19  -4   2    1.77    0.42
  19   4   2    2.36    0.37
 -19   4  -2    1.77    0.41
  19  -5  -2    0.19    0.23
 -19   5   2    0.27    0.24
 -19   5   2    0.34    0.26
  18  -5  -2    2.98    0.51
 -18   5   2    1.98    0.43
  18   5  -2    3.00    0.37
 -18   5   2    1.70    0.40
  17  -5  -2    1.23    0.36
  17   5  -2    0.53    0.20
 -17   5   2    0.24    0.22
 -17   5   2    0.68    0.27
  16  -5  -2    1.80    0.40
  16  -5  -2    1.72    0.36
 -16   5   2    1.98    0.41
  16   5  -2    1.25    0.26
  15  -5  -2    2.42    0.41
  15  -5  -2    2.87    0.45
 -15   5   2    2.83    0.45
  15   5  -2    3.18    0.36
  14  -5  -2    2.72    0.43
  14  -5  -2    3.03    0.41
  14   5  -2    2.94    0.33
 -14   5   2    2.50    0.28
 -14   5   2    2.00    0.37
  13  -5  -2    0.35    0.18
  13  -5  -2    0.43    0.22
 -13   5   2    0.34    0.15
 -13   5   2    0.26    0.20
  13   5  -2    0.31    0.16
  12  -5  -2    0.60    0.22
  12  -5  -2    0.34    0.19
  12   5  -2    0.36    0.16
 -12   5   2    0.17    0.16
 -12   5   2    0.37    0.15
  11  -5  -2    2.73    0.38
  11  -5  -2    3.69    0.41
  11   5  -2    2.89    0.31
 -11   5   2    2.89    0.39
 -11   5   2    3.32    0.29
  10  -5  -2    1.79    0.30
  10  -5  -2    1.44    0.30
 -10   5   2    1.82    0.22
  10   5  -2    1.89    0.25
 -10   5   2    1.50    0.30
   9  -5  -2    0.98    0.23
   9  -5  -2    0.73    0.22
  -9   5   2    0.65    0.24
  -9   5   2    1.16    0.18
   9   5  -2    1.06    0.19
   8  -5  -2    0.30    0.15
   8  -5  -2    0.23    0.15
  -8   5   2    0.19    0.16
   8   5  -2    0.27    0.12
  -8   5   2    0.31    0.12
   7  -5  -2    0.12    0.12
   7  -5  -2    0.26    0.16
   7   5  -2    0.33    0.13
  -7   5   2    0.33    0.12
  -7   5   2    0.25    0.15
   6  -5  -2   -0.13    0.07
   6  -5  -2    0.00    0.08
   6   5  -2   -0.04    0.07
  -6   5   2    0.18    0.15
  -6   5   2   -0.02    0.08
   5  -5  -2    0.21    0.12
   5  -5  -2    0.29    0.14
   5   5  -2    0.31    0.13
  -5   5   2    0.38    0.11
  -5   5   2    0.32    0.16
   4  -5  -2    9.35    0.51
  -4  -5   2    9.60    0.32
   4  -5  -2    9.22    0.49
   4   5  -2   10.23    0.53
  -4   5   2    9.52    0.58
  -4   5   2   10.33    0.45
   3  -5  -2    8.67    0.46
   3  -5  -2    8.60    0.45
  -3  -5   2    8.85    0.33
   3   5  -2    8.68    0.50
  -3   5   2    8.81    0.55
  -3   5   2    8.44    0.41
   2  -5  -2   33.69    1.09
   2  -5  -2   33.14    1.09
  -2  -5   2   33.41    0.97
   2   5  -2   33.83    1.20
  -2   5   2   33.68    1.24
  -2   5   2   33.62    1.06
   1  -5  -2    3.39    0.25
  -1  -5   2    3.86    0.23
   1  -5  -2    3.59    0.26
   1   5  -2    3.68    0.35
  -1   5   2    4.69    0.39
  -1   5   2    3.42    0.25
  -1   5   2    3.83    0.27
   0  -5   2    4.33    0.26
   0  -5  -2    4.12    0.26
   0  -5  -2    4.05    0.25
   0   5  -2    3.65    0.26
   0   5   2    4.60    0.38
   0   5   2    3.29    0.26
   0   5   2    4.31    0.26
   0   5  -2    3.54    0.35
   1  -5   2   16.46    0.61
   1  -5   2   16.96    0.62
  -1  -5  -2   16.76    0.58
  -1  -5  -2   15.93    0.57
  -1   5  -2   15.89    0.62
   1   5   2   16.23    0.64
   1   5   2   16.16    0.57
   1   5   2   17.07    0.76
  -1   5  -2   15.36    0.74
  -2  -5  -2    1.68    0.14
   2  -5   2    1.57    0.18
  -2  -5  -2    1.33    0.13
   2  -5   2    1.15    0.16
   2   5   2    1.45    0.18
  -2   5  -2    1.38    0.25
  -2   5  -2    1.25    0.16
   2   5   2    1.43    0.13
   2   5   2    0.81    0.19
  -3  -5  -2    8.07    0.30
   3  -5   2    7.23    0.40
   3  -5   2    7.27    0.40
   3   5   2    7.68    0.41
   3   5   2    7.89    0.29
  -3   5  -2    7.95    0.38
   3   5   2    8.65    0.49
  -3   5  -2    7.73    0.51
   4  -5   2    0.04    0.07
   4  -5   2    0.02    0.08
  -4   5  -2    0.00    0.11
   4   5   2    0.07    0.10
  -4   5  -2   -0.01    0.06
   5  -5   2   13.61    0.62
   5  -5   2   12.91    0.62
  -5   5  -2   13.09    0.69
   5   5   2   12.30    0.62
  -5   5  -2   12.99    0.51
   6  -5   2    0.19    0.11
   6  -5   2    0.20    0.11
  -6   5  -2    0.27    0.10
   6   5   2    0.22    0.11
  -6   5  -2    0.18    0.14
   7  -5   2    1.36    0.22
   7  -5   2    1.35    0.23
  -7   5  -2    1.00    0.24
   7   5   2    1.44    0.23
  -7   5  -2    1.37    0.16
   8  -5   2    1.27    0.24
   8  -5   2    1.45    0.24
  -8   5  -2    1.62    0.17
  -8   5  -2    1.31    0.27
   8   5   2    1.66    0.24
   9  -5   2    7.33    0.49
   9  -5   2    7.05    0.50
  -9   5  -2    7.14    0.56
  -9   5  -2    5.80    0.32
   9   5   2    5.37    0.41
  10  -5   2    1.67    0.28
  10  -5   2    1.49    0.29
 -10   5  -2    1.94    0.33
 -10   5  -2    2.04    0.20
  10   5   2    2.27    0.29
  11  -5   2    7.91    0.56
  11  -5   2    6.82    0.55
 -11   5  -2    7.98    0.38
 -11   5  -2    6.46    0.56
  11   5   2    7.57    0.51
  12  -5   2    1.54    0.31
  12  -5   2    1.11    0.26
 -12   5  -2    1.19    0.31
  12   5   2    1.15    0.24
  13  -5   2    1.61    0.31
  13  -5   2    0.51    0.23
  13   5   2    1.18    0.25
 -13   5  -2    0.83    0.27
  14  -5   2    1.29    0.31
  14  -5   2    1.44    0.32
 -14   5  -2    1.22    0.31
  14   5   2    1.08    0.25
  15  -5   2    1.68    0.34
  15  -5   2    1.08    0.30
  15   5   2    1.63    0.30
 -15   5  -2    1.45    0.35
  16  -5   2    1.85    0.39
  16   5   2    2.70    0.37
 -16   5  -2    2.49    0.44
  17  -5   2    0.01    0.18
  17   5   2    0.54    0.21
 -17   5  -2    0.48    0.27
  18  -5   2    0.76    0.30
  18   5   2    1.55    0.33
 -18   5  -2    0.98    0.33
  17  -6  -2    1.74    0.42
 -17   6   2    2.83    0.51
 -17   6   2    2.40    0.46
  17   6  -2    2.80    0.38
  16  -6  -2    3.25    0.52
 -16   6   2    2.69    0.46
  16   6  -2    3.38    0.39
 -16   6   2    2.74    0.49
  15  -6  -2    1.99    0.44
  15   6  -2    1.93    0.32
 -15   6   2    1.97    0.42
  14  -6  -2   25.69    1.28
  14  -6  -2   23.30    1.20
 -14   6   2   22.93    1.23
  14   6  -2   25.19    1.06
  13  -6  -2    4.59    0.50
  13  -6  -2    3.93    0.51
 -13   6   2    3.16    0.47
 -13   6   2    4.20    0.35
  13   6  -2    4.31    0.41
  12  -6  -2   13.55    0.80
  12  -6  -2   11.34    0.77
 -12   6   2   11.15    0.78
  12   6  -2   11.39    0.64
 -12   6   2   10.82    0.55
  11  -6  -2    0.45    0.20
  11  -6  -2   -0.01    0.15
 -11   6   2    0.11    0.18
  11   6  -2    0.02    0.11
 -11   6   2    0.11    0.11
  10  -6  -2    7.81    0.62
  10  -6  -2    7.53    0.59
  10   6  -2    7.99    0.51
 -10   6   2    7.97    0.64
 -10   6   2    7.76    0.44
   9  -6  -2    1.08    0.27
   9  -6  -2    1.56    0.30
  -9   6   2    1.55    0.21
  -9   6   2    1.77    0.34
   9   6  -2    1.67    0.26
   8  -6  -2    0.15    0.14
   8  -6  -2    0.20    0.16
   8   6  -2    0.09    0.11
  -8   6   2    0.14    0.18
  -8   6   2    0.11    0.10
   7  -6  -2    0.17    0.14
   7  -6  -2   -0.03    0.11
  -7   6   2    0.02    0.10
   7   6  -2   -0.08    0.10
  -7   6   2    0.11    0.16
   6  -6  -2    0.33    0.15
   6  -6  -2    0.25    0.15
  -6   6   2    0.40    0.20
   6   6  -2    0.23    0.13
  -6   6   2    0.34    0.13
   5  -6  -2   10.41    0.58
   5  -6  -2   10.48    0.57
  -5   6   2    9.70    0.65
  -5   6   2    9.66    0.48
   5   6  -2   11.23    0.61
   4  -6  -2   45.49    1.47
  -4  -6   2   43.87    1.24
   4  -6  -2   43.27    1.45
   4   6  -2   43.84    1.51
  -4   6   2   44.95    1.63
  -4   6   2   42.08    1.35
   3  -6  -2    0.84    0.18
   3  -6  -2    1.04    0.20
  -3  -6   2    1.13    0.13
  -3   6   2    1.02    0.18
   3   6  -2    0.77    0.21
  -3   6   2    0.89    0.25
   2  -6  -2    1.99    0.23
   2  -6  -2    1.67    0.21
  -2  -6   2    1.50    0.16
  -2  -6   2    1.79    0.17
  -2   6   2    1.97    0.23
  -2   6   2    1.80    0.30
   2   6  -2    2.39    0.31
  -2   6   2    1.66    0.21
   1  -6  -2    1.24    0.18
   1  -6  -2    1.78    0.20
  -1  -6   2    1.54    0.17
  -1  -6   2    1.84    0.18
   1   6  -2    1.57    0.28
  -1   6   2    1.58    0.19
  -1   6   2    1.54    0.28
  -1   6   2    1.81    0.22
   0  -6  -2   32.43    1.02
   0  -6  -2   30.30    1.00
   0  -6   2   29.56    0.99
   0  -6   2   30.90    1.00
   0   6   2   30.38    1.22
   0   6  -2   31.34    1.22
   0   6   2   29.59    0.99
   0   6   2   30.76    1.06
  -1  -6  -2    0.68    0.13
  -1  -6  -2    0.53    0.12
   1  -6   2    0.59    0.14
   1  -6   2    0.68    0.14
  -1   6  -2    0.55    0.20
   1   6   2    0.21    0.11
   1   6   2    0.43    0.17
   1   6   2    0.56    0.12
  -1   6  -2    0.72    0.16
  -2  -6  -2   18.37    0.64
  -2  -6  -2   18.82    0.63
   2  -6   2   18.11    0.73
   2  -6   2   17.84    0.72
  -2   6  -2   19.86    0.92
   2   6   2   17.47    0.74
  -2   6  -2   17.00    0.70
   2   6   2   17.54    0.85
   2   6   2   18.81    0.62
  -3  -6  -2    0.05    0.06
   3  -6   2    0.01    0.08
   3  -6   2    0.07    0.10
   3   6   2   -0.02    0.10
  -3   6  -2    0.02    0.13
  -3   6  -2    0.07    0.09
   4  -6   2   20.61    0.85
   4  -6   2   22.25    0.86
  -4   6  -2   20.59    0.99
  -4   6  -2   21.35    0.78
   4   6   2   20.02    0.91
   5  -6   2    0.94    0.20
   5  -6   2    0.57    0.17
  -5   6  -2    0.56    0.20
  -5   6  -2    0.84    0.15
   5   6   2    0.99    0.22
   6  -6   2    0.01    0.11
   6  -6   2    0.04    0.09
   6   6   2   -0.02    0.10
  -6   6  -2   -0.07    0.07
  -6   6  -2   -0.02    0.12
   7  -6   2    0.06    0.12
   7  -6   2    0.26    0.14
  -7   6  -2    0.10    0.09
  -7   6  -2    0.10    0.15
   7   6   2    0.01    0.10
   8  -6   2    0.46    0.17
   8  -6   2    0.20    0.15
   8   6   2    0.37    0.15
  -8   6  -2    0.17    0.10
  -8   6  -2    0.03    0.14
   9  -6   2    5.69    0.48
   9  -6   2    4.75    0.46
   9   6   2    5.29    0.44
  -9   6  -2    5.59    0.33
  -9   6  -2    5.28    0.53
  10  -6   2    6.32    0.54
  10  -6   2    5.80    0.50
  10   6   2    5.99    0.47
 -10   6  -2    6.34    0.36
 -10   6  -2    6.11    0.57
  11  -6   2    0.00    0.14
  11  -6   2    0.03    0.13
  11   6   2    0.34    0.17
 -11   6  -2    0.29    0.19
  12  -6   2    0.03    0.16
  12  -6   2    0.15    0.17
 -12   6  -2    0.01    0.16
  12   6   2    0.19    0.15
  13  -6   2    0.69    0.25
  13  -6   2    0.29    0.21
 -13   6  -2    0.54    0.25
  13   6   2    0.35    0.18
  14  -6   2   17.64    1.03
 -14   6  -2   17.30    1.05
  14   6   2   17.52    0.90
  15  -6   2    1.79    0.40
  15   6   2    2.53    0.37
 -15   6  -2    1.78    0.42
  16  -6   2   13.34    0.93
 -16   6  -2   10.25    0.87
  16   6   2   10.49    0.71
  17  -6   2    0.13    0.22
  17   6   2   -0.03    0.15
 -17   6  -2   -0.04    0.21
  16  -7  -2   -0.05    0.22
  16   7  -2    0.09    0.18
 -16   7   2    0.33    0.23
 -16   7   2   -0.22    0.18
  15  -7  -2    0.90    0.33
 -15   7   2    0.93    0.35
  15   7  -2    1.66    0.32
 -15   7   2    1.54    0.38
  14  -7  -2    0.00    0.20
 -14   7   2    0.21    0.21
  14   7  -2    0.15    0.17
 -14   7   2    0.03    0.20
  13  -7  -2   -0.22    0.16
 -13   7   2    0.07    0.19
  13   7  -2   -0.21    0.12
  12  -7  -2    0.09    0.20
  12  -7  -2    0.06    0.17
 -12   7   2    0.19    0.13
  12   7  -2    0.10    0.15
 -12   7   2    0.18    0.23
  11  -7  -2    1.78    0.35
  11  -7  -2    1.94    0.38
  11   7  -2    1.99    0.31
 -11   7   2    2.01    0.41
 -11   7   2    2.20    0.26
  10  -7  -2    0.09    0.16
  10  -7  -2    0.15    0.17
 -10   7   2   -0.13    0.16
  10   7  -2    0.00    0.12
 -10   7   2    0.00    0.11
   9  -7  -2    1.63    0.32
   9  -7  -2    1.27    0.30
   9   7  -2    1.13    0.24
  -9   7   2    1.29    0.21
  -9   7   2    1.36    0.33
   8  -7  -2    1.25    0.28
   8  -7  -2    1.65    0.30
   8   7  -2    0.98    0.24
  -8   7   2    1.76    0.37
  -8   7   2    1.81    0.23
   7  -7  -2    5.69    0.50
   7  -7  -2    6.13    0.50
  -7   7   2    4.94    0.54
  -7   7   2    5.27    0.37
   7   7  -2    5.94    0.48
   6  -7  -2   12.15    0.69
   6  -7  -2   12.21    0.67
   6   7  -2   10.28    0.63
  -6   7   2   10.29    0.74
  -6   7   2   10.27    0.54
   5  -7  -2    0.44    0.17
   5  -7  -2    0.33    0.16
  -5   7   2    0.10    0.18
  -5   7   2    0.43    0.15
   5   7  -2    0.70    0.21
   4  -7  -2   23.59    0.97
   4  -7  -2   24.62    0.98
   4   7  -2   22.37    1.02
  -4   7   2   22.35    1.11
  -4   7   2   22.19    0.94
  -4   7   2   22.99    0.90
   3  -7  -2    2.56    0.29
   3  -7  -2    2.86    0.32
  -3   7   2    2.15    0.37
  -3   7   2    2.81    0.29
   3   7  -2    2.58    0.35
  -3   7   2    3.13    0.31
   2  -7  -2    0.25    0.14
   2  -7  -2    0.40    0.15
  -2  -7   2    0.53    0.13
  -2   7   2    0.45    0.21
  -2   7   2    0.39    0.14
   2   7  -2    0.36    0.19
  -2   7   2    0.23    0.13
   1  -7  -2    0.38    0.14
  -1  -7   2    0.39    0.12
   1  -7  -2    0.30    0.14
  -1   7   2    0.30    0.13
  -1   7   2    0.22    0.17
   1   7  -2    0.49    0.21
  -1   7   2    0.43    0.15
   0  -7   2    0.68    0.16
   0  -7  -2    0.80    0.16
   0  -7   2    0.56    0.15
   0   7   2    0.33    0.19
   0   7   2    0.62    0.17
   0   7   2    0.73    0.15
   0   7  -2    0.76    0.24
   1  -7   2    1.40    0.21
   1  -7   2    1.35    0.20
   1   7   2    1.40    0.23
   1   7   2    1.22    0.27
  -1   7  -2    1.07    0.29
   2  -7   2    0.02    0.10
   2  -7   2    0.07    0.11
  -2   7  -2   -0.06    0.08
   2   7   2    0.12    0.14
   2   7   2    0.11    0.11
  -2   7  -2   -0.12    0.12
   3  -7   2    0.16    0.12
   3  -7   2    0.07    0.13
  -3   7  -2    0.20    0.17
   3   7   2    0.12    0.14
  -3   7  -2    0.18    0.12
   4  -7   2    5.79    0.44
   4  -7   2    5.88    0.42
  -4   7  -2    5.32    0.54
   4   7   2    5.56    0.49
  -4   7  -2    6.66    0.40
   5  -7   2    0.26    0.16
   5  -7   2    0.04    0.11
  -5   7  -2    0.09    0.17
  -5   7  -2    0.21    0.11
   5   7   2    0.31    0.16
   6  -7   2   13.72    0.73
   6  -7   2   12.17    0.71
  -6   7  -2   14.15    0.86
  -6   7  -2   14.14    0.62
   6   7   2   14.46    0.77
   7  -7   2    0.27    0.16
   7  -7   2   -0.07    0.11
  -7   7  -2   -0.03    0.13
   7   7   2    0.01    0.11
  -7   7  -2    0.01    0.09
   8  -7   2    9.29    0.62
   8  -7   2    6.74    0.55
   8   7   2    7.74    0.55
  -8   7  -2    8.28    0.45
  -8   7  -2    6.47    0.63
   9  -7   2    3.60    0.42
   9  -7   2    3.45    0.42
  -9   7  -2    3.13    0.47
   9   7   2    3.09    0.37
  -9   7  -2    3.38    0.29
  10  -7   2    2.90    0.40
  10  -7   2    2.68    0.38
  10   7   2    2.51    0.35
 -10   7  -2    2.63    0.45
  11  -7   2    0.40    0.21
  11  -7   2    0.44    0.21
  11   7   2    0.29    0.18
 -11   7  -2    0.37    0.22
  12  -7   2    1.95    0.38
  12  -7   2    1.11    0.32
  12   7   2    1.11    0.28
 -12   7  -2    1.15    0.33
  13  -7   2    7.17    0.68
  13   7   2    6.77    0.57
 -13   7  -2    5.53    0.64
  14  -7   2   -0.03    0.19
 -14   7  -2    0.27    0.26
  14   7   2    0.02    0.15
  15  -7   2   -0.08    0.21
 -15   7  -2    0.01    0.20
  15   7   2    0.28    0.19
  14  -8  -2    1.60    0.41
  14   8  -2    2.03    0.35
 -14   8   2    1.75    0.47
 -14   8   2    1.65    0.39
  13  -8  -2    0.11    0.20
 -13   8   2   -0.20    0.20
 -13   8   2    0.17    0.19
  13   8  -2   -0.02    0.14
  12  -8  -2    0.00    0.19
  12   8  -2    0.10    0.15
 -12   8   2    0.20    0.19
 -12   8   2   -0.07    0.19
  11  -8  -2    0.22    0.22
 -11   8   2    0.57    0.26
 -11   8   2    0.17    0.26
 -11   8   2    0.46    0.17
  11   8  -2    0.02    0.15
  10  -8  -2   -0.04    0.15
  10  -8  -2    0.09    0.17
 -10   8   2   -0.01    0.14
 -10   8   2   -0.15    0.17
 -10   8   2    0.06    0.12
  10   8  -2   -0.15    0.12
   9  -8  -2    1.84    0.36
   9  -8  -2    1.52    0.33
   9   8  -2    1.09    0.26
  -9   8   2    1.25    0.23
  -9   8   2    1.68    0.40
  -9   8   2    1.58    0.33
   8  -8  -2    0.08    0.16
   8  -8  -2   -0.06    0.13
  -8   8   2    0.17    0.21
  -8   8   2    0.13    0.16
  -8   8   2    0.23    0.15
   8   8  -2    0.31    0.18
   7  -8  -2    0.17    0.18
   7  -8  -2    0.60    0.21
  -7   8   2    0.22    0.21
  -7   8   2    0.28    0.19
   7   8  -2    0.05    0.14
  -7   8   2    0.42    0.16
   6  -8  -2    0.18    0.17
   6  -8  -2   -0.02    0.14
  -6   8   2    0.11    0.16
   6   8  -2    0.05    0.13
  -6   8   2    0.15    0.12
  -6   8   2    0.08    0.19
   5  -8  -2    4.31    0.43
   5  -8  -2    3.59    0.40
  -5   8   2    3.87    0.52
  -5   8   2    3.64    0.35
  -5   8   2    3.46    0.39
   5   8  -2    3.79    0.44
   4  -8  -2    8.23    0.57
   4  -8  -2    8.75    0.57
  -4   8   2    9.70    0.55
   4   8  -2    8.67    0.63
  -4   8   2    9.28    0.58
  -4   8   2    8.87    0.74
   3  -8  -2    0.30    0.16
   3  -8  -2    0.14    0.15
   3   8  -2   -0.08    0.14
  -3   8   2    0.20    0.14
  -3   8   2    0.13    0.18
  -3   8   2    0.02    0.12
  -2   8   2    0.40    0.16
   2   8  -2    0.27    0.18
  -2   8   2    0.21    0.17
  -1   8   2    0.32    0.20
   1   8  -2    1.65    0.34
  -1   8   2    0.78    0.19
   0   8   2   11.19    0.77
   0   8   2   12.32    0.66
   0   8  -2   11.95    0.78
   1  -8   2    1.29    0.22
  -1   8  -2    0.90    0.30
   1   8   2    1.20    0.31
   1   8   2    1.11    0.23
   2  -8   2    7.40    0.48
   2   8   2    6.59    0.59
  -2   8  -2    9.14    0.71
   3  -8   2    1.36    0.25
   3  -8   2    1.42    0.25
  -3   8  -2    0.74    0.20
   3   8   2    0.88    0.27
  -3   8  -2    0.52    0.26
   4  -8   2   11.94    0.68
   4  -8   2   13.15    0.70
   4   8   2   12.48    0.78
  -4   8  -2   12.56    0.64
  -4   8  -2   11.89    0.82
   5  -8   2   -0.07    0.10
   5  -8   2    0.00    0.14
   5   8   2   -0.03    0.13
  -5   8  -2    0.19    0.13
  -5   8  -2    0.21    0.21
   6  -8   2    2.57    0.34
   6  -8   2    2.13    0.34
   6   8   2    1.87    0.33
  -6   8  -2    2.65    0.45
  -6   8  -2    2.11    0.27
   7  -8   2    0.05    0.15
   7  -8   2   -0.03    0.13
   7   8   2   -0.09    0.12
  -7   8  -2   -0.13    0.15
  -7   8  -2   -0.03    0.10
   8  -8   2    1.42    0.31
   8  -8   2    0.96    0.28
   8   8   2    0.83    0.25
  -8   8  -2    1.23    0.22
  -8   8  -2    0.89    0.30
   9  -8   2    4.32    0.48
   9  -8   2    3.62    0.46
   9   8   2    3.90    0.44
  -9   8  -2    3.96    0.56
  10  -8   2    0.07    0.16
  10  -8   2   -0.32    0.11
  10   8   2   -0.07    0.12
 -10   8  -2    0.23    0.23
  11  -8   2    0.03    0.17
 -11   8  -2    0.01    0.20
  11   8   2    0.17    0.18
  12  -8   2    1.31    0.37
  12   8   2    1.39    0.31
 -12   8  -2    1.56    0.41
  13  -8   2    0.92    0.32
  13   8   2    0.95    0.28
 -13   8  -2    0.54    0.29
  11  -9  -2    0.82    0.31
 -11   9   2    0.33    0.25
  11   9  -2    0.44    0.23
 -11   9   2    0.73    0.32
  10  -9  -2    0.34    0.23
 -10   9   2    0.00    0.14
 -10   9   2   -0.10    0.16
  10   9  -2    0.00    0.16
 -10   9   2   -0.06    0.21
   9  -9  -2    0.05    0.19
  -9   9   2    0.08    0.12
   9   9  -2   -0.06    0.15
  -9   9   2    0.12    0.18
  -9   9   2    0.12    0.22
   8  -9  -2    1.27    0.33
   8  -9  -2    0.92    0.29
  -8   9   2    0.53    0.19
  -8   9   2    0.44    0.27
  -8   9   2    0.73    0.27
   8   9  -2    0.54    0.23
   7  -9  -2    0.55    0.22
   7  -9  -2    0.53    0.24
  -7   9   2    0.54    0.23
  -7   9   2    0.08    0.20
  -7   9   2    0.23    0.16
   7   9  -2    0.54    0.23
   6  -9  -2    1.21    0.29
   6   9  -2    0.37    0.22
  -6   9   2    0.81    0.21
  -6   9   2    0.78    0.26
  -6   9   2    0.91    0.32
   5   9  -2    0.33    0.21
  -5   9   2    0.17    0.21
  -5   9   2    0.71    0.20
  -4   9   2    0.48    0.18
   4   9  -2    0.84    0.28
  -4   9   2    0.29    0.22
   3   9  -2    1.25    0.33
  -3   9   2    1.68    0.28
  -3   9   2    1.51    0.38
  -2   9   2    0.12    0.13
   2   9  -2    0.02    0.17
  -2   9   2   -0.04    0.17
   1   9  -2   -0.01    0.17
  -1   9   2   -0.05    0.10
  -1   9   2   -0.03    0.19
   0   9   2   -0.01    0.17
   0   9  -2    0.35    0.23
  -1   9  -2    0.31    0.24
   1   9   2    0.23    0.19
   2   9   2    0.20    0.20
  -2   9  -2    0.24    0.21
   3   9   2    0.11    0.17
  -3   9  -2    0.03    0.19
   4  -9   2    0.09    0.17
  -4   9  -2    0.47    0.26
   4   9   2    0.12    0.17
   5  -9   2    0.02    0.15
   5   9   2   -0.01    0.15
  -5   9  -2   -0.05    0.18
  -5   9  -2   -0.09    0.10
   6  -9   2    0.11    0.15
   6  -9   2    0.00    0.18
   6   9   2    0.06    0.16
  -6   9  -2    0.02    0.21
  -6   9  -2    0.10    0.12
   7  -9   2   -0.08    0.16
   7  -9   2    0.05    0.18
  -7   9  -2   -0.06    0.20
   7   9   2    0.19    0.19
  -7   9  -2    0.15    0.14
   8  -9   2    0.01    0.19
   8   9   2    0.18    0.18
  -8   9  -2    0.22    0.23
   9  -9   2    0.17    0.21
   9   9   2    0.29    0.21
  -9   9  -2    0.18    0.26
  10  -9   2    0.14    0.22
 -10   9  -2    0.34    0.27
  10   9   2   -0.07    0.15
  -6  10   2    0.07    0.14
  -6  10   2   -0.28    0.18
   6  10  -2    0.06    0.20
   5  10  -2    2.98    0.46
  -5  10   2    3.29    0.40
  -5  10   2    2.33    0.49
  -4  10   2    0.88    0.34
  -4  10   2    0.69    0.24
   4  10  -2    0.67    0.28
  -3  10   2    0.98    0.36
   3  10  -2    0.61    0.26
  -3  10   2    0.54    0.21
   2  10  -2    0.17    0.22
  -2  10   2    0.44    0.28
  -1  10   2   -0.15    0.17
   1  10  -2   -0.21    0.16
   0  10   2    0.14    0.22
   0  10  -2    0.03    0.24
   1  10   2    0.08    0.22
  -1  10  -2   -0.07    0.19
  -2  10  -2   -0.01    0.19
   2  10   2    0.12    0.20
  -3  10  -2   -0.12    0.20
   3  10   2    0.21    0.23
   4  10   2    0.18    0.21
  -4  10  -2    0.07    0.22
  -5  10  -2    1.39    0.42
   5  10   2    0.82    0.28
  -6  10  -2   -0.17    0.22
   6  10   2    0.15    0.19
 -21   0   3   -0.04    0.16
  21   0  -3   -0.04    0.17
  20   0  -3    0.15    0.17
  20   0  -3    0.03    0.19
 -20   0   3    0.07    0.15
 -20   0   3   -0.09    0.16
  19   0  -3   -0.09    0.15
 -19   0   3   -0.05    0.13
  19   0  -3   -0.06    0.13
 -19   0   3   -0.25    0.13
 -18   0   3   -0.06    0.09
  18   0  -3    0.01    0.17
  18   0  -3   -0.22    0.09
 -18   0   3    0.01    0.16
  17   0  -3    0.05    0.12
  17   0  -3   -0.06    0.12
 -17   0   3   -0.11    0.11
 -16   0   3    0.06    0.12
  16   0  -3   -0.10    0.09
  16   0  -3    0.01    0.10
  15   0  -3    0.03    0.09
  15   0  -3   -0.04    0.11
 -15   0   3   -0.05    0.08
 -14   0   3   -0.04    0.09
  14   0  -3    0.00    0.08
  14   0  -3    0.17    0.13
  13   0  -3   -0.15    0.08
  13   0  -3   -0.03    0.07
 -13   0   3   -0.03    0.08
  12   0  -3    0.06    0.07
 -12   0   3   -0.11    0.07
  12   0  -3   -0.14    0.07
  11   0  -3   -0.08    0.05
 -11   0   3    0.13    0.09
  11   0  -3    0.04    0.06
 -10   0   3   -0.13    0.06
  10   0  -3    0.02    0.05
  10   0  -3   -0.07    0.07
   9   0  -3    0.05    0.05
  -9   0   3   -0.01    0.05
   9   0  -3   -0.06    0.05
  -8   0   3    0.01    0.06
   8   0  -3    0.05    0.06
   8   0  -3    0.05    0.05
   7   0  -3   -0.01    0.03
   7   0  -3   -0.02    0.05
  -7   0   3   -0.05    0.04
  -6   0   3   -0.04    0.03
   6   0  -3   -0.03    0.04
  -6   0   3   -0.01    0.03
   6   0  -3    0.02    0.03
   5   0  -3   -0.04    0.02
  -5   0   3   -0.04    0.03
   5   0  -3   -0.02    0.03
  -5   0   3   -0.03    0.03
   4   0  -3    0.01    0.02
  -4   0   3   -0.04    0.03
   4   0  -3   -0.05    0.03
   3   0  -3    0.01    0.02
   3   0  -3    0.05    0.03
  -3   0   3    0.02    0.02
  -2   0   3    0.02    0.02
  -2   0   3   -0.01    0.01
  -1   0   3    0.01    0.02
  -1   0   3    0.01    0.01
   0   0   3    0.00    0.01
   0   0   3    0.00    0.01
   0   0   3    0.02    0.02
   1   0   3    0.00    0.01
   1   0   3    0.10    0.03
  -1   0  -3    0.02    0.01
   1   0   3    0.00    0.01
  -2   0  -3   -0.05    0.01
   2   0   3   -0.03    0.01
   2   0   3   -0.06    0.02
   2   0   3   -0.01    0.03
   3   0   3   -0.03    0.02
  -3   0  -3    0.03    0.02
   3   0   3    0.00    0.02
   4   0   3    0.04    0.03
   4   0   3    0.00    0.03
   5   0   3   -0.02    0.03
   5   0   3    0.00    0.03
   6   0   3    0.01    0.03
   6   0   3    0.02    0.03
   6   0   3    0.01    0.03
   7   0   3    0.01    0.04
   7   0   3    0.03    0.04
   7   0   3   -0.03    0.04
   8   0   3   -0.04    0.04
   8   0   3    0.03    0.04
   8   0   3    0.08    0.06
   9   0   3   -0.01    0.05
   9   0   3   -0.06    0.04
   9   0   3    0.00    0.05
  10   0   3   -0.07    0.05
  10   0   3    0.00    0.05
  10   0   3    0.07    0.06
  11   0   3   -0.03    0.05
  11   0   3    0.00    0.05
  11   0   3   -0.02    0.06
  12   0   3   -0.03    0.07
  12   0   3    0.03    0.08
  12   0   3    0.07    0.08
  13   0   3    0.03    0.09
  13   0   3    0.08    0.09
  13   0   3   -0.08    0.08
  14   0   3    0.10    0.10
  14   0   3   -0.15    0.08
  14   0   3   -0.04    0.08
  15   0   3    0.09    0.11
  15   0   3    0.08    0.12
  15   0   3    0.17    0.13
  16   0   3   -0.04    0.11
  16   0   3    0.07    0.11
  16   0   3   -0.04    0.11
  17   0   3   -0.13    0.11
  17   0   3   -0.08    0.11
  17   0   3   -0.11    0.12
  18   0   3    0.12    0.15
  18   0   3   -0.13    0.14
  19   0   3    0.06    0.15
  19   0   3   -0.12    0.15
  20   0   3    0.13    0.18
  21   0   3    0.13    0.18
  21  -1  -3    2.11    0.43
  21   1  -3    1.79    0.33
 -21   1   3    1.76    0.38
 -21   1   3    1.52    0.33
  20  -1  -3    0.03    0.18
  20  -1  -3    0.08    0.18
 -20   1   3   -0.01    0.16
  20   1  -3    0.03    0.14
 -20   1   3    0.31    0.19
  19  -1  -3    6.25    0.61
  19  -1  -3    7.38    0.58
 -19   1   3    6.02    0.57
 -19   1   3    6.40    0.53
  19   1  -3    6.04    0.49
  18  -1  -3    0.19    0.16
  18  -1  -3    0.04    0.16
 -18   1   3    0.17    0.13
  18   1  -3    0.23    0.15
 -18   1   3    0.09    0.15
  18   1  -3    0.22    0.17
 -18   1   3   -0.01    0.16
  17  -1  -3    8.66    0.64
 -17  -1   3    8.08    0.53
  17  -1  -3    7.12    0.53
 -17   1   3    8.60    0.61
 -17   1   3    8.77    0.50
 -17   1   3    8.27    0.55
  17   1  -3    7.02    0.48
  17   1  -3    8.55    0.56
  16  -1  -3    0.13    0.13
 -16  -1   3    0.05    0.11
  16  -1  -3    0.06    0.13
  16   1  -3    0.07    0.11
 -16   1   3    0.00    0.12
  16   1  -3    0.10    0.11
 -16   1   3    0.10    0.12
 -16   1   3    0.09    0.10
  15  -1  -3    5.44    0.47
  15  -1  -3    4.87    0.41
 -15  -1   3    4.64    0.38
  15   1  -3    3.97    0.34
 -15   1   3    4.00    0.40
 -15   1   3    4.59    0.34
 -15   1   3    4.66    0.39
  15   1  -3    4.60    0.39
  14  -1  -3    1.05    0.24
  14  -1  -3    0.96    0.20
 -14  -1   3    0.94    0.19
 -14   1   3    0.71    0.18
  14   1  -3    1.26    0.19
  14   1  -3    1.12    0.22
 -14   1   3    0.93    0.22
 -14   1   3    0.82    0.17
  13  -1  -3    0.88    0.19
 -13  -1   3    0.96    0.19
  13  -1  -3    0.78    0.21
 -13   1   3    0.83    0.15
 -13   1   3    0.94    0.21
  13   1  -3    1.03    0.20
  13   1  -3    0.86    0.16
 -13   1   3    0.79    0.18
  12  -1  -3    0.90    0.17
 -12  -1   3    0.93    0.17
  12  -1  -3    0.96    0.21
 -12   1   3    0.77    0.14
 -12   1   3    1.07    0.18
  12   1  -3    0.72    0.14
  12   1  -3    0.88    0.18
  11  -1  -3    0.27    0.11
  11  -1  -3    0.34    0.13
 -11  -1   3    0.26    0.10
  11   1  -3    0.15    0.08
  11   1  -3    0.14    0.10
 -11   1   3    0.24    0.09
 -11   1   3    0.34    0.11
  10  -1  -3    0.74    0.17
 -10  -1   3    0.47    0.12
  10  -1  -3    0.66    0.14
  10   1  -3    0.98    0.14
 -10   1   3    0.69    0.13
  10   1  -3    0.63    0.13
 -10   1   3    0.92    0.15
  -9  -1   3   23.99    0.81
   9  -1  -3   24.19    0.89
   9  -1  -3   23.00    0.81
  -9   1   3   25.24    0.80
   9   1  -3   24.31    0.77
  -9   1   3   23.21    0.81
   9   1  -3   23.81    0.82
  -8  -1   3    1.77    0.17
   8  -1  -3    1.77    0.21
   8  -1  -3    2.41    0.20
  -8   1   3    1.99    0.17
   8   1  -3    1.80    0.17
  -8   1   3    1.73    0.17
   8   1  -3    1.87    0.16
   7  -1  -3    9.86    0.41
   7  -1  -3    9.80    0.45
  -7  -1   3    9.43    0.39
  -7  -1   3    9.74    0.39
   7   1  -3    9.72    0.40
   7   1  -3    8.80    0.36
  -7   1   3   10.53    0.40
  -7   1   3    9.37    0.39
  -6  -1   3    1.73    0.14
   6  -1  -3    1.48    0.16
  -6   1   3    1.39    0.13
   6   1  -3    1.55    0.12
  -6   1   3    1.49    0.16
   6   1  -3    1.45    0.13
  -6   1   3    1.31    0.13
   5  -1  -3   12.87    0.50
  -5  -1   3   13.08    0.43
  -5   1   3   12.36    0.49
   5   1  -3   12.41    0.40
  -5   1   3   12.79    0.48
  -5   1   3   12.77    0.44
  -5   1   3   12.60    0.44
  -4  -1   3    0.29    0.05
   4  -1  -3    0.28    0.07
  -4   1   3    0.19    0.06
  -4   1   3    0.29    0.06
  -4   1   3    0.32    0.06
   4   1  -3    0.27    0.04
  -4   1   3    0.24    0.06
  -3  -1   3  163.64    4.01
   3  -1  -3  157.32    4.07
  -3   1   3  163.19    4.08
  -3   1   3  160.92    4.01
   3   1  -3  161.85    3.97
  -3   1   3  167.00    4.02
  -3   1   3  161.85    4.07
   2  -1  -3  119.25    3.06
  -2  -1   3  123.75    3.01
  -2   1   3  118.36    3.01
   2   1  -3  123.13    2.98
  -2   1   3  119.79    3.05
  -2   1   3  122.04    3.02
  -1  -1   3   36.54    0.95
  -1   1   3   35.23    0.96
   1   1  -3   35.02    0.92
  -1   1   3   34.61    0.94
  -1   1   3   35.42    0.96
   0  -1   3   20.36    0.56
   0   1   3   19.59    0.57
   0   1   3   19.24    0.55
   0   1  -3   19.14    0.55
   0   1   3   19.75    0.56
   1  -1   3    7.43    0.26
   1  -1   3    6.91    0.25
   1   1   3    7.14    0.25
  -1   1  -3    7.18    0.25
   1   1   3    7.13    0.23
   1   1   3    6.82    0.26
   2  -1   3   12.03    0.32
   2  -1   3   11.88    0.39
   2  -1   3   12.19    0.39
   2   1   3   12.24    0.37
   2   1   3   12.10    0.36
   2   1   3   11.81    0.40
  -2   1  -3   11.51    0.39
   3  -1   3  102.11    2.65
   3  -1   3  104.77    2.66
   3  -1   3  106.35    2.59
   3   1   3  100.98    2.65
  -3   1  -3  106.69    2.60
   3   1   3  107.25    2.61
   3   1   3  107.29    2.62
   4  -1   3   23.40    0.72
   4   1   3   24.75    0.67
   4   1   3   23.33    0.72
  -4   1  -3   23.84    0.62
   5  -1   3   43.54    1.22
  -5   1  -3   43.11    1.11
   5   1   3   43.33    1.23
   5   1   3   44.65    1.16
   6  -1   3    3.25    0.21
   6  -1   3    2.96    0.20
   6  -1   3    3.13    0.20
   6   1   3    2.96    0.16
   6   1   3    3.18    0.16
  -6   1  -3    2.90    0.13
   6   1   3    3.14    0.21
   7  -1   3   13.96    0.55
   7  -1   3   15.04    0.55
   7  -1   3   14.43    0.55
   7   1   3   14.32    0.49
   7   1   3   14.26    0.48
   7   1   3   13.92    0.54
  -7   1  -3   14.48    0.43
   8  -1   3   30.32    0.98
   8  -1   3   30.86    0.97
   8  -1   3   27.99    0.95
  -8   1  -3   29.60    0.82
   8   1   3   28.95    0.88
   8   1   3   28.85    0.89
   9  -1   3    1.25    0.17
   9  -1   3    1.11    0.16
   9  -1   3    1.14    0.17
  -9   1  -3    1.29    0.11
   9   1   3    1.17    0.13
   9   1   3    1.36    0.15
   9   1   3    0.96    0.16
  10  -1   3    3.86    0.29
  10  -1   3    4.74    0.33
  10  -1   3    3.89    0.29
  10   1   3    4.58    0.27
  10   1   3    5.07    0.30
 -10   1  -3    4.56    0.22
  10   1   3    4.32    0.30
  11  -1   3   12.53    0.60
  11  -1   3   12.28    0.58
  11  -1   3   11.12    0.56
 -11   1  -3   12.36    0.45
  11   1   3   13.06    0.58
  11   1   3   12.09    0.51
  11   1   3   11.90    0.53
  12  -1   3   24.91    0.97
  12  -1   3   25.24    1.00
  12  -1   3   25.40    0.97
  12   1   3   28.26    0.98
  12   1   3   25.19    0.93
  12   1   3   25.55    0.90
 -12   1  -3   26.68    0.81
  13  -1   3    3.43    0.33
  13  -1   3    3.47    0.35
  13  -1   3    3.03    0.31
  13   1   3    3.25    0.31
 -13   1  -3    3.16    0.22
  13   1   3    3.00    0.27
  13   1   3    3.11    0.29
  14  -1   3   11.73    0.64
  14  -1   3   13.32    0.67
  14  -1   3   11.87    0.67
  14   1   3   12.09    0.62
  14   1   3   11.17    0.57
  14   1   3   12.67    0.62
  15  -1   3    1.90    0.28
  15  -1   3    1.91    0.29
  15  -1   3    2.11    0.31
  15   1   3    1.92    0.27
  15   1   3    1.88    0.27
  15   1   3    1.67    0.23
  16  -1   3    4.13    0.43
  16  -1   3    3.18    0.37
  16  -1   3    2.85    0.35
  16   1   3    4.50    0.40
  16   1   3    3.77    0.37
  17  -1   3    0.37    0.18
  17  -1   3    0.63    0.23
  17  -1   3    0.82    0.24
  17   1   3    0.69    0.22
  17   1   3    0.67    0.20
  18  -1   3    1.64    0.31
  18  -1   3    1.59    0.34
  18  -1   3    1.77    0.33
  18   1   3    1.64    0.29
  19  -1   3    0.83    0.29
  19  -1   3    1.42    0.31
  19  -1   3    1.00    0.28
 -19   1  -3    1.56    0.33
  19   1   3    0.87    0.25
  20  -1   3    0.53    0.26
  20  -1   3    0.92    0.29
 -20   1  -3    0.42    0.22
  20   1   3    0.63    0.24
  21  -1   3    0.09    0.22
  21  -1   3    0.20    0.20
 -21   1  -3   -0.12    0.16
  21   1   3    0.16    0.19
  21  -2  -3    0.65    0.30
 -21   2   3    1.15    0.33
 -21   2   3    1.16    0.31
  20  -2  -3    0.67    0.29
 -20   2   3    0.98    0.28
 -20   2   3    0.75    0.29
  20   2  -3    0.83    0.23
  19  -2  -3    0.09    0.17
  19   2  -3   -0.06    0.12
 -19   2   3    0.06    0.16
 -19   2   3   -0.17    0.13
  18  -2  -3    2.61    0.43
  18   2  -3    3.25    0.35
 -18   2   3    2.79    0.37
 -18   2   3    2.68    0.41
  17  -2  -3    3.06    0.42
 -17   2   3    2.19    0.27
  17   2  -3    2.54    0.30
 -17   2   3    2.36    0.33
 -17   2   3    2.40    0.37
  16  -2  -3    2.27    0.37
 -16   2   3    2.11    0.26
 -16   2   3    2.42    0.36
  16   2  -3    2.97    0.30
 -16   2   3    1.89    0.30
  15  -2  -3    4.05    0.44
  15   2  -3    4.58    0.37
  15   2  -3    5.22    0.37
 -15   2   3    4.61    0.41
 -15   2   3    4.69    0.35
 -15   2   3    5.23    0.48
  14  -2  -3    1.21    0.27
 -14  -2   3    1.45    0.21
  14   2  -3    1.31    0.20
 -14   2   3    1.10    0.22
 -14   2   3    1.29    0.20
  14   2  -3    1.37    0.21
  13  -2  -3    1.01    0.23
 -13  -2   3    0.94    0.16
 -13   2   3    1.03    0.20
 -13   2   3    1.13    0.18
  13   2  -3    1.18    0.18
  13   2  -3    1.04    0.18
 -12  -2   3    0.13    0.08
  12  -2  -3    0.08    0.12
  12  -2  -3    0.01    0.09
 -12   2   3    0.00    0.07
 -12   2   3    0.10    0.09
  12   2  -3    0.18    0.10
  12   2  -3    0.19    0.09
  11  -2  -3   27.77    1.08
  11  -2  -3   29.21    1.11
 -11  -2   3   28.07    0.93
 -11   2   3   29.22    0.97
  11   2  -3   29.12    0.95
  11   2  -3   28.64    0.95
 -11   2   3   28.30    1.02
 -10  -2   3    0.08    0.07
  10  -2  -3    0.07    0.09
  10  -2  -3   -0.06    0.06
 -10   2   3    0.00    0.07
 -10   2   3   -0.02    0.06
  10   2  -3    0.12    0.07
  10   2  -3    0.02    0.06
   9  -2  -3  103.59    2.83
   9  -2  -3   99.33    2.80
  -9  -2   3   98.55    2.61
   9   2  -3   98.94    2.63
  -9   2   3  101.08    2.72
  -9   2   3   98.51    2.65
   8  -2  -3   51.04    1.54
   8  -2  -3   50.35    1.54
  -8  -2   3   49.66    1.36
  -8  -2   3   47.79    1.38
   8   2  -3   48.74    1.39
  -8   2   3   48.79    1.47
  -8   2   3   48.86    1.41
   7  -2  -3   63.65    1.82
   7  -2  -3   63.03    1.82
  -7  -2   3   61.67    1.64
  -7   2   3   61.18    1.70
   7   2  -3   62.30    1.67
  -7   2   3   60.48    1.75
  -6  -2   3    0.14    0.05
   6  -2  -3    0.12    0.07
   6  -2  -3    0.06    0.06
  -6   2   3    0.18    0.07
   6   2  -3    0.06    0.05
  -6   2   3    0.12    0.06
   5  -2  -3   31.50    0.99
  -5  -2   3   31.97    0.86
   5  -2  -3   29.19    0.99
   5   2  -3   31.88    0.90
  -5   2   3   31.66    0.93
  -5   2   3   30.55    0.97
   4  -2  -3   71.66    1.94
   4  -2  -3   69.65    1.94
  -4  -2   3   72.91    1.80
   4   2  -3   72.17    1.85
  -4   2   3   70.65    1.87
  -4   2   3   69.64    1.94
  -4   2   3   68.80    1.92
   3  -2  -3  242.92    6.14
  -3  -2   3  249.28    6.01
   3  -2  -3  243.67    6.12
  -3   2   3  242.44    6.12
  -3   2   3  249.49    6.12
  -3   2   3  239.21    6.03
   3   2  -3  249.80    6.03
  -3   2   3  247.51    6.10
   2  -2  -3    4.42    0.24
  -2  -2   3    4.42    0.18
   2  -2  -3    4.34    0.22
   2   2  -3    4.68    0.22
  -2   2   3    4.49    0.25
  -2   2   3    4.32    0.22
  -2   2   3    4.17    0.23
  -2   2   3    4.12    0.21
  -1  -2   3   77.41    1.92
   1  -2  -3   75.46    1.98
  -1   2   3   75.12    1.95
  -1   2   3   76.62    1.97
  -1   2   3   75.69    1.98
  -1   2   3   76.23    2.02
   1   2  -3   74.68    1.98
   0  -2   3   13.81    0.43
   0   2   3   13.82    0.45
   0   2  -3   14.43    0.49
   0   2   3   13.97    0.51
   0   2   3   13.44    0.44
   0   2   3   14.26    0.43
   1  -2   3   13.29    0.43
   1   2   3   14.74    0.50
   1   2   3   13.85    0.41
  -1   2  -3   14.56    0.50
   1   2   3   13.14    0.42
   1   2   3   13.72    0.44
   2  -2   3    6.02    0.25
   2   2   3    5.93    0.22
  -2   2  -3    6.27    0.29
   2   2   3    6.16    0.25
   2   2   3    6.45    0.29
   2   2   3    5.63    0.19
  -2   2  -3    6.25    0.22
   3  -2   3    0.27    0.06
   3   2   3    0.32    0.08
  -3   2  -3    0.47    0.09
  -3   2  -3    0.37    0.05
   3   2   3    0.42    0.05
   3   2   3    0.32    0.06
   4  -2   3    4.63    0.25
   4   2   3    4.81    0.26
   4   2   3    4.84    0.18
  -4   2  -3    4.79    0.18
  -4   2  -3    4.59    0.26
   5  -2   3   30.01    0.96
   5  -2   3   30.39    0.93
   5   2   3   29.42    0.93
  -5   2  -3   30.06    0.95
  -5   2  -3   29.74    0.80
   5   2   3   30.13    0.80
   5   2   3   29.35    0.78
   6  -2   3   32.04    1.01
   6  -2   3   32.12    1.03
   6  -2   3   32.77    1.02
  -6   2  -3   31.81    0.87
   6   2   3   31.95    0.87
   6   2   3   32.49    0.86
  -6   2  -3   32.17    1.03
   7  -2   3   29.90    0.99
   7  -2   3   30.37    1.00
   7  -2   3   29.55    0.98
  -7   2  -3   30.86    1.00
   7   2   3   28.68    0.96
   7   2   3   29.01    0.84
  -7   2  -3   29.91    0.83
   7   2   3   29.98    0.82
   8  -2   3    3.68    0.27
   8  -2   3    3.91    0.29
   8  -2   3    3.97    0.29
  -8   2  -3    3.45    0.28
   8   2   3    4.11    0.21
   8   2   3    3.49    0.26
  -8   2  -3    4.21    0.20
   8   2   3    4.12    0.20
   9  -2   3   -0.06    0.05
   9  -2   3   -0.05    0.05
   9  -2   3   -0.08    0.05
   9   2   3    0.04    0.05
  -9   2  -3   -0.04    0.05
   9   2   3    0.00    0.05
  -9   2  -3    0.03    0.05
   9   2   3   -0.02    0.04
  10  -2   3    2.88    0.29
  10  -2   3    3.92    0.33
  10  -2   3    3.03    0.28
  10   2   3    3.98    0.24
  10   2   3    3.80    0.22
 -10   2  -3    3.04    0.29
 -10   2  -3    3.45    0.20
  10   2   3    3.05    0.28
  11  -2   3   11.74    0.61
  11  -2   3   11.55    0.59
  11  -2   3   11.41    0.59
 -11   2  -3   11.45    0.44
 -11   2  -3   11.34    0.59
  11   2   3   12.23    0.50
  11   2   3   10.67    0.55
  12  -2   3   -0.08    0.09
  12  -2   3   -0.04    0.08
  12  -2   3    0.07    0.10
  12   2   3    0.09    0.08
 -12   2  -3    0.10    0.10
 -12   2  -3   -0.10    0.05
  12   2   3    0.05    0.09
  13  -2   3    7.53    0.52
  13  -2   3    6.66    0.47
  13  -2   3    7.49    0.50
 -13   2  -3    7.84    0.51
  13   2   3    7.02    0.41
  13   2   3    7.35    0.46
  14  -2   3    9.01    0.57
  14  -2   3    8.46    0.56
  14  -2   3    8.27    0.57
  14   2   3    8.00    0.45
  14   2   3    8.24    0.51
 -14   2  -3    7.97    0.54
  15  -2   3    8.58    0.58
  15  -2   3    9.78    0.62
  15  -2   3   10.08    0.65
  15   2   3    8.96    0.55
 -15   2  -3    8.20    0.57
  16  -2   3    0.02    0.14
  16  -2   3   -0.12    0.13
  16  -2   3   -0.03    0.11
  16   2   3    0.02    0.11
 -16   2  -3   -0.04    0.12
  17  -2   3    0.12    0.15
  17  -2   3    0.03    0.16
  17  -2   3    0.04    0.13
  17   2   3    0.00    0.12
 -17   2  -3    0.06    0.14
  18  -2   3    5.08    0.52
  18  -2   3    2.75    0.41
  18  -2   3    4.77    0.53
 -18   2  -3    3.90    0.46
  18   2   3    3.79    0.41
  19  -2   3    0.32    0.22
  19  -2   3    0.60    0.24
  19  -2   3    0.61    0.25
 -19   2  -3    0.24    0.20
  19   2   3    0.44    0.19
  20  -2   3    4.18    0.55
  20  -2   3    4.64    0.56
  20   2   3    5.25    0.52
 -20   2  -3    5.74    0.59
  20  -3  -3    0.61    0.30
 -20   3   3    0.38    0.27
 -20   3   3    0.28    0.21
  19  -3  -3    2.14    0.43
 -19   3   3    1.68    0.38
  19   3  -3    2.15    0.31
 -19   3   3    1.72    0.35
  18  -3  -3    0.59    0.26
 -18   3   3    0.25    0.18
  18   3  -3    0.26    0.16
 -18   3   3    0.43    0.22
  17  -3  -3    3.37    0.47
 -17   3   3    2.88    0.42
  17   3  -3    3.33    0.34
 -17   3   3    2.72    0.39
  16  -3  -3   -0.07    0.14
  16   3  -3    0.09    0.11
 -16   3   3    0.08    0.12
 -16   3   3    0.21    0.17
 -16   3   3    0.00    0.13
  15  -3  -3    0.27    0.17
 -15   3   3    0.03    0.10
  15   3  -3   -0.05    0.10
 -15   3   3    0.07    0.12
  14  -3  -3    0.28    0.16
  14  -3  -3    0.07    0.14
 -14   3   3    0.13    0.12
  14   3  -3    0.13    0.09
 -14   3   3   -0.10    0.10
  13  -3  -3    0.70    0.22
  13  -3  -3    0.36    0.16
 -13   3   3    0.59    0.16
  13   3  -3    0.78    0.17
 -13   3   3    0.68    0.19
  12  -3  -3    0.42    0.16
  12  -3  -3    0.68    0.21
  12   3  -3    0.56    0.14
 -12   3   3    0.52    0.18
 -12   3   3    0.48    0.14
 -11  -3   3    3.32    0.21
  11  -3  -3    3.90    0.37
  11  -3  -3    3.77    0.38
 -11   3   3    3.75    0.30
  11   3  -3    3.55    0.28
 -11   3   3    4.29    0.36
  10  -3  -3    5.70    0.43
 -10  -3   3    7.45    0.31
  10  -3  -3    6.45    0.46
 -10   3   3    7.27    0.40
  10   3  -3    7.32    0.39
 -10   3   3    7.28    0.45
   9  -3  -3    7.87    0.49
  -9  -3   3    9.25    0.34
  -9  -3   3    9.88    0.39
   9  -3  -3    9.40    0.54
   9   3  -3    9.62    0.44
  -9   3   3    8.95    0.44
  -9   3   3    9.27    0.51
   8  -3  -3    4.61    0.37
   8  -3  -3    4.19    0.34
  -8  -3   3    4.60    0.20
   8   3  -3    4.87    0.28
  -8   3   3    4.16    0.28
  -8   3   3    4.52    0.33
   7  -3  -3    6.75    0.40
  -7  -3   3    6.56    0.25
   7  -3  -3    7.69    0.44
   7   3  -3    6.40    0.34
  -7   3   3    7.20    0.36
  -7   3   3    6.37    0.40
   6  -3  -3    6.26    0.38
   6  -3  -3    5.79    0.36
  -6  -3   3    6.33    0.23
  -6   3   3    5.77    0.37
   6   3  -3    6.15    0.31
  -6   3   3    6.12    0.32
   5  -3  -3   -0.02    0.05
  -5  -3   3    0.01    0.03
   5  -3  -3   -0.05    0.05
  -5   3   3    0.02    0.08
  -5   3   3   -0.03    0.06
   5   3  -3   -0.02    0.05
   4  -3  -3   -0.02    0.06
   4  -3  -3    0.09    0.07
  -4  -3   3    0.18    0.04
   4   3  -3    0.08    0.06
  -4   3   3    0.12    0.07
  -4   3   3    0.50    0.13
  -3  -3   3   40.04    1.04
   3  -3  -3   38.70    1.20
   3  -3  -3   40.61    1.20
  -3   3   3   38.81    1.25
   3   3  -3   39.69    1.18
  -3   3   3   41.26    1.15
  -3   3   3   39.92    1.20
   2  -3  -3   25.38    0.83
  -2  -3   3   25.96    0.71
   2  -3  -3   25.48    0.82
  -2   3   3   26.44    0.83
  -2   3   3   25.48    0.89
   2   3  -3   25.31    0.84
  -2   3   3   26.55    0.79
  -2   3   3   25.53    0.79
   1  -3  -3   12.26    0.47
   1  -3  -3   12.79    0.46
  -1  -3   3   12.56    0.40
  -1   3   3   12.78    0.44
   1   3  -3   12.42    0.51
  -1   3   3   13.21    0.47
  -1   3   3   12.17    0.45
  -1   3   3   12.29    0.53
   0  -3  -3   25.69    0.79
   0  -3   3   27.00    0.76
   0  -3  -3   26.46    0.78
   0   3   3   26.74    0.89
   0   3   3   26.37    0.76
   0   3  -3   25.00    0.87
   0   3   3   27.46    0.80
   0   3   3   27.02    0.80
   1  -3   3    6.60    0.28
   1   3   3    6.42    0.24
  -1   3  -3    6.46    0.35
  -1   3  -3    6.53    0.28
   1   3   3    6.87    0.36
   1   3   3    6.54    0.29
   1   3   3    6.67    0.27
   2  -3   3   43.95    1.24
  -2   3  -3   46.05    1.34
  -2   3  -3   43.66    1.20
   2   3   3   44.46    1.24
   2   3   3   43.29    1.14
   2   3   3   44.59    1.17
   3  -3   3   20.51    0.68
  -3   3  -3   20.95    0.75
   3   3   3   18.88    0.71
   3   3   3   19.40    0.66
  -3   3  -3   20.83    0.62
   3   3   3   20.90    0.57
   4  -3   3   32.53    0.99
  -4   3  -3   32.06    0.89
   4   3   3   32.10    0.83
   4   3   3   30.55    0.95
  -4   3  -3   31.77    1.05
   4   3   3   31.08    1.01
   5  -3   3   13.74    0.56
   5   3   3   14.15    0.39
   5   3   3   14.50    0.58
  -5   3  -3   14.22    0.45
  -5   3  -3   13.61    0.59
   6  -3   3   18.83    0.72
   6  -3   3   19.41    0.72
   6   3   3   19.09    0.52
   6   3   3   18.89    0.71
  -6   3  -3   19.54    0.58
  -6   3  -3   18.70    0.75
   7  -3   3   10.96    0.51
   7  -3   3   10.27    0.51
  -7   3  -3   10.38    0.37
   7   3   3   10.44    0.49
   7   3   3   10.83    0.33
  -7   3  -3   10.21    0.52
   8  -3   3    0.03    0.07
   8  -3   3    0.04    0.06
  -8   3  -3    0.08    0.06
  -8   3  -3   -0.01    0.06
   8   3   3    0.01    0.04
   8   3   3   -0.03    0.06
   9  -3   3    0.00    0.06
   9  -3   3   -0.02    0.06
  -9   3  -3    0.10    0.09
   9   3   3   -0.06    0.05
  -9   3  -3    0.04    0.06
   9   3   3    0.02    0.04
  10  -3   3   -0.01    0.07
  10  -3   3    0.03    0.07
  10   3   3    0.09    0.06
 -10   3  -3    0.08    0.10
 -10   3  -3    0.28    0.09
  10   3   3    0.10    0.09
  11  -3   3    0.96    0.21
  11  -3   3    1.22    0.22
 -11   3  -3    1.14    0.14
  11   3   3    0.76    0.18
 -11   3  -3    1.01    0.22
  11   3   3    1.18    0.14
  12  -3   3    0.67    0.18
  12  -3   3    0.20    0.13
 -12   3  -3    0.34    0.11
 -12   3  -3    0.48    0.16
  12   3   3    0.49    0.16
  13  -3   3    0.39    0.17
  13  -3   3    0.60    0.18
  13   3   3    0.33    0.14
 -13   3  -3    0.53    0.18
  14  -3   3    0.35    0.17
  14  -3   3    0.31    0.16
  14   3   3    0.03    0.11
 -14   3  -3    0.24    0.15
  15  -3   3    5.20    0.51
  15  -3   3    4.70    0.47
  15   3   3    5.58    0.45
 -15   3  -3    5.59    0.50
  16  -3   3   -0.01    0.12
  16  -3   3   -0.05    0.13
 -16   3  -3    0.00    0.13
  16   3   3   -0.02    0.11
  17  -3   3    2.09    0.39
  17  -3   3    2.87    0.41
  17   3   3    2.90    0.37
 -17   3  -3    2.31    0.38
  18  -3   3    0.10    0.19
  18  -3   3    0.35    0.22
  18   3   3    0.22    0.16
 -18   3  -3    0.55    0.25
  19  -3   3    0.31    0.23
  19   3   3    0.48    0.20
 -19   3  -3    0.37    0.22
  20  -3   3    0.10    0.23
  20   3   3    0.34    0.21
 -20   3  -3    0.04    0.17
  20  -4  -3    0.29    0.25
 -20   4   3    0.26    0.23
 -20   4   3    0.12    0.23
  19  -4  -3    2.42    0.48
 -19   4   3    2.03    0.42
 -19   4   3    2.37    0.43
  18  -4  -3    0.31    0.22
 -18   4   3    0.26    0.22
  18   4  -3    0.07    0.15
 -18   4   3    0.28    0.21
  17  -4  -3    1.44    0.37
  17   4  -3    2.07    0.30
 -17   4   3    1.84    0.37
 -17   4   3    1.79    0.37
  16  -4  -3    5.17    0.56
 -16   4   3    3.36    0.44
  16   4  -3    5.38    0.43
 -16   4   3    4.32    0.51
 -16   4   3    4.65    0.39
  15  -4  -3    6.52    0.62
  15  -4  -3    8.22    0.63
 -15   4   3    6.58    0.57
  15   4  -3    7.90    0.49
 -15   4   3    6.02    0.43
  14  -4  -3   -0.03    0.12
  14  -4  -3    0.15    0.15
  14   4  -3    0.08    0.10
 -14   4   3    0.21    0.15
 -14   4   3    0.20    0.13
  13  -4  -3    0.13    0.13
  13  -4  -3   -0.09    0.10
  13   4  -3   -0.06    0.08
 -13   4   3   -0.01    0.11
 -13   4   3   -0.01    0.11
  12  -4  -3    2.70    0.35
  12  -4  -3    3.11    0.40
 -12   4   3    3.28    0.29
 -12   4   3    2.85    0.36
  12   4  -3    3.42    0.31
  11  -4  -3    8.32    0.55
  11  -4  -3    7.30    0.54
 -11   4   3    8.37    0.45
 -11   4   3    8.35    0.56
  11   4  -3    7.89    0.45
  10  -4  -3    1.52    0.28
  10  -4  -3    2.01    0.29
 -10   4   3    1.60    0.27
  10   4  -3    2.12    0.23
 -10   4   3    2.06    0.24
   9  -4  -3    9.74    0.57
   9  -4  -3    8.86    0.57
  -9   4   3   10.18    0.59
   9   4  -3   10.45    0.50
  -9   4   3   10.29    0.49
   8  -4  -3    2.69    0.30
   8  -4  -3    2.74    0.32
  -8   4   3    2.53    0.24
  -8   4   3    2.31    0.29
   8   4  -3    2.91    0.25
   7  -4  -3    6.59    0.42
   7  -4  -3    6.94    0.44
  -7   4   3    6.15    0.35
  -7   4   3    6.16    0.43
   7   4  -3    6.46    0.36
   6  -4  -3    1.72    0.22
   6  -4  -3    2.02    0.25
  -6   4   3    2.02    0.26
  -6   4   3    2.20    0.21
   6   4  -3    2.07    0.21
   5  -4  -3   15.34    0.67
  -5  -4   3   15.99    0.44
   5  -4  -3   15.93    0.67
  -5   4   3   16.87    0.61
   5   4  -3   15.74    0.63
  -5   4   3   16.14    0.73
   4  -4  -3    0.80    0.16
   4  -4  -3    0.93    0.16
  -4  -4   3    0.70    0.07
   4   4  -3    0.78    0.15
  -4   4   3    0.92    0.20
  -4   4   3    0.77    0.13
   3  -4  -3  176.76    4.56
   3  -4  -3  179.19    4.58
  -3  -4   3  175.28    4.35
  -3   4   3  183.01    4.47
  -3   4   3  172.73    4.63
   3   4  -3  174.82    4.56
  -3   4   3  175.33    4.55
   2  -4  -3   10.38    0.46
   2  -4  -3    9.97    0.44
  -2  -4   3   10.24    0.35
   2   4  -3   10.11    0.50
  -2   4   3   10.27    0.45
  -2   4   3    9.50    0.52
  -2   4   3    9.93    0.42
  -1  -4   3   23.78    0.72
   1  -4  -3   24.23    0.81
   1  -4  -3   23.99    0.79
  -1   4   3   23.89    0.80
  -1   4   3   24.95    0.92
  -1   4   3   25.16    0.79
   1   4  -3   24.86    0.89
   0  -4   3   17.06    0.58
   0  -4  -3   17.82    0.60
   0  -4  -3   17.08    0.61
   0   4  -3   18.03    0.73
   0   4   3   18.67    0.61
   0   4   3   18.05    0.74
  -1  -4  -3    5.45    0.26
  -1  -4  -3    6.06    0.28
   1  -4   3    5.72    0.29
  -1   4  -3    5.31    0.36
   1   4   3    6.61    0.39
  -1   4  -3    5.91    0.30
   1   4   3    5.74    0.31
   1   4   3    6.54    0.28
   2  -4   3    2.48    0.20
   2   4   3    2.66    0.15
  -2   4  -3    2.19    0.25
  -2   4  -3    2.35    0.18
   2   4   3    2.36    0.24
   2   4   3    2.52    0.21
   3  -4   3    0.33    0.10
   3   4   3    0.17    0.08
   3   4   3    0.15    0.04
  -3   4  -3    0.12    0.06
   3   4   3    0.05    0.07
  -3   4  -3    0.16    0.10
   4  -4   3    5.99    0.34
   4   4   3    5.79    0.32
   4   4   3    5.73    0.20
  -4   4  -3    6.25    0.29
  -4   4  -3    5.47    0.38
   4   4   3    5.39    0.35
   5  -4   3    9.71    0.46
   5  -4   3    8.41    0.45
  -5   4  -3    9.35    0.52
   5   4   3    8.80    0.47
  -5   4  -3    9.35    0.37
   6  -4   3    0.43    0.12
   6  -4   3    0.47    0.13
  -6   4  -3    0.30    0.08
  -6   4  -3    0.27    0.13
   6   4   3    0.32    0.11
   7  -4   3    8.15    0.46
   7  -4   3    9.48    0.50
  -7   4  -3    8.80    0.53
   7   4   3    8.02    0.45
  -7   4  -3    8.14    0.34
   8  -4   3    8.48    0.49
   8  -4   3    8.32    0.50
   8   4   3    8.09    0.47
  -8   4  -3    9.81    0.56
  -8   4  -3    8.80    0.36
   9  -4   3    0.61    0.17
   9  -4   3    1.12    0.22
  -9   4  -3    1.14    0.23
   9   4   3    1.10    0.20
  -9   4  -3    0.82    0.12
  10  -4   3    3.38    0.36
  10  -4   3    3.83    0.36
  10   4   3    4.47    0.36
 -10   4  -3    4.82    0.25
  11  -4   3   10.96    0.66
  11  -4   3   10.56    0.63
 -11   4  -3   11.77    0.45
  11   4   3   12.72    0.63
 -11   4  -3   11.08    0.67
  12  -4   3    9.03    0.62
  12  -4   3    9.69    0.62
 -12   4  -3   10.70    0.67
  12   4   3   11.01    0.60
  13  -4   3    0.05    0.12
  13  -4   3    0.20    0.14
  13   4   3   -0.02    0.10
 -13   4  -3   -0.13    0.12
  14  -4   3    6.46    0.55
  14  -4   3    7.04    0.60
  14   4   3    6.97    0.51
 -14   4  -3    8.33    0.61
  15  -4   3    3.42    0.45
  15  -4   3    3.54    0.43
  15   4   3    3.86    0.40
 -15   4  -3    3.89    0.47
  16  -4   3    4.29    0.52
  16  -4   3    4.69    0.51
  16   4   3    4.93    0.47
 -16   4  -3    4.55    0.51
  17  -4   3    1.86    0.37
  17  -4   3    2.30    0.42
  17   4   3    1.52    0.30
 -17   4  -3    1.63    0.37
  18  -4   3    2.42    0.45
 -18   4  -3    2.24    0.42
  18   4   3    2.82    0.40
  19  -4   3    0.11    0.21
  19   4   3    0.54    0.24
 -19   4  -3    0.20    0.21
  19  -5  -3    0.52    0.28
 -19   5   3    0.29    0.28
 -19   5   3    0.10    0.20
  18  -5  -3    1.71    0.42
 -18   5   3    1.97    0.43
 -18   5   3    1.99    0.42
  17  -5  -3   -0.03    0.17
 -17   5   3   -0.13    0.14
 -17   5   3   -0.07    0.15
  17   5  -3    0.03    0.14
  16  -5  -3    3.57    0.51
 -16   5   3    3.09    0.46
 -16   5   3    2.88    0.46
  16   5  -3    3.13    0.36
  15  -5  -3    0.02    0.15
  15  -5  -3    0.18    0.18
 -15   5   3   -0.35    0.11
  15   5  -3    0.12    0.13
 -15   5   3    0.01    0.18
 -15   5   3   -0.03    0.13
  14  -5  -3    1.83    0.35
  14  -5  -3    1.54    0.36
  14   5  -3    2.14    0.29
 -14   5   3    2.18    0.27
 -14   5   3    2.03    0.37
  13  -5  -3    1.16    0.30
  13  -5  -3    1.62    0.33
  13   5  -3    1.11    0.22
 -13   5   3    1.27    0.30
 -13   5   3    1.19    0.22
  12  -5  -3    7.15    0.57
  12  -5  -3    7.77    0.61
 -12   5   3    6.11    0.41
  12   5  -3    7.61    0.47
 -12   5   3    7.56    0.61
  11  -5  -3    2.67    0.38
  11  -5  -3    2.26    0.34
  11   5  -3    3.15    0.31
 -11   5   3    3.78    0.43
 -11   5   3    3.10    0.29
  10  -5  -3   31.71    1.26
  10  -5  -3   30.45    1.23
 -10   5   3   29.58    1.03
 -10   5   3   27.89    1.22
  10   5  -3   29.51    1.07
   9  -5  -3    6.08    0.48
   9  -5  -3    6.12    0.50
  -9   5   3    5.82    0.37
  -9   5   3    5.58    0.49
   9   5  -3    5.77    0.39
   8  -5  -3   56.83    1.82
   8  -5  -3   50.89    1.77
  -8   5   3   54.50    1.61
  -8   5   3   54.10    1.84
   8   5  -3   54.28    1.67
   7  -5  -3   23.35    0.97
   7  -5  -3   22.34    0.94
   7   5  -3   22.28    0.86
  -7   5   3   22.86    1.01
  -7   5   3   21.73    0.80
   6  -5  -3   26.68    1.02
   6  -5  -3   28.65    1.06
  -6   5   3   25.80    1.09
   6   5  -3   26.73    0.98
  -6   5   3   26.02    0.90
   5  -5  -3   22.96    0.91
   5  -5  -3   21.89    0.88
  -5   5   3   22.50    0.79
  -5   5   3   23.20    1.00
   5   5  -3   22.62    0.88
   4  -5  -3   26.77    0.99
   4  -5  -3   27.86    0.99
  -4  -5   3   26.71    0.75
  -4   5   3   28.01    0.91
  -4   5   3   26.66    1.08
  -4   5   3   26.62    0.98
   4   5  -3   25.91    0.98
  -3  -5   3    0.61    0.09
   3  -5  -3    0.61    0.14
   3  -5  -3    0.73    0.15
  -3   5   3    0.55    0.17
   3   5  -3    0.54    0.16
  -3   5   3    0.43    0.13
  -3   5   3    0.67    0.15
   2  -5  -3    2.34    0.23
  -2  -5   3    2.62    0.18
   2  -5  -3    2.27    0.22
   2   5  -3    3.11    0.31
  -2   5   3    2.49    0.23
  -2   5   3    3.12    0.26
  -2   5   3    1.91    0.28
   1  -5  -3    4.73    0.30
   1  -5  -3    5.01    0.30
  -1  -5   3    4.57    0.25
  -1   5   3    4.63    0.29
  -1   5   3    3.41    0.35
   1   5  -3    4.59    0.38
  -1   5   3    4.36    0.29
   0  -5  -3    0.09    0.07
   0  -5  -3    0.01    0.05
   0  -5   3    0.02    0.05
   0   5   3    0.02    0.07
   0   5   3    0.02    0.06
   0   5  -3    0.10    0.12
   0   5   3    0.06    0.09
  -1  -5  -3    0.37    0.09
  -1  -5  -3    0.24    0.08
   1  -5   3    0.25    0.09
  -1   5  -3    0.00    0.10
   1   5   3    0.13    0.10
   1   5   3    0.17    0.07
  -1   5  -3    0.19    0.09
   1   5   3    0.13    0.08
   2  -5   3    0.21    0.09
   2   5   3    0.26    0.13
   2   5   3    0.14    0.06
  -2   5  -3    0.24    0.09
   2   5   3    0.42    0.12
  -2   5  -3    0.36    0.15
   3  -5   3    3.01    0.25
   3  -5   3    3.14    0.25
  -3   5  -3    2.47    0.31
  -3   5  -3    2.78    0.22
   3   5   3    3.52    0.27
   3   5   3    3.03    0.16
   3   5   3    2.43    0.28
   4  -5   3   13.63    0.61
   4  -5   3   14.45    0.62
   4   5   3   12.68    0.64
   4   5   3   14.18    0.41
  -4   5  -3   14.32    0.55
  -4   5  -3   14.19    0.72
   5  -5   3   25.35    0.96
   5  -5   3   26.22    0.98
  -5   5  -3   27.29    0.86
  -5   5  -3   26.11    1.08
   5   5   3   26.80    1.01
   6  -5   3    8.73    0.50
  -6   5  -3    9.68    0.41
   6   5   3    8.78    0.51
  -6   5  -3    9.39    0.59
   7  -5   3    9.98    0.57
   7  -5   3   11.10    0.58
  -7   5  -3   11.05    0.45
   7   5   3   10.47    0.57
  -7   5  -3   10.61    0.64
   8  -5   3    1.49    0.24
   8  -5   3    1.66    0.26
   8   5   3    1.84    0.25
  -8   5  -3    2.19    0.19
  -8   5  -3    2.14    0.33
   9  -5   3    2.82    0.32
   9  -5   3    2.35    0.32
  -9   5  -3    2.37    0.34
   9   5   3    2.56    0.30
  -9   5  -3    2.20    0.19
  10  -5   3    0.45    0.19
  10  -5   3    0.68    0.20
 -10   5  -3    0.56    0.12
  10   5   3    0.71    0.19
 -10   5  -3    0.81    0.24
  11  -5   3    0.48    0.18
  11  -5   3    0.37    0.18
  11   5   3    0.33    0.16
 -11   5  -3    0.19    0.17
  12  -5   3    1.75    0.33
  12  -5   3    1.71    0.31
 -12   5  -3    0.94    0.26
  12   5   3    1.55    0.27
  13  -5   3    0.02    0.15
  13  -5   3    0.09    0.15
 -13   5  -3   -0.10    0.11
  13   5   3   -0.06    0.12
  14  -5   3    0.05    0.15
  14  -5   3   -0.15    0.12
  14   5   3    0.03    0.12
 -14   5  -3   -0.09    0.15
  15  -5   3    2.83    0.42
  15  -5   3    2.03    0.39
  15   5   3    1.71    0.31
 -15   5  -3    1.60    0.37
  16  -5   3    1.74    0.38
 -16   5  -3    1.34    0.35
  16   5   3    1.72    0.32
  17  -5   3    0.44    0.24
  17   5   3    1.13    0.29
 -17   5  -3    0.74    0.29
  18  -5   3   -0.01    0.17
  18   5   3    0.61    0.24
 -18   5  -3    0.35    0.24
  17  -6  -3    1.11    0.36
 -17   6   3    0.96    0.32
 -17   6   3    1.40    0.39
  16  -6  -3    0.94    0.33
  16   6  -3    1.47    0.29
 -16   6   3    1.07    0.34
 -16   6   3    1.00    0.32
  15  -6  -3    0.59    0.28
 -15   6   3    0.45    0.23
 -15   6   3    0.59    0.28
  15   6  -3    0.48    0.19
  14  -6  -3    0.66    0.27
  14  -6  -3    0.68    0.27
 -14   6   3    0.75    0.20
  14   6  -3    0.72    0.21
 -14   6   3    1.27    0.34
 -14   6   3    0.88    0.30
  13  -6  -3    1.39    0.33
  13  -6  -3    1.53    0.36
 -13   6   3    1.20    0.31
  13   6  -3    1.40    0.26
 -13   6   3    2.02    0.26
 -13   6   3    1.62    0.36
  12  -6  -3    0.58    0.25
  12  -6  -3    0.97    0.26
 -12   6   3    0.79    0.19
 -12   6   3    0.27    0.21
  12   6  -3    0.75    0.21
  11  -6  -3    2.83    0.41
  11  -6  -3    2.79    0.39
  11   6  -3    3.22    0.33
 -11   6   3    2.52    0.40
 -11   6   3    2.64    0.28
  10  -6  -3    3.53    0.43
  10  -6  -3    3.52    0.41
 -10   6   3    3.31    0.30
 -10   6   3    2.49    0.40
  10   6  -3    3.26    0.34
   9  -6  -3    3.55    0.41
   9  -6  -3    4.85    0.46
  -9   6   3    5.36    0.35
  -9   6   3    3.54    0.45
   9   6  -3    3.96    0.36
   8  -6  -3   17.01    0.86
   8  -6  -3   19.63    0.93
   8   6  -3   17.87    0.80
  -8   6   3   18.84    0.74
  -8   6   3   18.31    0.96
   7  -6  -3    1.36    0.26
   7  -6  -3    1.74    0.29
  -7   6   3    1.92    0.35
  -7   6   3    1.73    0.22
   7   6  -3    1.72    0.25
   6  -6  -3   19.92    0.89
   6  -6  -3   19.71    0.87
  -6   6   3   18.80    0.86
  -6   6   3   20.05    0.98
   6   6  -3   20.05    0.85
  -6   6   3   17.97    0.73
   5  -6  -3    2.30    0.29
   5  -6  -3    2.01    0.29
  -5   6   3    2.16    0.28
  -5   6   3    2.00    0.33
  -5   6   3    2.40    0.25
   5   6  -3    1.90    0.27
   4  -6  -3    0.88    0.21
   4  -6  -3    1.16    0.22
  -4   6   3    1.22    0.28
  -4   6   3    0.66    0.16
  -4   6   3    0.77    0.19
   4   6  -3    1.05    0.22
   3  -6  -3   28.58    1.05
   3  -6  -3   27.70    1.03
  -3   6   3   29.22    1.00
  -3   6   3   28.23    1.04
  -3   6   3   29.16    1.21
   3   6  -3   29.84    1.14
  -2  -6   3   17.00    0.60
   2  -6  -3   17.56    0.71
   2  -6  -3   17.64    0.73
  -2   6   3   17.69    0.87
  -2   6   3   16.41    0.69
  -2   6   3   17.32    0.71
   2   6  -3   16.90    0.81
  -1  -6   3    1.50    0.17
   1  -6  -3    1.38    0.19
   1  -6  -3    1.56    0.20
   1   6  -3    1.78    0.29
  -1   6   3    1.41    0.19
  -1   6   3    1.43    0.20
  -1   6   3    1.73    0.29
   0  -6  -3    6.94    0.38
   0  -6  -3    7.54    0.38
   0  -6   3    7.09    0.38
   0  -6   3    7.24    0.38
   0   6   3    6.56    0.40
   0   6   3    6.68    0.50
   0   6  -3    8.16    0.54
   0   6   3    6.95    0.37
  -1  -6  -3    9.46    0.42
   1  -6   3    9.41    0.46
   1  -6   3    9.43    0.46
  -1  -6  -3    9.92    0.44
  -1   6  -3    9.06    0.60
   1   6   3    9.50    0.42
   1   6   3    9.15    0.58
   1   6   3    8.44    0.47
   2  -6   3    2.61    0.25
   2  -6   3    2.86    0.26
   2   6   3    2.89    0.34
  -2   6  -3    2.45    0.24
   2   6   3    2.94    0.20
   2   6   3    2.37    0.26
  -2   6  -3    2.49    0.34
   3  -6   3    7.38    0.43
   3  -6   3    6.44    0.41
   3   6   3    7.65    0.51
   3   6   3    6.62    0.42
  -3   6  -3    6.39    0.53
  -3   6  -3    7.15    0.39
   4  -6   3    0.01    0.09
   4  -6   3    0.14    0.11
  -4   6  -3    0.33    0.17
  -4   6  -3    0.24    0.11
   4   6   3   -0.05    0.10
   5  -6   3    0.16    0.12
   5  -6   3    0.21    0.13
  -5   6  -3    0.19    0.16
   5   6   3    0.61    0.19
  -5   6  -3    0.10    0.09
   6  -6   3    1.11    0.23
   6  -6   3    0.95    0.20
   6   6   3    0.81    0.20
  -6   6  -3    1.05    0.16
  -6   6  -3    1.31    0.29
   7  -6   3    0.74    0.20
   7  -6   3    0.76    0.20
   7   6   3    1.17    0.24
  -7   6  -3    1.16    0.28
  -7   6  -3    1.29    0.18
   8  -6   3    4.53    0.43
   8  -6   3    4.07    0.40
  -8   6  -3    4.15    0.47
   8   6   3    4.69    0.41
  -8   6  -3    4.31    0.29
   9  -6   3   -0.18    0.09
   9  -6   3    0.04    0.13
  -9   6  -3    0.06    0.09
   9   6   3    0.41    0.16
  -9   6  -3    0.03    0.15
  10  -6   3    0.05    0.14
  10  -6   3    0.08    0.14
  10   6   3    0.37    0.17
 -10   6  -3    0.38    0.22
 -10   6  -3    0.48    0.13
  11  -6   3   17.19    0.94
  11  -6   3   19.15    0.96
 -11   6  -3   16.79    0.98
  11   6   3   19.27    0.90
  12  -6   3    9.20    0.65
  12  -6   3    8.44    0.67
 -12   6  -3    8.17    0.71
  12   6   3    7.72    0.56
  13  -6   3    1.32    0.34
  13  -6   3    1.82    0.35
 -13   6  -3    1.42    0.35
  13   6   3    1.47    0.30
  14  -6   3    1.93    0.41
 -14   6  -3    2.96    0.49
  14   6   3    2.90    0.38
  15  -6   3    1.46    0.36
  15   6   3    1.70    0.33
 -15   6  -3    1.86    0.42
  16  -6   3    0.11    0.21
  16   6   3    0.15    0.18
 -16   6  -3   -0.14    0.19
  17  -6   3    1.03    0.35
  17   6   3    1.33    0.32
 -17   6  -3    1.24    0.37
  16  -7  -3    0.07    0.23
 -16   7   3   -0.15    0.20
 -16   7   3    0.10    0.21
  15  -7  -3    0.02    0.20
  15   7  -3    0.02    0.16
 -15   7   3    0.33    0.23
 -15   7   3   -0.03    0.21
  14  -7  -3   -0.01    0.19
 -14   7   3    0.12    0.18
  14   7  -3   -0.21    0.12
 -14   7   3    0.07    0.22
  13  -7  -3    0.15    0.20
 -13   7   3    0.16    0.20
 -13   7   3    0.46    0.26
  13   7  -3    0.16    0.16
 -13   7   3    0.20    0.15
  12  -7  -3    1.00    0.32
  12  -7  -3    1.06    0.31
  12   7  -3    1.04    0.25
 -12   7   3    1.10    0.34
 -12   7   3    0.80    0.20
 -12   7   3    1.10    0.30
  11  -7  -3    1.48    0.34
  11  -7  -3    2.21    0.38
 -11   7   3    2.47    0.39
 -11   7   3    1.58    0.38
  11   7  -3    2.11    0.31
 -11   7   3    1.94    0.26
  10  -7  -3    0.49    0.23
  10  -7  -3    0.40    0.20
  10   7  -3    0.28    0.17
 -10   7   3    0.34    0.24
 -10   7   3    0.55    0.23
 -10   7   3    0.72    0.19
   9  -7  -3    0.59    0.24
   9  -7  -3    1.08    0.28
  -9   7   3    1.77    0.38
  -9   7   3    1.19    0.29
  -9   7   3    1.21    0.21
   9   7  -3    1.29    0.25
   8  -7  -3   -0.06    0.12
   8  -7  -3   -0.08    0.11
  -8   7   3    0.07    0.10
   8   7  -3    0.21    0.15
  -8   7   3    0.13    0.19
  -8   7   3   -0.05    0.10
   7  -7  -3    0.17    0.16
   7  -7  -3    0.25    0.16
  -7   7   3    0.03    0.11
   7   7  -3   -0.02    0.11
  -7   7   3   -0.03    0.14
  -7   7   3   -0.05    0.15
   6  -7  -3    0.89    0.23
   6  -7  -3    1.17    0.26
   6   7  -3    0.74    0.21
  -6   7   3    1.05    0.30
  -6   7   3    0.79    0.22
  -6   7   3    0.71    0.18
   5  -7  -3   -0.12    0.10
   5  -7  -3    0.14    0.13
  -5   7   3    0.06    0.11
  -5   7   3    0.05    0.18
   5   7  -3    0.10    0.15
  -5   7   3    0.14    0.11
   4  -7  -3    8.39    0.55
   4  -7  -3    9.30    0.55
  -4   7   3    9.95    0.52
  -4   7   3    8.05    0.65
  -4   7   3    8.96    0.54
   4   7  -3    8.89    0.60
   3  -7  -3    0.00    0.12
   3  -7  -3   -0.12    0.12
  -3   7   3    0.38    0.15
   3   7  -3    0.37    0.17
  -3   7   3    0.25    0.21
  -3   7   3    0.35    0.14
   2  -7  -3    0.87    0.19
  -2  -7   3    0.90    0.15
   2  -7  -3    1.07    0.20
  -2   7   3    1.40    0.31
  -2   7   3    0.59    0.17
   2   7  -3    0.64    0.23
  -2   7   3    0.57    0.16
   1  -7  -3    2.78    0.28
   1  -7  -3    2.06    0.24
  -1  -7   3    2.57    0.24
  -1   7   3    2.54    0.25
  -1   7   3    3.36    0.41
  -1   7   3    2.07    0.26
   1   7  -3    2.21    0.34
   0  -7   3    0.59    0.14
   0  -7  -3    0.50    0.14
   0  -7   3    0.45    0.13
   0   7   3    0.46    0.13
   0   7  -3    0.46    0.20
   0   7   3    0.55    0.16
   0   7   3    0.52    0.21
   1  -7   3    3.12    0.28
   1  -7   3    2.51    0.26
   1   7   3    2.91    0.30
  -1   7  -3    2.61    0.38
   1   7   3    1.93    0.33
   2  -7   3    6.35    0.42
   2  -7   3    6.48    0.42
   2   7   3    7.00    0.55
  -2   7  -3    6.89    0.58
   2   7   3    6.17    0.43
   3  -7   3    2.50    0.28
   3  -7   3    3.26    0.32
  -3   7  -3    2.25    0.38
   3   7   3    3.44    0.40
  -3   7  -3    3.32    0.30
   4  -7   3    1.59    0.26
   4  -7   3    1.61    0.25
  -4   7  -3    1.55    0.22
   4   7   3    1.72    0.31
  -4   7  -3    1.59    0.33
   5  -7   3   -0.07    0.10
   5  -7   3    0.05    0.12
  -5   7  -3   -0.14    0.12
  -5   7  -3   -0.19    0.07
   5   7   3    0.10    0.12
   6  -7   3    0.94    0.22
   6  -7   3    0.91    0.23
  -6   7  -3    1.38    0.20
   6   7   3    0.98    0.24
  -6   7  -3    1.29    0.31
   7  -7   3    6.96    0.51
   7  -7   3    6.99    0.52
  -7   7  -3    7.41    0.65
  -7   7  -3    7.06    0.41
   7   7   3    6.57    0.52
   8  -7   3    1.10    0.26
   8  -7   3    0.51    0.21
  -8   7  -3    0.74    0.27
  -8   7  -3    0.83    0.17
   8   7   3    1.08    0.26
   9  -7   3   -0.11    0.12
   9  -7   3    0.03    0.13
  -9   7  -3   -0.01    0.15
  -9   7  -3    0.07    0.10
   9   7   3   -0.04    0.11
  10  -7   3   -0.04    0.14
  10  -7   3    0.06    0.16
  10   7   3    0.07    0.13
 -10   7  -3    0.13    0.18
  11  -7   3    1.65    0.34
  11  -7   3    0.99    0.28
  11   7   3    1.46    0.29
 -11   7  -3    1.40    0.36
  12  -7   3    1.81    0.37
  12   7   3    1.85    0.34
 -12   7  -3    1.94    0.42
  13  -7   3   -0.10    0.18
 -13   7  -3   -0.14    0.16
  13   7   3    0.28    0.18
  14  -7   3    1.79    0.41
 -14   7  -3    1.45    0.40
  14   7   3    1.01    0.29
  15  -7   3    0.10    0.23
 -15   7  -3    0.44    0.28
  15   7   3    0.15    0.18
  14  -8  -3    1.83    0.44
 -14   8   3    0.97    0.36
  14   8  -3    2.05    0.35
 -14   8   3    1.02    0.33
  13  -8  -3    0.02    0.22
  13   8  -3   -0.03    0.15
 -13   8   3   -0.15    0.15
 -13   8   3    0.10    0.22
  12  -8  -3    2.07    0.42
  12   8  -3    3.50    0.40
 -12   8   3    3.02    0.54
 -12   8   3    2.77    0.32
 -12   8   3    3.67    0.49
  11  -8  -3    0.62    0.27
 -11   8   3    0.52    0.28
 -11   8   3    0.37    0.23
 -11   8   3    0.50    0.17
  11   8  -3    0.25    0.17
  10  -8  -3    0.80    0.28
  10  -8  -3    0.44    0.22
 -10   8   3    0.17    0.18
  10   8  -3    0.58    0.21
 -10   8   3    0.12    0.12
 -10   8   3    0.24    0.24
   9  -8  -3    0.72    0.25
   9  -8  -3    0.53    0.24
  -9   8   3    0.28    0.19
  -9   8   3    0.24    0.25
  -9   8   3    0.19    0.14
   9   8  -3    0.28    0.17
   8  -8  -3    0.14    0.17
   8  -8  -3    0.31    0.19
  -8   8   3   -0.37    0.12
  -8   8   3   -0.01    0.10
  -8   8   3   -0.01    0.14
   8   8  -3    0.05    0.14
   7  -8  -3    0.39    0.21
   7  -8  -3    0.31    0.21
   7   8  -3    0.01    0.15
  -7   8   3    0.34    0.15
  -7   8   3    0.31    0.19
  -7   8   3    0.04    0.19
   6  -8  -3    2.28    0.34
   6  -8  -3    2.32    0.36
  -6   8   3    2.05    0.32
  -6   8   3    2.12    0.42
   6   8  -3    2.63    0.36
  -6   8   3    1.43    0.24
   5  -8  -3    0.91    0.26
   5  -8  -3    0.68    0.22
  -5   8   3    1.36    0.37
  -5   8   3    0.88    0.24
  -5   8   3    0.81    0.21
   5   8  -3    0.95    0.26
   4  -8  -3    8.68    0.56
   4  -8  -3    8.52    0.57
  -4   8   3    8.92    0.53
   4   8  -3    8.09    0.60
  -4   8   3    7.50    0.53
  -4   8   3    7.60    0.69
   3  -8  -3    0.82    0.21
   3  -8  -3    0.29    0.15
  -3   8   3    0.44    0.16
  -3   8   3    0.22    0.14
  -3   8   3    0.29    0.20
   3   8  -3    0.05    0.15
  -2   8   3    2.57    0.42
  -2   8   3    1.44    0.25
   2   8  -3    2.03    0.36
  -1   8   3    5.60    0.57
   1   8  -3    5.63    0.55
  -1   8   3    5.94    0.45
   0   8   3    0.12    0.16
   0   8  -3    0.04    0.16
   0   8   3    0.12    0.12
   1  -8   3    0.28    0.14
  -1   8  -3    0.30    0.20
   1   8   3    0.47    0.17
   1   8   3    0.29    0.20
   2  -8   3    0.94    0.21
   2   8   3    1.61    0.33
  -2   8  -3    1.19    0.32
   3  -8   3    4.07    0.38
   3  -8   3    3.15    0.34
  -3   8  -3    3.00    0.46
   3   8   3    3.12    0.43
   4  -8   3    2.96    0.36
   4  -8   3    3.53    0.37
  -4   8  -3    3.32    0.33
  -4   8  -3    3.50    0.48
   4   8   3    3.34    0.43
   5  -8   3    0.32    0.17
   5  -8   3    0.23    0.16
  -5   8  -3    0.40    0.16
  -5   8  -3    0.66    0.28
   5   8   3    0.51    0.21
   6  -8   3    0.78    0.24
   6  -8   3    0.55    0.21
  -6   8  -3    0.62    0.27
   6   8   3    0.71    0.23
  -6   8  -3    0.91    0.20
   7  -8   3    1.69    0.32
   7  -8   3    1.90    0.32
  -7   8  -3    1.51    0.39
  -7   8  -3    2.45    0.28
   7   8   3    1.61    0.32
   8  -8   3    2.18    0.37
   8  -8   3    1.66    0.33
   8   8   3    1.13    0.28
  -8   8  -3    1.61    0.24
  -8   8  -3    2.34    0.44
   9  -8   3    7.88    0.63
   9  -8   3    7.74    0.64
  -9   8  -3    6.23    0.68
   9   8   3    8.32    0.63
  10  -8   3    3.40    0.46
 -10   8  -3    2.61    0.48
  10   8   3    2.67    0.39
  11  -8   3    0.41    0.22
 -11   8  -3    0.05    0.21
  11   8   3    0.15    0.17
  12  -8   3    2.01    0.41
  12   8   3    1.54    0.34
 -12   8  -3    1.84    0.44
  13  -8   3    2.30    0.45
 -13   8  -3    2.54    0.52
  13   8   3    2.79    0.42
  11  -9  -3    0.33    0.24
  11   9  -3    0.25    0.18
 -11   9   3    0.51    0.32
 -11   9   3    0.16    0.21
 -11   9   3   -0.02    0.13
  10  -9  -3    0.17    0.22
 -10   9   3   -0.01    0.23
 -10   9   3    0.10    0.14
  10   9  -3    0.03    0.16
 -10   9   3    0.20    0.19
   9  -9  -3    0.08    0.19
  -9   9   3    0.30    0.16
   9   9  -3   -0.04    0.13
  -9   9   3    0.28    0.25
  -9   9   3   -0.07    0.15
   8  -9  -3    0.72    0.27
   8  -9  -3    0.65    0.25
  -8   9   3    0.50    0.23
   8   9  -3    0.20    0.17
  -8   9   3    0.26    0.25
  -8   9   3    0.65    0.21
   7  -9  -3    2.11    0.38
   7  -9  -3    1.66    0.36
  -7   9   3    1.59    0.28
  -7   9   3    1.59    0.42
  -7   9   3    2.58    0.38
   7   9  -3    1.54    0.33
   6  -9  -3    2.63    0.39
  -6   9   3    2.00    0.44
   6   9  -3    2.99    0.42
  -6   9   3    2.26    0.31
  -6   9   3    2.44    0.37
  -5   9   3    0.45    0.27
  -5   9   3    0.42    0.18
   5   9  -3    0.33    0.21
  -4   9   3    0.05    0.12
   4   9  -3   -0.08    0.16
  -4   9   3   -0.04    0.18
   3   9  -3    0.01    0.17
  -3   9   3    0.13    0.20
  -3   9   3   -0.15    0.11
  -2   9   3    0.30    0.26
  -2   9   3    0.57    0.18
   2   9  -3   -0.02    0.16
   1   9  -3    0.51    0.24
  -1   9   3    0.72    0.22
  -1   9   3    0.65    0.26
   0   9  -3    0.89    0.30
   0   9   3    0.44    0.24
   0   9   3    0.82    0.22
  -1   9  -3    0.21    0.21
   1   9   3    0.33    0.21
  -2   9  -3    0.99    0.32
   2   9   3    1.30    0.34
  -3   9  -3    0.62    0.29
   3   9   3    0.39    0.23
   4  -9   3    0.62    0.22
   4   9   3   -0.09    0.14
  -4   9  -3    0.69    0.31
   5  -9   3    0.64    0.23
   5   9   3    0.70    0.26
  -5   9  -3    0.36    0.25
   6  -9   3    0.94    0.26
   6  -9   3    0.76    0.26
  -6   9  -3    0.78    0.32
   6   9   3    1.29    0.32
   7  -9   3    3.83    0.47
   7  -9   3    4.31    0.48
   7   9   3    4.31    0.50
  -7   9  -3    3.98    0.38
  -7   9  -3    4.44    0.61
   8  -9   3    1.49    0.34
   8   9   3    1.43    0.34
  -8   9  -3    1.20    0.37
   9  -9   3    0.01    0.15
  -9   9  -3   -0.03    0.19
   9   9   3   -0.05    0.15
  10  -9   3    0.26    0.22
  10   9   3   -0.19    0.13
 -10   9  -3   -0.07    0.18
  -6  10   3    0.81    0.35
   6  10  -3    0.24    0.21
  -6  10   3    1.03    0.26
  -5  10   3    1.05    0.35
   5  10  -3    1.10    0.32
  -5  10   3    1.44    0.30
  -4  10   3    0.67    0.22
  -4  10   3    1.29    0.39
   4  10  -3    0.93    0.31
  -3  10   3    1.56    0.42
   3  10  -3    1.92    0.41
  -3  10   3    1.59    0.32
  -2  10   3    1.11    0.37
  -2  10   3    1.41    0.31
   2  10  -3    1.31    0.36
   1  10  -3    1.73    0.41
  -1  10   3    1.49    0.39
   0  10   3    0.93    0.34
   0  10  -3    1.42    0.38
   1  10   3    0.63    0.30
  -1  10  -3    0.09    0.25
  -2  10  -3    1.06    0.36
   2  10   3    1.69    0.40
   3  10   3    1.43    0.37
  -3  10  -3    2.03    0.47
  -4  10  -3   -0.05    0.23
   4  10   3    0.44    0.25
  -5  10  -3    0.33    0.31
   5  10   3    0.48    0.25
  20   0  -4    2.44    0.36
  20   0  -4    2.06    0.39
 -20   0   4    2.03    0.36
 -20   0   4    2.30    0.35
  19   0  -4    2.14    0.32
  19   0  -4    1.86    0.35
 -19   0   4    2.04    0.34
  18   0  -4   37.85    1.40
  18   0  -4   42.74    1.57
 -18   0   4   38.71    1.36
 -18   0   4   37.66    1.48
 -18   0   4   37.25    1.40
 -17   0   4    3.67    0.40
  17   0  -4    3.38    0.35
  17   0  -4    3.30    0.39
  16   0  -4    5.35    0.47
 -16   0   4    5.67    0.47
  16   0  -4    5.34    0.41
  15   0  -4    3.80    0.33
  15   0  -4    3.62    0.38
 -15   0   4    3.22    0.35
  14   0  -4   27.86    1.13
  14   0  -4   29.43    1.04
 -14   0   4   30.27    1.14
  13   0  -4   21.02    0.92
  13   0  -4   23.56    0.84
 -13   0   4   22.46    0.92
 -12   0   4   32.44    1.14
  12   0  -4   31.77    1.04
  12   0  -4   31.08    1.15
  11   0  -4   13.77    0.65
  11   0  -4   14.57    0.57
 -11   0   4   14.30    0.65
 -10   0   4  140.13    3.69
  10   0  -4  136.43    3.69
  10   0  -4  138.24    3.55
   9   0  -4    0.58    0.13
  -9   0   4    0.42    0.12
   9   0  -4    0.63    0.10
   8   0  -4    6.27    0.28
  -8   0   4    5.74    0.34
   8   0  -4    5.38    0.33
   7   0  -4   11.52    0.49
  -7   0   4   11.58    0.49
   7   0  -4   12.48    0.42
   6   0  -4   81.16    2.09
   6   0  -4   82.43    2.21
  -6   0   4   82.61    2.20
  -5   0   4    0.59    0.10
   5   0  -4    0.60    0.07
   5   0  -4    0.60    0.11
   4   0  -4  267.00    6.50
  -4   0   4  270.17    6.50
  -4   0   4  263.55    6.59
  -3   0   4    1.44    0.12
  -3   0   4    1.59    0.08
  -2   0   4    1.20    0.10
  -2   0   4    1.32    0.06
  -1   0   4    0.16    0.02
  -1   0   4    0.20    0.05
   0   0   4  158.47    3.93
   0   0   4  162.52    3.99
   0   0   4  160.64    3.92
   1   0   4   -0.05    0.03
   1   0   4   -0.05    0.02
  -1   0  -4   -0.06    0.01
   1   0   4   -0.03    0.02
  -2   0  -4  767.57   18.62
   2   0   4  778.46   18.62
   2   0   4  698.43   18.58
   2   0   4  739.29   19.63
  -3   0  -4    3.25    0.11
   3   0   4    3.38    0.17
   3   0   4    3.27    0.17
   4   0   4 1000.00   25.64
  -4   0  -4  995.45   24.40
   4   0   4  964.62   25.16
   5   0   4    7.72    0.33
   5   0   4    7.56    0.31
   6   0   4   69.25    1.84
   6   0   4   69.25    1.87
   7   0   4    1.01    0.12
   7   0   4    0.57    0.10
   7   0   4    0.87    0.13
   8   0   4   75.36    2.03
   8   0   4   74.16    2.05
   8   0   4   74.05    2.02
   9   0   4    1.09    0.14
   9   0   4    1.22    0.16
   9   0   4    1.00    0.16
  10   0   4   13.26    0.59
  10   0   4   13.98    0.59
  10   0   4   13.58    0.56
  11   0   4    0.30    0.11
  11   0   4    0.66    0.15
  11   0   4    0.64    0.14
  12   0   4   24.98    0.93
  12   0   4   24.08    0.90
  12   0   4   23.82    0.92
  13   0   4    7.31    0.46
  13   0   4    7.67    0.46
  13   0   4    7.45    0.47
  14   0   4    0.06    0.12
  14   0   4    0.16    0.12
  14   0   4    0.12    0.12
  15   0   4    1.22    0.23
  15   0   4    1.25    0.24
  15   0   4    1.29    0.24
  16   0   4   27.02    1.12
  16   0   4   24.42    1.06
  16   0   4   26.88    1.08
  17   0   4    2.32    0.33
  17   0   4    2.44    0.35
  17   0   4    2.03    0.30
  18   0   4   14.48    0.81
  18   0   4   15.93    0.86
  19   0   4    0.65    0.25
  19   0   4    0.94    0.27
  20   0   4    2.81    0.42
  21   0   4    0.46    0.24
  21  -1  -4    3.68    0.52
 -21   1   4    3.99    0.46
 -21   1   4    3.66    0.48
  20  -1  -4    0.47    0.26
 -20   1   4    0.78    0.24
  20   1  -4    0.50    0.20
 -20   1   4    0.71    0.26
  19  -1  -4    1.19    0.32
  19  -1  -4    0.95    0.27
 -19   1   4    0.64    0.22
  19   1  -4    1.26    0.26
 -19   1   4    1.16    0.32
  18  -1  -4   10.16    0.64
  18  -1  -4    8.36    0.67
 -18   1   4    8.83    0.54
  18   1  -4   10.12    0.58
  18   1  -4    8.94    0.61
 -18   1   4    8.46    0.57
 -18   1   4    8.50    0.64
 -17  -1   4    0.70    0.21
  17  -1  -4    1.08    0.29
  17  -1  -4    1.11    0.25
 -17   1   4    0.92    0.21
 -17   1   4    0.70    0.20
  17   1  -4    0.94    0.21
 -17   1   4    0.85    0.26
  17   1  -4    0.63    0.20
  16  -1  -4    1.53    0.26
 -16  -1   4    1.12    0.23
  16  -1  -4    1.23    0.28
  16   1  -4    2.03    0.25
 -16   1   4    1.45    0.25
  16   1  -4    1.19    0.24
 -16   1   4    1.25    0.27
 -16   1   4    1.64    0.24
  15  -1  -4    3.95    0.36
  15  -1  -4    3.46    0.40
 -15  -1   4    3.56    0.34
 -15   1   4    3.81    0.32
 -15   1   4    3.97    0.35
  15   1  -4    3.48    0.31
 -15   1   4    3.30    0.38
  15   1  -4    3.68    0.36
 -14  -1   4    5.62    0.40
  14  -1  -4    5.70    0.47
  14  -1  -4    5.33    0.40
 -14   1   4    5.26    0.44
 -14   1   4    5.43    0.39
  14   1  -4    5.12    0.40
  14   1  -4    5.75    0.36
 -14   1   4    5.30    0.36
 -13  -1   4    0.20    0.11
  13  -1  -4    0.33    0.13
  13  -1  -4    0.29    0.16
 -13   1   4    0.32    0.12
 -13   1   4    0.18    0.09
 -13   1   4    0.27    0.14
  13   1  -4    0.15    0.12
  13   1  -4    0.26    0.11
 -12  -1   4   15.69    0.66
  12  -1  -4   14.98    0.65
  12  -1  -4   15.95    0.75
 -12   1   4   13.12    0.68
 -12   1   4   16.17    0.66
 -12   1   4   14.86    0.62
  12   1  -4   15.16    0.67
  12   1  -4   14.99    0.60
  11  -1  -4    1.28    0.18
  11  -1  -4    1.11    0.21
 -11  -1   4    1.07    0.17
  11   1  -4    1.02    0.17
 -11   1   4    1.28    0.18
 -11   1   4    1.20    0.21
  11   1  -4    0.90    0.14
 -11   1   4    1.22    0.17
 -10  -1   4    0.02    0.07
  10  -1  -4    0.01    0.08
  10  -1  -4    0.23    0.10
  10   1  -4   -0.06    0.04
 -10   1   4    0.00    0.08
 -10   1   4   -0.08    0.04
 -10   1   4    0.04    0.06
  10   1  -4   -0.09    0.05
   9  -1  -4   -0.01    0.07
   9  -1  -4   -0.08    0.05
  -9  -1   4    0.02    0.06
   9   1  -4    0.03    0.05
  -9   1   4    0.13    0.07
  -9   1   4    0.11    0.07
   9   1  -4    0.05    0.07
  -9   1   4   -0.07    0.05
   8  -1  -4   38.46    1.27
   8  -1  -4   39.30    1.18
  -8  -1   4   39.97    1.19
  -8   1   4   38.94    1.17
   8   1  -4   39.34    1.12
  -8   1   4   40.81    1.27
  -8   1   4   41.49    1.18
   8   1  -4   39.56    1.20
  -7  -1   4   15.24    0.54
   7  -1  -4   14.26    0.60
  -7   1   4   15.17    0.60
  -7   1   4   14.68    0.53
   7   1  -4   14.20    0.54
  -7   1   4   14.20    0.52
   7   1  -4   14.82    0.48
   6  -1  -4    3.36    0.25
  -6  -1   4    3.84    0.21
   6   1  -4    3.52    0.17
  -6   1   4    3.16    0.24
  -6   1   4    3.54    0.20
  -6   1   4    3.57    0.21
   5  -1  -4    0.49    0.10
  -5  -1   4    0.28    0.06
  -5   1   4    0.26    0.08
  -5   1   4    0.37    0.07
  -5   1   4    0.39    0.08
   5   1  -4    0.42    0.06
  -4  -1   4  103.43    2.60
   4  -1  -4  100.20    2.67
  -4   1   4   99.04    2.66
  -4   1   4  102.13    2.60
  -4   1   4  105.64    2.67
   4   1  -4  101.14    2.52
  -4   1   4  102.94    2.59
  -3  -1   4   23.75    0.68
   3  -1  -4   23.39    0.74
  -3   1   4   23.34    0.69
  -3   1   4   22.64    0.73
   3   1  -4   23.60    0.62
  -3   1   4   23.63    0.69
  -2  -1   4   51.82    1.37
  -2   1   4   50.92    1.36
   2   1  -4   52.75    1.31
  -2   1   4   51.39    1.40
  -2   1   4   52.61    1.37
  -1  -1   4    2.22    0.14
  -1   1   4    2.16    0.14
  -1   1   4    2.51    0.14
  -1   1   4    2.10    0.13
   1   1  -4    2.20    0.11
   0  -1   4    4.26    0.20
   0   1   4    4.21    0.19
   0   1  -4    4.21    0.17
   0   1   4    4.36    0.19
   0   1   4    4.29    0.18
   1  -1   4    0.03    0.03
   1  -1   4    0.08    0.04
   1   1   4    0.00    0.03
  -1   1  -4   -0.01    0.02
   1   1   4    0.01    0.03
   1   1   4    0.06    0.04
   2  -1   4   96.87    2.35
   2  -1   4   95.88    2.41
   2  -1   4   96.07    2.43
   2   1   4   94.03    2.41
   2   1   4   93.51    2.42
   2   1   4   95.53    2.36
   3  -1   4   15.25    0.50
   3  -1   4   14.90    0.50
   3   1   4   15.94    0.46
   3   1   4   16.18    0.48
   3   1   4   15.13    0.51
   4  -1   4    1.20    0.12
   4  -1   4    1.15    0.11
   4   1   4    1.04    0.12
   4   1   4    1.24    0.10
  -4   1  -4    1.26    0.05
   5  -1   4    2.69    0.18
   5  -1   4    2.69    0.18
  -5   1  -4    2.64    0.10
   5   1   4    2.47    0.18
   5   1   4    2.72    0.15
   6  -1   4    2.73    0.20
   6  -1   4    3.04    0.20
   6   1   4    2.68    0.20
  -6   1  -4    2.66    0.12
   6   1   4    2.77    0.16
   7  -1   4    9.63    0.44
   7  -1   4   10.26    0.44
   7  -1   4   11.05    0.46
   7   1   4   10.29    0.38
   7   1   4   11.01    0.40
   7   1   4   10.78    0.46
  -7   1  -4   10.82    0.33
   8  -1   4   10.41    0.47
   8  -1   4   10.67    0.46
   8  -1   4   11.11    0.48
   8   1   4   10.38    0.42
   8   1   4   10.13    0.40
  -8   1  -4   10.19    0.34
   8   1   4   10.73    0.48
   9  -1   4   21.39    0.79
   9  -1   4   21.26    0.78
   9  -1   4   20.78    0.79
   9   1   4   21.50    0.71
   9   1   4   22.14    0.73
  -9   1  -4   21.99    0.63
   9   1   4   21.53    0.79
  10  -1   4    5.26    0.34
  10  -1   4    4.34    0.32
  10  -1   4    4.70    0.32
  10   1   4    4.90    0.30
  10   1   4    4.68    0.27
  10   1   4    4.43    0.32
 -10   1  -4    5.14    0.23
  11  -1   4    7.81    0.46
  11  -1   4    7.74    0.45
  11  -1   4    8.32    0.46
  11   1   4    8.52    0.47
 -11   1  -4    8.60    0.33
  11   1   4    8.68    0.41
  11   1   4    8.82    0.43
  12  -1   4    4.54    0.37
  12  -1   4    4.12    0.35
  12  -1   4    4.41    0.37
  12   1   4    4.21    0.34
  12   1   4    4.69    0.31
  12   1   4    4.38    0.32
 -12   1  -4    4.69    0.24
  13  -1   4   -0.03    0.09
  13  -1   4   -0.05    0.08
  13  -1   4    0.15    0.11
  13   1   4    0.07    0.10
  13   1   4    0.09    0.10
  13   1   4    0.04    0.09
  14  -1   4   13.57    0.72
  14  -1   4   13.83    0.69
  14  -1   4   12.18    0.66
  14   1   4   14.53    0.69
  14   1   4   12.71    0.64
  14   1   4   12.34    0.60
  15  -1   4    4.53    0.43
  15  -1   4    4.38    0.40
  15  -1   4    4.12    0.40
  15   1   4    4.29    0.38
  15   1   4    5.27    0.38
  15   1   4    4.07    0.38
  16  -1   4    0.06    0.14
  16  -1   4   -0.03    0.11
  16  -1   4    0.05    0.13
  16   1   4    0.02    0.12
  16   1   4    0.15    0.12
  17  -1   4    0.12    0.14
  17  -1   4    0.03    0.15
  17  -1   4   -0.06    0.13
  17   1   4    0.03    0.13
  17   1   4    0.18    0.14
  18  -1   4    0.97    0.26
  18  -1   4    0.38    0.19
  18  -1   4    0.41    0.22
  18   1   4    0.66    0.22
  19  -1   4    4.41    0.49
  19  -1   4    4.38    0.51
  19  -1   4    4.49    0.49
  19   1   4    4.78    0.48
  20  -1   4    4.92    0.56
  20  -1   4    4.31    0.50
  20   1   4    4.78    0.50
 -20   1  -4    2.77    0.43
  21  -1   4    1.39    0.35
  21  -1   4    1.85    0.42
  21   1   4    1.05    0.29
  21  -2  -4    2.31    0.46
 -21   2   4    2.21    0.39
 -21   2   4    2.08    0.42
  20  -2  -4    0.83    0.30
 -20   2   4    0.84    0.26
 -20   2   4    0.82    0.28
  19  -2  -4    0.19    0.20
 -19   2   4    0.03    0.17
 -19   2   4    0.04    0.15
  19   2  -4    0.00    0.13
  18  -2  -4    2.90    0.46
 -18   2   4    3.34    0.35
  18   2  -4    3.51    0.35
 -18   2   4    2.36    0.40
 -18   2   4    3.44    0.40
  17  -2  -4    0.53    0.24
 -17   2   4    0.61    0.21
 -17   2   4    0.50    0.18
  17   2  -4    0.19    0.14
 -17   2   4    0.49    0.22
  16  -2  -4    4.88    0.51
 -16   2   4    4.80    0.39
 -16   2   4    5.92    0.53
 -16   2   4    4.67    0.42
  16   2  -4    5.54    0.39
  15  -2  -4    0.31    0.16
  15   2  -4    0.29    0.12
 -15   2   4    0.25    0.13
 -15   2   4    0.18    0.15
 -15   2   4    0.32    0.15
  15   2  -4    0.19    0.13
  14  -2  -4   -0.07    0.10
 -14  -2   4    0.02    0.09
 -14   2   4   -0.07    0.08
 -14   2   4   -0.03    0.11
  14   2  -4    0.07    0.11
  14   2  -4    0.02    0.08
 -14   2   4   -0.01    0.08
 -13  -2   4    0.43    0.13
  13  -2  -4    0.20    0.13
 -13   2   4    0.45    0.14
 -13   2   4    0.46    0.15
  13   2  -4    0.31    0.13
  13   2  -4    0.39    0.12
 -13   2   4    0.12    0.12
  12  -2  -4   -0.16    0.07
 -12  -2   4    0.01    0.07
 -12   2   4    0.06    0.09
  12   2  -4    0.07    0.08
 -12   2   4   -0.04    0.07
 -12   2   4    0.22    0.13
  11  -2  -4    0.48    0.17
 -11  -2   4    0.19    0.09
  11   2  -4    0.47    0.11
 -11   2   4    0.38    0.14
 -11   2   4    0.29    0.11
 -11   2   4    0.49    0.14
  10  -2  -4    6.10    0.43
 -10  -2   4    6.54    0.33
 -10   2   4    6.02    0.35
 -10   2   4    6.86    0.44
  10   2  -4    6.54    0.33
 -10   2   4    6.07    0.38
   9  -2  -4   27.14    1.02
  -9  -2   4   25.78    0.84
   9   2  -4   25.74    0.84
  -9   2   4   27.39    0.90
  -9   2   4   28.54    1.02
  -9   2   4   27.00    0.93
  -8  -2   4    3.90    0.22
   8  -2  -4    3.95    0.32
  -8   2   4    3.52    0.27
  -8   2   4    3.94    0.26
   8   2  -4    3.50    0.22
  -8   2   4    4.26    0.33
   7  -2  -4   51.46    1.59
  -7  -2   4   51.87    1.41
   7   2  -4   52.31    1.42
  -7   2   4   51.24    1.51
  -7   2   4   52.83    1.48
  -6  -2   4   31.15    0.89
   6  -2  -4   31.93    1.05
   6   2  -4   30.96    0.90
  -6   2   4   31.10    0.96
  -6   2   4   31.84    1.00
  -6   2   4   31.97    1.05
   5  -2  -4   37.98    1.21
  -5  -2   4   40.26    1.07
  -5   2   4   39.67    1.21
  -5   2   4   38.72    1.13
  -5   2   4   39.77    1.17
   5   2  -4   37.96    1.07
  -4  -2   4    2.68    0.15
   4  -2  -4    2.25    0.20
  -4   2   4    2.44    0.20
  -4   2   4    2.61    0.21
   4   2  -4    2.28    0.14
  -4   2   4    2.41    0.18
  -3  -2   4   40.85    1.08
   3  -2  -4   38.90    1.17
  -3   2   4   39.59    1.13
  -3   2   4   40.32    1.15
  -3   2   4   38.30    1.16
   3   2  -4   39.89    1.09
  -3   2   4   40.12    1.17
  -2  -2   4   55.21    1.47
   2  -2  -4   57.03    1.55
  -2   2   4   56.75    1.55
   2   2  -4   57.94    1.50
  -2   2   4   53.72    1.50
  -2   2   4   56.12    1.53
  -2   2   4   56.24    1.54
  -1  -2   4    5.20    0.23
   1   2  -4    5.73    0.26
  -1   2   4    5.04    0.24
  -1   2   4    5.73    0.28
  -1   2   4    5.28    0.25
  -1   2   4    6.56    0.27
   0  -2   4   37.94    1.05
   0   2   4   41.80    1.06
   0   2  -4   36.84    1.08
   0   2   4   38.57    1.11
   0   2   4   37.30    1.06
   1  -2   4   14.90    0.46
   1   2   4   13.78    0.45
  -1   2  -4   13.17    0.48
   1   2   4   13.67    0.44
   1   2   4   13.69    0.50
   2  -2   4   31.44    0.88
   2   2   4   30.69    0.85
   2   2   4   29.96    0.92
   2   2   4   31.16    0.86
  -2   2  -4   29.54    0.91
   3  -2   4    2.12    0.15
  -3   2  -4    2.79    0.12
   3   2   4    2.89    0.19
  -3   2  -4    2.71    0.19
   3   2   4    2.52    0.14
   3   2   4    2.65    0.16
   4  -2   4    4.78    0.25
  -4   2  -4    4.94    0.27
   4   2   4    4.63    0.22
   4   2   4    4.87    0.20
  -4   2  -4    5.01    0.18
   4   2   4    4.68    0.26
   5  -2   4    6.05    0.33
   5  -2   4    6.64    0.32
   5   2   4    5.88    0.31
  -5   2  -4    6.05    0.32
   5   2   4    6.09    0.23
  -5   2  -4    6.29    0.21
   6  -2   4   13.70    0.57
   6  -2   4   13.98    0.55
  -6   2  -4   14.17    0.58
   6   2   4   14.67    0.42
   6   2   4   14.66    0.45
  -6   2  -4   14.32    0.42
   6   2   4   14.32    0.56
   7  -2   4    8.80    0.43
   7  -2   4    8.48    0.42
   7  -2   4    9.69    0.46
   7   2   4    8.53    0.30
  -7   2  -4    8.71    0.30
  -7   2  -4    9.51    0.46
   7   2   4    8.99    0.43
   7   2   4    8.96    0.33
   8  -2   4   62.04    1.84
   8  -2   4   63.44    1.83
   8  -2   4   63.83    1.84
  -8   2  -4   63.07    1.62
  -8   2  -4   62.03    1.85
   8   2   4   63.99    1.68
   8   2   4   62.22    1.81
   8   2   4   62.39    1.65
   9  -2   4    0.28    0.11
   9  -2   4    0.35    0.12
   9  -2   4    0.22    0.10
  -9   2  -4    0.30    0.11
   9   2   4    0.29    0.07
   9   2   4    0.31    0.08
  -9   2  -4    0.17    0.06
   9   2   4    0.22    0.10
  10  -2   4    0.46    0.14
  10  -2   4    0.26    0.11
  10  -2   4    0.41    0.14
 -10   2  -4    0.76    0.17
  10   2   4    0.49    0.09
  10   2   4    0.54    0.10
 -10   2  -4    0.48    0.09
  10   2   4    0.49    0.14
  11  -2   4   12.34    0.62
  11  -2   4   11.56    0.61
  11  -2   4   11.81    0.59
  11   2   4   11.21    0.49
 -11   2  -4   12.09    0.43
 -11   2  -4   11.89    0.62
  11   2   4   11.50    0.58
  11   2   4   12.24    0.47
  12  -2   4    0.39    0.15
  12  -2   4    0.32    0.15
  12  -2   4    0.33    0.14
  12   2   4   -0.01    0.09
 -12   2  -4    0.47    0.10
  12   2   4    0.35    0.12
 -12   2  -4    0.33    0.15
  12   2   4    0.33    0.10
  13  -2   4    0.47    0.17
  13  -2   4    0.53    0.18
  13  -2   4    0.30    0.14
  13   2   4    0.36    0.13
  13   2   4    0.44    0.15
 -13   2  -4    0.44    0.16
  14  -2   4    1.33    0.27
  14  -2   4    1.50    0.27
  14  -2   4    1.36    0.26
 -14   2  -4    1.49    0.27
  14   2   4    1.38    0.21
  14   2   4    1.74    0.27
  15  -2   4    1.86    0.30
  15  -2   4    2.47    0.36
  15  -2   4    2.66    0.36
  15   2   4    2.99    0.34
 -15   2  -4    2.43    0.34
  16  -2   4    0.43    0.19
  16  -2   4    0.13    0.16
  16  -2   4    0.41    0.18
  16   2   4    0.68    0.20
 -16   2  -4    0.65    0.21
  17  -2   4    0.73    0.24
  17  -2   4    0.26    0.19
  17  -2   4    0.50    0.21
 -17   2  -4    0.33    0.18
  17   2   4    0.17    0.14
  18  -2   4    0.45    0.23
  18  -2   4    0.77    0.26
  18  -2   4    0.74    0.26
 -18   2  -4    0.38    0.21
  18   2   4    0.79    0.23
  19  -2   4    0.13    0.18
  19  -2   4    0.13    0.17
  19  -2   4   -0.08    0.17
  19   2   4    0.21    0.17
 -19   2  -4    0.06    0.17
  20  -2   4   -0.11    0.17
  20  -2   4    0.21    0.22
  20   2   4   -0.12    0.14
 -20   2  -4    0.06    0.17
  20  -3  -4    0.13    0.22
 -20   3   4   -0.02    0.17
 -20   3   4    0.09    0.21
  19  -3  -4   -0.07    0.18
 -19   3   4   -0.16    0.16
 -19   3   4    0.05    0.17
  18  -3  -4    0.30    0.22
 -18   3   4    0.00    0.16
  18   3  -4    0.07    0.14
 -18   3   4    0.24    0.19
  17  -3  -4   -0.01    0.16
 -17   3   4    0.08    0.13
  17   3  -4   -0.09    0.09
 -17   3   4    0.16    0.17
 -17   3   4   -0.10    0.14
  16  -3  -4    1.92    0.37
 -16   3   4    1.96    0.33
 -16   3   4    1.70    0.27
 -16   3   4    1.85    0.35
  16   3  -4    2.38    0.28
  15  -3  -4    1.81    0.34
 -15   3   4    1.23    0.26
 -15   3   4    1.33    0.29
 -15   3   4    1.10    0.22
  15   3  -4    1.27    0.21
  14  -3  -4    0.08    0.13
 -14   3   4    0.05    0.11
 -14   3   4   -0.07    0.11
  14   3  -4    0.06    0.09
 -14   3   4   -0.10    0.09
  13  -3  -4   -0.06    0.10
 -13   3   4   -0.06    0.09
 -13   3   4   -0.01    0.09
 -13   3   4    0.09    0.11
  13   3  -4   -0.03    0.07
  12  -3  -4    7.72    0.54
 -12   3   4    5.92    0.39
 -12   3   4    6.07    0.49
 -12   3   4    5.86    0.43
  12   3  -4    5.56    0.35
  11  -3  -4    1.63    0.26
  11  -3  -4    1.43    0.26
 -11  -3   4    1.63    0.15
 -11   3   4    1.23    0.22
 -11   3   4    1.07    0.23
 -11   3   4    1.54    0.21
  11   3  -4    1.45    0.19
  10  -3  -4    0.65    0.17
  10  -3  -4    0.40    0.15
 -10  -3   4    0.33    0.08
 -10   3   4    0.39    0.14
 -10   3   4    0.42    0.13
  10   3  -4    0.29    0.10
 -10   3   4    0.50    0.16
  -9  -3   4    5.62    0.25
   9  -3  -4    5.15    0.39
   9  -3  -4    4.53    0.39
  -9   3   4    4.42    0.38
  -9   3   4    5.35    0.33
  -9   3   4    5.41    0.38
   9   3  -4    5.07    0.30
   8  -3  -4    6.78    0.43
   8  -3  -4    7.61    0.46
  -8  -3   4    7.00    0.29
  -8   3   4    7.41    0.45
  -8   3   4    6.94    0.38
  -8   3   4    6.75    0.42
   8   3  -4    6.97    0.35
   7  -3  -4    0.52    0.13
  -7  -3   4    0.66    0.08
   7  -3  -4    0.55    0.15
  -7   3   4    0.52    0.14
  -7   3   4    0.44    0.13
  -7   3   4    0.58    0.13
   7   3  -4    0.53    0.11
  -6  -3   4    0.02    0.04
   6  -3  -4    0.06    0.07
   6  -3  -4   -0.03    0.06
   6   3  -4    0.05    0.05
  -6   3   4   -0.07    0.05
  -6   3   4    0.31    0.12
  -6   3   4    0.11    0.08
   5  -3  -4   47.65    1.45
   5  -3  -4   48.02    1.47
  -5  -3   4   49.10    1.26
   5   3  -4   47.53    1.35
  -5   3   4   47.98    1.46
  -5   3   4   45.03    1.45
  -5   3   4   47.92    1.38
  -4  -3   4    3.44    0.16
   4  -3  -4    2.78    0.24
   4  -3  -4    3.30    0.24
  -4   3   4    2.96    0.26
  -4   3   4    3.30    0.26
  -4   3   4    3.06    0.22
   4   3  -4    3.28    0.22
  -3  -3   4    3.61    0.17
   3  -3  -4    4.04    0.25
   3  -3  -4    3.12    0.25
  -3   3   4    3.63    0.23
  -3   3   4    4.31    0.27
   3   3  -4    3.45    0.23
  -3   3   4    3.65    0.28
  -2  -3   4    3.99    0.19
   2  -3  -4    4.11    0.25
   2   3  -4    4.55    0.27
  -2   3   4    4.33    0.25
  -2   3   4    4.34    0.24
  -2   3   4    3.51    0.27
   1  -3  -4    4.54    0.25
  -1  -3   4    4.63    0.21
  -1   3   4    3.96    0.23
  -1   3   4    4.79    0.30
  -1   3   4    4.79    0.25
  -1   3   4    4.65    0.23
   1   3  -4    4.46    0.27
   0  -3   4    1.28    0.11
   0   3   4    1.27    0.13
   0   3   4    1.29    0.17
   0   3   4    0.96    0.11
   0   3   4    1.22    0.11
   0   3  -4    1.47    0.17
   1  -3   4   14.95    0.50
   1   3   4   14.31    0.51
   1   3   4   14.57    0.58
   1   3   4   14.46    0.46
   1   3   4   15.03    0.49
  -1   3  -4   14.75    0.58
   2  -3   4    9.97    0.39
   2   3   4    9.45    0.34
   2   3   4    9.96    0.39
  -2   3  -4   10.27    0.36
   2   3   4    9.13    0.44
  -2   3  -4    9.61    0.45
   2   3   4   10.11    0.32
   3  -3   4   20.76    0.71
   3   3   4   21.71    0.63
  -3   3  -4   23.36    0.65
   3   3   4   21.02    0.58
  -3   3  -4   21.85    0.79
   3   3   4   21.65    0.70
   4  -3   4    0.10    0.06
  -4   3  -4    0.23    0.06
  -4   3  -4    0.20    0.09
   4   3   4    0.25    0.07
   4   3   4    0.22    0.08
   4   3   4    0.17    0.04
   5  -3   4   38.58    1.20
  -5   3  -4   38.63    1.25
  -5   3  -4   39.41    1.06
   5   3   4   39.62    1.23
   5   3   4   40.17    1.03
   6  -3   4    3.92    0.28
   6   3   4    3.57    0.27
  -6   3  -4    4.38    0.31
   6   3   4    4.22    0.17
  -6   3  -4    3.94    0.19
   7  -3   4    2.24    0.23
   7  -3   4    1.92    0.21
  -7   3  -4    1.85    0.13
   7   3   4    2.13    0.12
   7   3   4    2.09    0.22
  -7   3  -4    2.13    0.24
   8  -3   4    0.60    0.14
   8  -3   4    0.69    0.15
   8   3   4    0.68    0.08
   8   3   4    0.63    0.14
  -8   3  -4    0.63    0.08
  -8   3  -4    0.48    0.14
   9  -3   4   17.51    0.74
   9  -3   4   17.36    0.75
  -9   3  -4   16.41    0.54
   9   3   4   18.23    0.73
   9   3   4   17.10    0.55
  -9   3  -4   17.16    0.76
  10  -3   4    2.89    0.31
  10  -3   4    3.13    0.31
  10   3   4    3.43    0.32
 -10   3  -4    3.87    0.21
  10   3   4    3.83    0.22
 -10   3  -4    3.16    0.33
  11  -3   4    9.37    0.56
  11  -3   4    9.81    0.56
  11   3   4   10.14    0.54
 -11   3  -4    9.54    0.57
 -11   3  -4    8.63    0.36
  11   3   4    9.24    0.39
  12  -3   4    1.08    0.23
  12  -3   4    1.02    0.21
  12   3   4    0.70    0.18
 -12   3  -4    0.63    0.19
  13  -3   4    3.40    0.38
  13  -3   4    4.03    0.39
 -13   3  -4    2.54    0.34
  13   3   4    3.52    0.35
  14  -3   4    0.11    0.13
  14  -3   4    0.10    0.12
 -14   3  -4    0.04    0.13
  14   3   4    0.13    0.12
  15  -3   4    1.30    0.28
  15  -3   4    1.11    0.27
 -15   3  -4    0.86    0.25
  15   3   4    1.36    0.26
  16  -3   4    0.05    0.15
  16  -3   4    0.00    0.12
 -16   3  -4   -0.03    0.14
  16   3   4    0.10    0.14
  17  -3   4    3.24    0.46
  17  -3   4    2.85    0.42
 -17   3  -4    2.93    0.42
  17   3   4    2.61    0.36
  18  -3   4    1.19    0.34
  18  -3   4    0.79    0.29
  18   3   4    1.26    0.29
 -18   3  -4    1.32    0.31
  19  -3   4    0.68    0.28
  19   3   4    0.91    0.26
 -19   3  -4    0.15    0.18
  20  -3   4   -0.07    0.17
  20   3   4    0.18    0.17
 -20   3  -4   -0.07    0.17
  20  -4  -4    0.96    0.34
 -20   4   4    1.27    0.37
 -20   4   4    1.28    0.36
  19  -4  -4   -0.06    0.18
 -19   4   4    0.04    0.19
 -19   4   4    0.26    0.21
  18  -4  -4    0.26    0.23
 -18   4   4    0.95    0.30
 -18   4   4    0.72    0.26
  17  -4  -4    6.37    0.65
 -17   4   4    5.43    0.56
  17   4  -4    6.31    0.47
 -17   4   4    6.94    0.64
  16  -4  -4    0.20    0.20
  16   4  -4    0.30    0.15
 -16   4   4    0.29    0.20
 -16   4   4    0.41    0.22
 -16   4   4    0.60    0.20
  15  -4  -4    1.48    0.34
  15   4  -4    1.45    0.24
 -15   4   4    1.37    0.31
 -15   4   4    1.16    0.23
 -15   4   4    1.13    0.30
  14  -4  -4    2.55    0.40
  14   4  -4    3.17    0.31
 -14   4   4    2.55    0.29
 -14   4   4    2.69    0.39
 -14   4   4    2.18    0.34
  13  -4  -4    0.30    0.16
  13  -4  -4    0.29    0.16
 -13   4   4    0.10    0.12
  13   4  -4    0.24    0.12
 -13   4   4    0.18    0.14
 -13   4   4    0.24    0.15
  12  -4  -4    1.18    0.28
  12  -4  -4    0.82    0.22
 -12   4   4    1.13    0.20
 -12   4   4    1.92    0.30
 -12   4   4    1.06    0.25
  12   4  -4    1.22    0.20
  11  -4  -4    0.04    0.11
  11  -4  -4    0.10    0.12
 -11   4   4   -0.11    0.08
 -11   4   4    0.09    0.12
 -11   4   4   -0.13    0.08
  11   4  -4    0.12    0.09
  10  -4  -4   10.63    0.62
  10  -4  -4    9.72    0.62
 -10   4   4   10.46    0.61
 -10   4   4   10.44    0.52
 -10   4   4   10.62    0.62
  10   4  -4    9.95    0.49
   9  -4  -4    8.48    0.55
   9  -4  -4    9.37    0.56
   9   4  -4    9.80    0.47
  -9   4   4    9.18    0.56
  -9   4   4    8.51    0.46
  -9   4   4    9.64    0.57
   8  -4  -4   14.47    0.71
   8  -4  -4   15.11    0.74
  -8   4   4   15.79    0.74
  -8   4   4   15.53    0.64
  -8   4   4   15.04    0.73
   8   4  -4   15.32    0.62
   7  -4  -4    6.35    0.43
   7  -4  -4    6.21    0.42
  -7  -4   4    6.17    0.22
  -7   4   4    6.94    0.44
  -7   4   4    5.65    0.35
  -7   4   4    6.26    0.44
   7   4  -4    6.69    0.36
   6  -4  -4    2.42    0.26
   6  -4  -4    2.85    0.28
  -6  -4   4    2.87    0.13
  -6   4   4    2.83    0.28
  -6   4   4    2.59    0.30
   6   4  -4    2.91    0.24
  -6   4   4    2.33    0.23
   5  -4  -4   14.26    0.64
   5  -4  -4   15.62    0.65
  -5  -4   4   14.08    0.43
  -5   4   4   13.69    0.63
  -5   4   4   15.30    0.59
   5   4  -4   14.61    0.59
  -5   4   4   14.30    0.68
  -4  -4   4   13.44    0.41
   4  -4  -4   13.77    0.60
   4  -4  -4   13.78    0.59
  -4   4   4   12.96    0.64
   4   4  -4   12.99    0.56
  -4   4   4   13.26    0.53
  -4   4   4   13.35    0.59
   3  -4  -4   95.83    2.61
  -3  -4   4   96.40    2.42
   3  -4  -4   94.51    2.62
  -3   4   4   96.10    2.70
  -3   4   4   96.16    2.62
  -3   4   4   97.38    2.54
   3   4  -4   93.90    2.61
   2  -4  -4    6.87    0.37
   2  -4  -4    6.78    0.36
  -2  -4   4    7.15    0.28
  -2   4   4    7.13    0.44
  -2   4   4    6.92    0.34
  -2   4   4    7.01    0.37
   2   4  -4    6.70    0.39
   1  -4  -4    9.09    0.40
   1  -4  -4    8.90    0.41
  -1  -4   4    8.74    0.34
  -1   4   4    8.59    0.48
   1   4  -4    8.47    0.46
  -1   4   4    9.01    0.39
  -1   4   4    8.76    0.40
   0  -4   4    1.08    0.12
   0  -4  -4    1.46    0.15
   0   4  -4    1.26    0.19
   0   4   4    1.20    0.14
   0   4   4    1.29    0.20
   0   4   4    1.25    0.15
   0   4   4    1.09    0.11
   1  -4   4    0.07    0.05
   1   4   4    0.02    0.03
   1   4   4    0.00    0.05
   1   4   4    0.05    0.05
  -1   4  -4    0.00    0.08
   1   4   4    0.06    0.08
   2  -4   4    0.82    0.12
  -2   4  -4    0.80    0.12
   2   4   4    1.09    0.18
   2   4   4    0.92    0.13
   2   4   4    1.14    0.11
  -2   4  -4    0.58    0.15
   3  -4   4    4.78    0.29
   3   4   4    4.30    0.32
   3   4   4    4.97    0.29
   3   4   4    4.97    0.21
  -3   4  -4    4.97    0.25
  -3   4  -4    4.56    0.36
   4  -4   4    1.12    0.16
   4   4   4    1.16    0.09
  -4   4  -4    0.94    0.12
  -4   4  -4    1.23    0.20
   4   4   4    1.03    0.17
   4   4   4    1.17    0.15
   5  -4   4    0.39    0.12
   5   4   4    0.33    0.11
  -5   4  -4    0.34    0.13
   5   4   4    0.50    0.05
  -5   4  -4    0.61    0.10
   6  -4   4    0.76    0.15
   6  -4   4    0.42    0.12
  -6   4  -4    0.47    0.09
   6   4   4    0.54    0.14
  -6   4  -4    0.53    0.16
   7  -4   4    0.47    0.14
   7  -4   4    0.21    0.10
  -7   4  -4    0.35    0.14
   7   4   4    0.27    0.11
  -7   4  -4    0.41    0.09
   8  -4   4    1.39    0.22
   8  -4   4    1.21    0.20
   8   4   4    1.28    0.21
  -8   4  -4    1.25    0.13
  -8   4  -4    1.23    0.23
   9  -4   4    2.06    0.26
   9  -4   4    1.95    0.27
   9   4   4    2.02    0.25
  -9   4  -4    1.49    0.26
  -9   4  -4    2.11    0.16
  10  -4   4    0.00    0.10
  10  -4   4    0.21    0.12
  10   4   4    0.17    0.11
 -10   4  -4    0.12    0.08
 -10   4  -4    0.33    0.16
  11  -4   4    6.82    0.51
  11  -4   4    7.02    0.49
  11   4   4    6.19    0.44
 -11   4  -4    7.22    0.52
  12  -4   4    3.09    0.35
  12  -4   4    2.75    0.36
  12   4   4    2.49    0.31
 -12   4  -4    2.47    0.35
  13  -4   4   21.31    1.04
  13  -4   4   23.14    1.04
 -13   4  -4   21.89    1.04
  13   4   4   21.33    0.95
  14  -4   4    4.67    0.47
  14  -4   4    3.82    0.45
 -14   4  -4    4.46    0.47
  14   4   4    4.34    0.42
  15  -4   4    0.98    0.26
  15  -4   4    1.20    0.31
 -15   4  -4    1.22    0.32
  15   4   4    1.22    0.27
  16  -4   4    2.67    0.40
  16  -4   4    2.97    0.45
  16   4   4    2.59    0.36
 -16   4  -4    2.62    0.42
  17  -4   4    0.07    0.15
  17  -4   4    0.00    0.16
 -17   4  -4    0.09    0.17
  17   4   4    0.20    0.17
  18  -4   4    0.16    0.18
  18   4   4    0.37    0.19
 -18   4  -4    0.70    0.29
  19  -4   4    0.66    0.30
  19   4   4    0.53    0.25
 -19   4  -4    1.21    0.35
  19  -5  -4    0.27    0.25
 -19   5   4    0.56    0.30
 -19   5   4    0.05    0.20
  18  -5  -4    0.72    0.32
 -18   5   4    0.27    0.23
 -18   5   4    0.80    0.31
  17  -5  -4    0.29    0.22
 -17   5   4    0.79    0.29
 -17   5   4    0.37    0.23
  16  -5  -4    1.06    0.31
 -16   5   4    0.30    0.22
 -16   5   4    0.60    0.24
  16   5  -4    0.88    0.22
  15  -5  -4    0.57    0.25
  15   5  -4    0.35    0.17
 -15   5   4    0.41    0.22
 -15   5   4    0.55    0.26
 -15   5   4    0.48    0.18
  14  -5  -4    0.18    0.20
  14   5  -4    0.24    0.14
 -14   5   4    0.19    0.15
 -14   5   4    0.22    0.18
 -14   5   4    0.23    0.15
  13  -5  -4    0.41    0.21
  13  -5  -4    0.71    0.24
 -13   5   4    0.83    0.20
  13   5  -4    0.63    0.18
 -13   5   4    0.70    0.25
 -13   5   4    0.87    0.25
  12  -5  -4    1.34    0.29
  12  -5  -4    0.82    0.25
  12   5  -4    1.35    0.22
 -12   5   4    0.99    0.26
 -12   5   4    0.86    0.20
 -12   5   4    1.49    0.31
  11  -5  -4    0.51    0.20
  11  -5  -4    0.28    0.17
  11   5  -4    0.59    0.16
 -11   5   4    0.32    0.15
 -11   5   4    0.25    0.17
 -11   5   4    0.12    0.13
  10  -5  -4    3.53    0.41
  10  -5  -4    3.01    0.37
 -10   5   4    3.18    0.38
  10   5  -4    2.32    0.26
 -10   5   4    2.28    0.26
 -10   5   4    2.67    0.36
   9  -5  -4    4.90    0.45
   9  -5  -4    3.60    0.38
   9   5  -4    4.23    0.33
  -9   5   4    3.46    0.31
  -9   5   4    3.60    0.39
  -9   5   4    4.48    0.44
   8  -5  -4    7.86    0.52
   8  -5  -4    8.68    0.56
  -8   5   4    8.63    0.58
  -8   5   4    6.51    0.49
  -8   5   4    8.54    0.45
   8   5  -4    8.42    0.46
   7  -5  -4    0.07    0.11
   7  -5  -4   -0.04    0.10
  -7   5   4    0.12    0.10
  -7   5   4    0.08    0.16
   7   5  -4   -0.02    0.08
  -7   5   4    0.09    0.11
   6  -5  -4   11.67    0.63
   6  -5  -4   11.73    0.61
   6   5  -4   11.47    0.57
  -6   5   4   12.54    0.64
  -6   5   4   12.70    0.55
  -6   5   4   12.49    0.69
  -5  -5   4    2.54    0.14
   5  -5  -4    2.46    0.27
   5  -5  -4    2.40    0.28
   5   5  -4    2.42    0.26
  -5   5   4    3.03    0.25
  -5   5   4    2.91    0.35
  -5   5   4    2.20    0.27
   4  -5  -4   14.90    0.66
  -4  -5   4   14.88    0.47
   4  -5  -4   15.71    0.69
  -4   5   4   13.98    0.65
  -4   5   4   15.34    0.61
   4   5  -4   14.98    0.67
  -4   5   4   14.43    0.74
   3  -5  -4    8.52    0.45
   3  -5  -4    8.25    0.46
  -3  -5   4    9.31    0.34
  -3   5   4    9.26    0.44
   3   5  -4    8.40    0.49
  -3   5   4    8.67    0.54
  -3   5   4    8.53    0.46
   2  -5  -4   14.60    0.60
  -2  -5   4   14.16    0.49
   2  -5  -4   13.62    0.60
  -2   5   4   14.18    0.60
   2   5  -4   13.45    0.65
  -2   5   4   13.99    0.57
  -2   5   4   14.04    0.71
   1  -5  -4    2.01    0.20
   1  -5  -4    1.69    0.19
  -1  -5   4    1.76    0.16
  -1   5   4    1.38    0.24
   1   5  -4    2.12    0.27
  -1   5   4    2.14    0.20
  -1   5   4    1.98    0.20
   0  -5   4    2.71    0.20
   0  -5  -4    2.94    0.23
   0   5  -4    2.76    0.30
   0   5   4    2.95    0.25
   0   5   4    3.36    0.34
   0   5   4    3.00    0.23
   1  -5   4    0.50    0.11
   1   5   4    0.33    0.14
   1   5   4    0.95    0.16
   1   5   4    0.69    0.11
  -1   5  -4    0.74    0.19
   2  -5   4    2.04    0.20
   2   5   4    2.05    0.21
  -2   5  -4    1.64    0.26
   2   5   4    2.17    0.16
   2   5   4    1.84    0.25
   3  -5   4    3.07    0.26
   3   5   4    3.23    0.27
  -3   5  -4    4.20    0.38
  -3   5  -4    2.85    0.23
   3   5   4    3.37    0.18
   3   5   4    3.69    0.34
   4  -5   4    0.00    0.08
  -4   5  -4    0.00    0.06
  -4   5  -4    0.01    0.10
   4   5   4    0.05    0.08
   4   5   4    0.03    0.07
   4   5   4    0.00    0.04
   5  -5   4    3.00    0.28
   5  -5   4    2.58    0.26
  -5   5  -4    2.85    0.22
  -5   5  -4    3.29    0.36
   5   5   4    2.61    0.29
   6  -5   4    1.70    0.23
   6  -5   4    1.54    0.22
  -6   5  -4    1.42    0.16
  -6   5  -4    1.97    0.30
   6   5   4    1.63    0.24
   7  -5   4    0.29    0.13
   7  -5   4   -0.02    0.08
  -7   5  -4    0.21    0.09
   7   5   4    0.07    0.09
  -7   5  -4    0.18    0.13
   8  -5   4    0.24    0.13
   8  -5   4    0.07    0.11
  -8   5  -4    0.49    0.19
  -8   5  -4    0.41    0.10
   8   5   4    0.34    0.14
   9  -5   4    1.95    0.28
   9  -5   4    1.79    0.28
   9   5   4    2.25    0.28
  -9   5  -4    1.77    0.31
  -9   5  -4    2.18    0.19
  10  -5   4    1.80    0.29
  10  -5   4    2.14    0.32
  10   5   4    1.74    0.27
 -10   5  -4    1.42    0.30
  11  -5   4    2.02    0.33
  11  -5   4    2.07    0.31
 -11   5  -4    1.43    0.30
  11   5   4    1.76    0.27
  12  -5   4    0.74    0.22
  12  -5   4    0.73    0.24
  12   5   4    0.57    0.19
 -12   5  -4    0.53    0.22
  13  -5   4    1.14    0.27
  13  -5   4    1.47    0.32
 -13   5  -4    0.95    0.29
  13   5   4    1.54    0.29
  14  -5   4    1.15    0.29
  14  -5   4    1.50    0.34
  14   5   4    1.89    0.31
 -14   5  -4    1.38    0.34
  15  -5   4    0.63    0.24
  15  -5   4    0.26    0.19
 -15   5  -4    0.42    0.22
  15   5   4    0.28    0.17
  16  -5   4    0.42    0.23
  16   5   4    0.20    0.16
 -16   5  -4    0.27    0.26
  17  -5   4    1.49    0.37
  17   5   4    1.19    0.29
 -17   5  -4    1.28    0.36
  18  -5   4    0.20    0.20
 -18   5  -4    0.22    0.24
  18   5   4    0.12    0.18
  17  -6  -4    0.40    0.28
 -17   6   4    0.20    0.24
 -17   6   4    0.12    0.21
  16  -6  -4    0.71    0.29
 -16   6   4    0.60    0.27
 -16   6   4    0.50    0.24
  15  -6  -4    3.01    0.49
  15   6  -4    1.89    0.31
 -15   6   4    2.92    0.33
 -15   6   4    2.91    0.48
 -15   6   4    3.02    0.47
  14  -6  -4    2.06    0.42
  14   6  -4    2.52    0.32
 -14   6   4    2.85    0.45
 -14   6   4    2.68    0.31
 -14   6   4    2.23    0.42
  13  -6  -4    0.40    0.23
  13  -6  -4    0.41    0.22
 -13   6   4    0.48    0.18
  13   6  -4    0.56    0.19
 -13   6   4    0.68    0.27
 -13   6   4    0.02    0.15
  12  -6  -4   -0.14    0.14
  12  -6  -4   -0.04    0.15
 -12   6   4   -0.05    0.15
  12   6  -4    0.23    0.14
 -12   6   4    0.26    0.19
 -12   6   4   -0.03    0.12
  11  -6  -4    4.21    0.48
  11  -6  -4    3.66    0.44
 -11   6   4    3.35    0.42
 -11   6   4    3.51    0.33
 -11   6   4    2.72    0.42
  11   6  -4    3.82    0.35
  10  -6  -4    1.38    0.31
  10  -6  -4    1.09    0.27
 -10   6   4    1.45    0.34
 -10   6   4    0.95    0.19
  10   6  -4    1.47    0.23
 -10   6   4    1.12    0.27
   9  -6  -4    0.92    0.25
   9  -6  -4    1.45    0.30
   9   6  -4    0.91    0.20
  -9   6   4    0.89    0.27
  -9   6   4    1.06    0.19
  -9   6   4    0.86    0.23
   8  -6  -4    0.26    0.18
   8  -6  -4    0.03    0.13
  -8   6   4    0.10    0.13
  -8   6   4   -0.06    0.13
   8   6  -4    0.19    0.12
  -8   6   4    0.18    0.12
   7  -6  -4    3.57    0.38
   7  -6  -4    3.09    0.35
  -7   6   4    3.72    0.38
  -7   6   4    3.56    0.43
   7   6  -4    3.25    0.32
  -7   6   4    3.54    0.30
   6  -6  -4    2.53    0.31
   6  -6  -4    1.95    0.29
  -6   6   4    2.97    0.34
  -6   6   4    1.77    0.23
  -6   6   4    1.81    0.33
   6   6  -4    1.97    0.27
   5  -6  -4   47.58    1.58
   5  -6  -4   45.52    1.54
  -5   6   4   46.30    1.68
  -5   6   4   45.25    1.42
  -5   6   4   45.42    1.54
   5   6  -4   46.18    1.54
   4  -6  -4    3.64    0.33
   4  -6  -4    2.93    0.32
  -4   6   4    3.60    0.41
   4   6  -4    3.45    0.35
  -4   6   4    3.35    0.29
  -4   6   4    3.39    0.33
   3  -6  -4    3.94    0.33
   3  -6  -4    3.39    0.32
  -3   6   4    2.92    0.27
  -3   6   4    5.00    0.46
  -3   6   4    3.58    0.32
   3   6  -4    3.73    0.37
   2  -6  -4    0.35    0.13
  -2  -6   4    0.23    0.09
   2  -6  -4    0.31    0.13
  -2   6   4    0.54    0.15
  -2   6   4    0.04    0.10
  -2   6   4    0.19    0.16
   2   6  -4    0.41    0.18
   1  -6  -4    8.42    0.43
  -1  -6   4    7.53    0.37
   1  -6  -4    7.67    0.43
  -1   6   4    7.27    0.53
   1   6  -4    7.75    0.53
  -1   6   4    7.92    0.44
  -1   6   4    7.25    0.41
   0  -6   4   -0.03    0.07
   0  -6  -4   -0.04    0.08
   0   6   4    0.07    0.09
   0   6   4    0.05    0.11
   0   6  -4    0.18    0.15
   0   6   4    0.06    0.08
   1  -6   4   -0.06    0.06
   1   6   4   -0.03    0.09
  -1   6  -4   -0.12    0.10
   1   6   4    0.00    0.08
   1   6   4    0.06    0.08
   2  -6   4    0.31    0.12
   2  -6   4    0.25    0.11
   2   6   4    0.42    0.16
   2   6   4    0.38    0.10
   2   6   4    0.43    0.14
  -2   6  -4    0.10    0.15
   3  -6   4    7.86    0.44
   3  -6   4    7.63    0.44
   3   6   4    7.31    0.51
   3   6   4    7.69    0.45
  -3   6  -4    7.93    0.56
  -3   6  -4    7.01    0.40
   4  -6   4    3.03    0.30
   4  -6   4    2.80    0.29
   4   6   4    3.71    0.32
  -4   6  -4    3.77    0.41
   4   6   4    3.11    0.34
  -4   6  -4    3.39    0.27
   5  -6   4   12.72    0.63
   5  -6   4   13.60    0.65
   5   6   4   11.95    0.66
  -5   6  -4   12.68    0.54
  -5   6  -4   12.01    0.73
   6  -6   4    0.03    0.10
   6  -6   4    0.05    0.09
   6   6   4    0.01    0.10
  -6   6  -4    0.06    0.13
  -6   6  -4    0.01    0.07
   7  -6   4   10.31    0.60
   7  -6   4    8.91    0.56
  -7   6  -4    9.64    0.66
   7   6   4   11.09    0.62
  -7   6  -4    9.65    0.45
   8  -6   4    1.65    0.29
   8  -6   4    1.87    0.28
   8   6   4    1.99    0.29
  -8   6  -4    1.90    0.35
  -8   6  -4    2.31    0.21
   9  -6   4   17.51    0.90
   9  -6   4   16.87    0.86
   9   6   4   18.73    0.88
  -9   6  -4   18.76    0.68
  -9   6  -4   17.86    0.97
  10  -6   4    0.72    0.22
  10  -6   4    0.28    0.17
 -10   6  -4    0.78    0.26
  10   6   4    0.58    0.19
  11  -6   4    0.96    0.25
  11  -6   4    1.12    0.29
  11   6   4    0.85    0.23
 -11   6  -4    1.14    0.30
  12  -6   4    2.66    0.38
  12  -6   4    2.23    0.38
  12   6   4    1.83    0.31
 -12   6  -4    2.11    0.42
  13  -6   4    7.98    0.67
  13  -6   4    7.34    0.62
  13   6   4    7.67    0.57
 -13   6  -4    5.68    0.61
  14  -6   4    0.35    0.23
  14   6   4    0.73    0.23
 -14   6  -4    0.47    0.27
  15  -6   4    0.60    0.26
 -15   6  -4    0.79    0.32
  15   6   4    0.65    0.23
  16  -6   4   -0.01    0.17
 -16   6  -4    0.20    0.22
  16   6   4    0.10    0.16
  17  -6   4    3.79    0.56
  17   6   4    4.27    0.49
 -17   6  -4    3.19    0.55
  16  -7  -4    0.74    0.32
 -16   7   4    0.41    0.26
 -16   7   4    0.78    0.34
  15  -7  -4    3.23    0.52
 -15   7   4    2.82    0.52
 -15   7   4    4.21    0.56
  14  -7  -4    4.82    0.59
  14   7  -4    4.17    0.42
 -14   7   4    4.03    0.37
 -14   7   4    4.45    0.59
 -14   7   4    3.81    0.52
  13  -7  -4   11.09    0.84
 -13   7   4   12.54    0.64
 -13   7   4   13.34    0.87
  13   7  -4   12.25    0.70
 -13   7   4   11.90    0.88
  12  -7  -4    1.29    0.33
  12  -7  -4    1.14    0.33
 -12   7   4    1.29    0.37
  12   7  -4    0.56    0.21
 -12   7   4    0.92    0.28
 -12   7   4    1.36    0.24
  11  -7  -4   10.06    0.72
  11  -7  -4    9.53    0.72
 -11   7   4    9.49    0.78
 -11   7   4    9.76    0.55
  11   7  -4   11.34    0.64
 -11   7   4    8.42    0.67
  10  -7  -4    1.22    0.31
  10  -7  -4    1.05    0.27
 -10   7   4    0.95    0.21
 -10   7   4    1.43    0.35
  10   7  -4    1.19    0.24
 -10   7   4    1.27    0.30
   9  -7  -4   15.39    0.88
   9  -7  -4   16.06    0.87
  -9   7   4   14.58    0.68
  -9   7   4   13.87    0.82
  -9   7   4   15.48    0.94
   9   7  -4   13.97    0.73
   8  -7  -4    0.11    0.13
   8  -7  -4    0.16    0.16
  -8   7   4    0.14    0.14
  -8   7   4   -0.07    0.15
   8   7  -4   -0.02    0.11
  -8   7   4    0.06    0.12
   7  -7  -4    3.34    0.39
   7  -7  -4    3.31    0.40
   7   7  -4    3.31    0.35
  -7   7   4    3.13    0.30
  -7   7   4    2.35    0.34
  -7   7   4    2.72    0.42
   6  -7  -4    2.39    0.35
   6  -7  -4    3.06    0.36
  -6   7   4    2.33    0.28
  -6   7   4    2.82    0.34
   6   7  -4    3.07    0.35
  -6   7   4    3.41    0.45
   5  -7  -4    2.40    0.31
   5  -7  -4    2.44    0.32
  -5   7   4    1.88    0.36
  -5   7   4    2.23    0.30
   5   7  -4    1.83    0.30
  -5   7   4    1.95    0.26
   4  -7  -4    0.74    0.21
   4  -7  -4    0.78    0.21
   4   7  -4    0.43    0.18
  -4   7   4    0.25    0.19
  -4   7   4    0.71    0.20
  -4   7   4    0.75    0.18
   3  -7  -4   31.20    1.16
   3  -7  -4   30.98    1.17
  -3   7   4   33.27    1.38
  -3   7   4   31.96    1.13
   3   7  -4   29.66    1.24
  -3   7   4   32.93    1.17
   2  -7  -4   -0.04    0.10
   2  -7  -4    0.25    0.13
  -2   7   4    0.06    0.11
  -2   7   4    0.20    0.17
  -2   7   4    0.17    0.12
   2   7  -4   -0.07    0.13
   1  -7  -4    7.59    0.45
  -1  -7   4    7.51    0.41
  -1   7   4    7.16    0.45
  -1   7   4    6.91    0.58
  -1   7   4    7.32    0.43
   1   7  -4    7.52    0.58
   0  -7   4    0.10    0.09
   0  -7   4   -0.06    0.07
   0   7   4    0.23    0.16
   0   7   4    0.03    0.09
   0   7  -4   -0.05    0.12
   1  -7   4   15.63    0.68
   1  -7   4   15.56    0.69
   1   7   4   15.81    0.73
  -1   7  -4   17.66    0.91
   1   7   4   16.29    0.86
   2  -7   4   -0.01    0.09
   2  -7   4   -0.08    0.08
  -2   7  -4   -0.12    0.11
   2   7   4   -0.14    0.12
   2   7   4    0.00    0.09
   3  -7   4   37.35    1.29
   3  -7   4   34.70    1.26
   3   7   4   36.62    1.29
  -3   7  -4   35.40    1.47
   3   7   4   36.55    1.42
   4  -7   4    0.52    0.17
   4  -7   4    0.45    0.17
   4   7   4    0.33    0.17
  -4   7  -4    0.53    0.16
  -4   7  -4    0.32    0.21
   5  -7   4   17.44    0.82
   5  -7   4   15.55    0.78
  -5   7  -4   16.19    0.69
   5   7   4   17.49    0.87
  -5   7  -4   16.88    0.95
   6  -7   4   -0.07    0.11
   6  -7   4    0.00    0.12
  -6   7  -4   -0.05    0.08
  -6   7  -4    0.11    0.16
   6   7   4   -0.17    0.09
   7  -7   4    3.02    0.36
   7  -7   4    4.21    0.42
  -7   7  -4    4.07    0.31
  -7   7  -4    3.81    0.49
   7   7   4    3.78    0.41
   8  -7   4    0.13    0.13
   8  -7   4   -0.05    0.11
   8   7   4    0.29    0.17
  -8   7  -4    0.10    0.17
  -8   7  -4    0.19    0.11
   9  -7   4    0.00    0.12
   9  -7   4    0.36    0.18
   9   7   4    0.00    0.12
  -9   7  -4   -0.07    0.14
  10  -7   4    0.29    0.18
  10  -7   4    0.20    0.17
 -10   7  -4   -0.09    0.15
  10   7   4    0.24    0.17
  11  -7   4   -0.28    0.11
  11  -7   4   -0.01    0.15
  11   7   4   -0.03    0.11
 -11   7  -4   -0.14    0.13
  12  -7   4    1.00    0.31
  12   7   4    1.45    0.30
 -12   7  -4    0.71    0.30
  13  -7   4    3.31    0.49
  13   7   4    4.43    0.48
 -13   7  -4    3.60    0.54
  14  -7   4    3.10    0.49
  14   7   4    3.01    0.43
 -14   7  -4    2.98    0.53
  15  -7   4    7.76    0.73
  15   7   4    7.03    0.62
 -15   7  -4    6.70    0.74
  13  -8  -4   -0.15    0.18
 -13   8   4   -0.03    0.13
 -13   8   4    0.02    0.22
  13   8  -4    0.04    0.16
 -13   8   4   -0.03    0.17
  12  -8  -4    0.08    0.19
 -12   8   4   -0.12    0.23
  12   8  -4    0.09    0.14
 -12   8   4   -0.16    0.15
 -12   8   4    0.11    0.14
  11  -8  -4    0.60    0.26
  11   8  -4    0.36    0.19
 -11   8   4    0.45    0.26
 -11   8   4    0.51    0.19
 -11   8   4    0.23    0.22
  10  -8  -4   -0.14    0.13
  10  -8  -4    0.23    0.19
 -10   8   4    0.20    0.19
 -10   8   4    0.21    0.23
 -10   8   4    0.38    0.16
  10   8  -4    0.07    0.15
   9  -8  -4    0.12    0.19
   9  -8  -4    0.19    0.20
  -9   8   4    0.37    0.20
  -9   8   4    0.30    0.26
   9   8  -4    0.37    0.18
  -9   8   4    0.52    0.17
   8  -8  -4    1.23    0.31
   8  -8  -4    1.70    0.33
  -8   8   4    2.10    0.28
  -8   8   4    1.60    0.32
   8   8  -4    1.75    0.31
  -8   8   4    2.07    0.42
   7  -8  -4    1.31    0.30
   7  -8  -4    1.25    0.31
  -7   8   4    0.68    0.24
  -7   8   4    0.79    0.20
  -7   8   4    0.86    0.30
   7   8  -4    1.53    0.30
   6  -8  -4    0.80    0.25
   6  -8  -4    0.42    0.20
  -6   8   4    0.54    0.21
   6   8  -4    0.29    0.18
  -6   8   4    0.41    0.25
  -6   8   4    0.37    0.16
   5  -8  -4   20.96    0.96
   5  -8  -4   20.27    0.96
   5   8  -4   19.34    0.98
  -5   8   4   18.92    1.09
  -5   8   4   19.01    0.85
  -5   8   4   20.63    0.94
   4  -8  -4    3.57    0.39
   4  -8  -4    3.97    0.39
  -4   8   4    3.39    0.36
  -4   8   4    2.78    0.45
  -4   8   4    3.76    0.37
   4   8  -4    4.84    0.48
   3  -8  -4   -0.03    0.11
  -3   8   4    0.17    0.12
  -3   8   4    0.13    0.18
  -3   8   4    0.11    0.12
   3   8  -4   -0.02    0.14
  -2   8   4    0.21    0.13
  -2   8   4    0.30    0.21
   2   8  -4    0.22    0.18
  -1   8   4    3.20    0.44
  -1   8   4    3.32    0.35
   1   8  -4    2.52    0.40
   0  -8   4    0.45    0.15
   0   8  -4    0.66    0.25
   0   8   4    0.38    0.21
   0   8   4    0.39    0.15
   1  -8   4    1.99    0.26
   1   8   4    2.24    0.30
  -1   8  -4    1.64    0.35
   1   8   4    1.90    0.35
   2  -8   4    0.12    0.13
   2   8   4    0.13    0.14
   2   8   4    0.28    0.18
  -2   8  -4   -0.12    0.14
   3  -8   4    0.45    0.16
   3  -8   4    0.16    0.15
   3   8   4    0.59    0.23
  -3   8  -4    0.16    0.19
   4  -8   4    0.22    0.16
   4  -8   4    0.46    0.17
   4   8   4    0.54    0.22
  -4   8  -4    0.59    0.27
   5  -8   4   -0.01    0.13
   5  -8   4    0.03    0.13
  -5   8  -4   -0.02    0.16
   5   8   4    0.24    0.18
   6  -8   4    1.30    0.27
   6  -8   4    1.17    0.28
  -6   8  -4    0.66    0.27
  -6   8  -4    1.03    0.21
   6   8   4    0.53    0.21
   7  -8   4   -0.06    0.13
   7  -8   4   -0.02    0.15
  -7   8  -4    0.21    0.12
  -7   8  -4   -0.07    0.18
   7   8   4    0.10    0.14
   8  -8   4    1.31    0.32
   8  -8   4    2.07    0.34
  -8   8  -4    1.62    0.39
   8   8   4    1.03    0.29
   9  -8   4    1.35    0.32
   9  -8   4    1.05    0.30
   9   8   4    1.39    0.31
  -9   8  -4    1.43    0.38
  10  -8   4    2.21    0.39
  10   8   4    1.87    0.35
 -10   8  -4    1.67    0.42
  11  -8   4    0.47    0.24
 -11   8  -4    0.37    0.25
  11   8   4   -0.02    0.14
  12  -8   4   -0.02    0.19
  12   8   4   -0.05    0.15
 -12   8  -4   -0.23    0.18
  13  -8   4    2.87    0.49
  13   8   4    3.65    0.47
 -13   8  -4    4.67    0.65
 -11   9   4    0.08    0.24
  10  -9  -4   -0.18    0.18
 -10   9   4    0.25    0.25
  10   9  -4   -0.08    0.14
 -10   9   4   -0.18    0.10
 -10   9   4   -0.07    0.15
   9  -9  -4    0.02    0.19
  -9   9   4    0.09    0.13
   9   9  -4    0.13    0.16
  -9   9   4   -0.01    0.21
  -9   9   4    0.07    0.16
   8  -9  -4    2.10    0.39
  -8   9   4    2.08    0.47
  -8   9   4    2.13    0.32
   8   9  -4    1.42    0.32
  -8   9   4    1.87    0.35
   7  -9  -4    1.24    0.31
  -7   9   4    0.64    0.30
  -7   9   4    0.60    0.25
  -7   9   4    1.35    0.27
   7   9  -4    1.22    0.30
   6   9  -4    0.05    0.18
  -6   9   4    0.12    0.15
  -6   9   4   -0.09    0.14
  -6   9   4    0.27    0.25
  -5   9   4    0.47    0.19
   5   9  -4    0.13    0.17
  -5   9   4    0.23    0.22
   4   9  -4    0.54    0.23
  -4   9   4    0.36    0.23
  -4   9   4    0.55    0.20
   3   9  -4    0.06    0.16
  -3   9   4    0.48    0.19
  -3   9   4   -0.09    0.16
  -2   9   4    0.17    0.19
  -2   9   4    0.11    0.13
   2   9  -4   -0.17    0.16
  -1   9   4    0.23    0.21
  -1   9   4    0.14    0.14
   1   9  -4    0.15    0.20
   0   9   4    1.68    0.29
   0   9  -4    1.82    0.39
   0   9   4    2.10    0.40
   1   9   4    0.02    0.12
   1   9   4    0.03    0.16
  -1   9  -4   -0.01    0.17
   2   9   4    1.89    0.39
  -2   9  -4    1.57    0.38
   3   9   4   -0.01    0.15
  -3   9  -4    0.08    0.21
   4  -9   4    1.71    0.30
   4   9   4    1.43    0.36
  -4   9  -4    1.77    0.42
   5  -9   4    0.16    0.17
  -5   9  -4    0.07    0.21
   5   9   4    0.03    0.17
   6  -9   4    0.14    0.19
   6  -9   4   -0.07    0.15
   6   9   4    0.26    0.18
  -6   9  -4    0.24    0.22
   7  -9   4    0.04    0.17
   7  -9   4    0.38    0.22
  -7   9  -4    0.14    0.21
   7   9   4   -0.09    0.14
   8  -9   4    2.61    0.42
  -8   9  -4    3.31    0.55
   8   9   4    3.01    0.43
   9  -9   4    0.67    0.26
   9   9   4    0.17    0.20
  -9   9  -4    0.23    0.25
  10  -9   4    0.54    0.26
  10   9   4    0.38    0.23
 -10   9  -4    0.33    0.28
  -6  10   4    0.86    0.36
  -6  10   4    0.40    0.20
   6  10  -4    1.18    0.32
   5  10  -4   -0.04    0.18
  -5  10   4    0.12    0.26
  -5  10   4    0.19    0.18
  -4  10   4    3.89    0.58
  -4  10   4    4.25    0.46
   4  10  -4    4.06    0.53
   3  10  -4    1.63    0.38
  -3  10   4    1.66    0.32
  -3  10   4    1.32    0.38
  -2  10   4    2.34    0.46
  -2  10   4    2.52    0.38
   2  10  -4    3.15    0.49
  -1  10   4    0.12    0.23
  -1  10   4    0.18    0.15
   1  10  -4   -0.22    0.15
   0  10   4   -0.08    0.18
   0  10  -4    0.04    0.20
   1  10   4    0.55    0.27
  -1  10  -4    0.68    0.30
   2  10   4    5.19    0.61
  -2  10  -4    6.12    0.68
   3  10   4    0.84    0.30
  -3  10  -4    0.52    0.30
  -4  10  -4    3.20    0.55
   4  10   4    2.57    0.45
  -5  10  -4   -0.12    0.20
   5  10   4   -0.05    0.19
 -20   0   5   -0.22    0.14
  20   0  -5   -0.01    0.19
 -20   0   5   -0.10    0.10
  19   0  -5   -0.11    0.15
  19   0  -5    0.15    0.20
 -19   0   5    0.01    0.15
 -19   0   5    0.07    0.13
 -19   0   5    0.01    0.14
 -18   0   5    0.06    0.12
 -18   0   5   -0.18    0.12
 -18   0   5    0.14    0.13
  18   0  -5   -0.07    0.17
  18   0  -5    0.02    0.13
 -17   0   5   -0.04    0.12
  17   0  -5    0.12    0.15
  17   0  -5    0.06    0.13
 -17   0   5    0.07    0.14
  16   0  -5    0.01    0.12
  16   0  -5    0.01    0.10
 -16   0   5    0.04    0.10
 -16   0   5    0.18    0.13
  15   0  -5    0.02    0.12
  15   0  -5    0.01    0.10
 -15   0   5   -0.04    0.11
  14   0  -5    0.02    0.08
 -14   0   5    0.02    0.11
  14   0  -5   -0.13    0.08
 -13   0   5    0.03    0.11
  13   0  -5    0.13    0.12
  13   0  -5    0.04    0.08
  12   0  -5    0.05    0.07
  12   0  -5   -0.12    0.07
 -12   0   5   -0.05    0.08
 -11   0   5   -0.04    0.07
  11   0  -5    0.02    0.06
  11   0  -5   -0.04    0.08
 -10   0   5   -0.09    0.06
  10   0  -5    0.15    0.11
  10   0  -5   -0.07    0.05
  -9   0   5   -0.01    0.07
   9   0  -5   -0.05    0.06
   9   0  -5   -0.09    0.04
  -8   0   5    0.02    0.05
   8   0  -5    0.04    0.04
   8   0  -5    0.03    0.06
  -7   0   5   -0.05    0.03
   7   0  -5    0.01    0.03
   7   0  -5   -0.09    0.03
  -6   0   5    0.00    0.04
   6   0  -5    0.04    0.05
   6   0  -5    0.01    0.03
  -5   0   5    0.02    0.03
   5   0  -5    0.05    0.03
  -5   0   5    0.07    0.05
  -4   0   5    0.00    0.03
  -4   0   5    0.03    0.02
  -3   0   5   -0.01    0.02
  -3   0   5    0.00    0.03
  -2   0   5   -0.02    0.03
  -2   0   5    0.06    0.02
  -1   0   5   -0.01    0.01
  -1   0   5   -0.01    0.02
   0   0   5    0.05    0.04
   0   0   5    0.02    0.02
   0   0   5    0.04    0.02
   1   0   5   -0.05    0.03
  -1   0  -5   -0.02    0.02
   1   0   5    0.00    0.02
   1   0   5    0.03    0.02
   2   0   5    0.01    0.04
   2   0   5    0.00    0.02
   2   0   5    0.02    0.02
  -2   0  -5    0.00    0.02
   3   0   5    0.00    0.02
  -3   0  -5    0.05    0.02
   3   0   5   -0.06    0.03
   3   0   5   -0.03    0.03
   4   0   5    0.02    0.04
   4   0   5    0.01    0.04
  -4   0  -5   -0.01    0.02
   5   0   5    0.06    0.05
  -5   0  -5    0.04    0.02
   5   0   5    0.05    0.05
   6   0   5   -0.02    0.04
   6   0   5    0.03    0.04
   7   0   5   -0.03    0.04
   7   0   5    0.03    0.05
   8   0   5   -0.04    0.04
   8   0   5    0.00    0.04
   8   0   5   -0.04    0.04
   9   0   5   -0.02    0.05
   9   0   5    0.08    0.06
   9   0   5    0.01    0.05
  10   0   5    0.01    0.07
  10   0   5    0.00    0.05
  10   0   5    0.00    0.06
  11   0   5   -0.06    0.06
  11   0   5   -0.02    0.07
  11   0   5    0.01    0.06
  12   0   5    0.06    0.09
  12   0   5    0.07    0.08
  12   0   5   -0.08    0.06
  13   0   5   -0.05    0.08
  13   0   5    0.09    0.10
  13   0   5    0.13    0.10
  14   0   5   -0.12    0.08
  14   0   5    0.00    0.09
  14   0   5   -0.02    0.08
  15   0   5    0.23    0.14
  15   0   5    0.01    0.10
  15   0   5   -0.12    0.07
  16   0   5   -0.01    0.12
  16   0   5   -0.03    0.12
  16   0   5   -0.09    0.09
  17   0   5   -0.07    0.09
  17   0   5   -0.07    0.14
  18   0   5    0.12    0.15
  18   0   5   -0.16    0.13
  19   0   5   -0.03    0.15
  19   0   5    0.07    0.19
  20   0   5    0.01    0.17
  21  -1  -5    0.44    0.26
 -21   1   5    0.63    0.27
  20  -1  -5    2.93    0.45
 -20   1   5    3.07    0.44
 -20   1   5    3.31    0.41
  19  -1  -5    6.04    0.59
 -19   1   5    4.85    0.52
  19   1  -5    5.68    0.47
 -19   1   5    5.30    0.47
 -19   1   5    6.24    0.48
  18  -1  -5    0.80    0.27
  18   1  -5    1.20    0.28
 -18   1   5    0.55    0.23
 -18   1   5    0.71    0.22
  18   1  -5    0.67    0.20
 -18   1   5    0.71    0.20
 -17  -1   5    5.30    0.44
  17  -1  -5    3.91    0.46
  17  -1  -5    4.30    0.42
  17   1  -5    4.98    0.45
 -17   1   5    5.07    0.49
 -17   1   5    5.03    0.42
 -17   1   5    4.99    0.41
  17   1  -5    5.34    0.41
  16  -1  -5   -0.05    0.13
 -16  -1   5    0.07    0.13
  16  -1  -5    0.20    0.15
 -16   1   5    0.09    0.12
 -16   1   5   -0.06    0.09
  16   1  -5    0.01    0.09
 -16   1   5    0.20    0.15
  16   1  -5   -0.03    0.11
  15  -1  -5    2.00    0.32
  15  -1  -5    2.31    0.29
 -15  -1   5    2.42    0.29
 -15   1   5    2.40    0.28
  15   1  -5    2.15    0.29
 -15   1   5    2.28    0.27
 -15   1   5    2.09    0.32
  15   1  -5    1.99    0.24
  14  -1  -5    4.60    0.37
 -14  -1   5    4.86    0.38
  14  -1  -5    6.01    0.48
 -14   1   5    4.30    0.34
  14   1  -5    4.85    0.39
 -14   1   5    4.44    0.35
 -14   1   5    4.08    0.40
  14   1  -5    4.33    0.31
  13  -1  -5    1.17    0.24
 -13  -1   5    0.78    0.18
  13  -1  -5    0.55    0.15
 -13   1   5    0.68    0.15
 -13   1   5    0.46    0.14
  13   1  -5    0.53    0.13
 -13   1   5    0.89    0.21
  13   1  -5    0.56    0.16
 -12  -1   5    8.15    0.46
  12  -1  -5    8.66    0.54
  12  -1  -5    7.95    0.45
 -12   1   5    8.16    0.44
 -12   1   5    9.18    0.46
  12   1  -5    8.67    0.41
  12   1  -5    7.54    0.46
 -12   1   5    8.88    0.53
  11  -1  -5    0.71    0.15
 -11  -1   5    0.60    0.15
  11  -1  -5    0.68    0.18
  11   1  -5    0.51    0.14
 -11   1   5    0.72    0.14
 -11   1   5    0.56    0.16
  11   1  -5    0.64    0.12
 -11   1   5    0.86    0.15
 -10  -1   5   49.13    1.48
  10  -1  -5   49.36    1.59
 -10   1   5   49.88    1.58
 -10   1   5   49.25    1.46
 -10   1   5   49.44    1.45
  10   1  -5   48.90    1.50
  10   1  -5   48.84    1.38
   9  -1  -5    2.49    0.26
  -9  -1   5    2.37    0.22
  -9   1   5    2.63    0.26
   9   1  -5    2.44    0.17
  -9   1   5    2.45    0.21
   9   1  -5    2.76    0.24
  -9   1   5    2.85    0.23
   8  -1  -5   45.71    1.37
  -8  -1   5   42.01    1.26
   8   1  -5   40.82    1.16
  -8   1   5   42.25    1.25
  -8   1   5   40.72    1.33
  -8   1   5   42.65    1.23
   7  -1  -5    5.49    0.34
  -7  -1   5    5.22    0.28
  -7   1   5    4.79    0.26
   7   1  -5    4.60    0.21
  -7   1   5    5.13    0.32
  -7   1   5    4.49    0.26
  -6  -1   5   69.19    1.84
  -6   1   5   71.00    1.82
   6   1  -5   67.81    1.74
  -6   1   5   66.93    1.92
  -6   1   5   67.77    1.85
   5  -1  -5    8.12    0.39
  -5  -1   5    7.79    0.33
  -5   1   5    7.34    0.33
  -5   1   5    8.03    0.32
   5   1  -5    7.69    0.26
  -5   1   5    8.10    0.38
   4  -1  -5   18.80    0.66
  -4  -1   5   18.17    0.59
  -4   1   5   18.19    0.64
  -4   1   5   19.56    0.59
   4   1  -5   18.85    0.50
  -4   1   5   17.79    0.60
  -3  -1   5   14.54    0.49
   3   1  -5   14.90    0.40
  -3   1   5   13.91    0.52
  -3   1   5   14.32    0.49
  -3   1   5   15.09    0.48
  -2  -1   5    0.15    0.05
  -2   1   5    0.12    0.05
   2   1  -5    0.19    0.03
  -2   1   5    0.61    0.08
  -2   1   5    0.19    0.06
  -1  -1   5    0.32    0.07
  -1   1   5    0.36    0.06
  -1   1   5    0.39    0.07
  -1   1   5    0.46    0.08
   1   1  -5    0.35    0.05
   0  -1   5    9.20    0.30
   0  -1   5    8.90    0.35
   0   1   5    8.97    0.32
   0   1   5    8.98    0.34
   0   1  -5    8.88    0.29
   0   1   5    9.27    0.32
   1  -1   5    4.47    0.19
   1  -1   5    4.88    0.23
   1   1   5    4.23    0.21
   1   1   5    3.95    0.18
   1   1   5    4.24    0.20
   2  -1   5   12.30    0.43
   2  -1   5   12.51    0.41
   2   1   5   12.18    0.42
   2   1   5   12.43    0.38
   2   1   5   12.05    0.42
   3  -1   5    0.03    0.04
   3  -1   5   -0.01    0.03
   3   1   5   -0.03    0.02
   3   1   5    0.04    0.04
   3   1   5    0.01    0.04
   4  -1   5   11.36    0.42
   4  -1   5   10.95    0.41
   4   1   5   11.05    0.39
   4   1   5   10.91    0.42
   4   1   5   10.94    0.35
   5  -1   5    2.85    0.20
   5  -1   5    3.01    0.20
   5   1   5    2.77    0.17
   6  -1   5    4.27    0.26
   6  -1   5    3.52    0.23
  -6   1  -5    4.12    0.13
   6   1   5    4.57    0.27
   6   1   5    4.28    0.21
   7  -1   5    4.68    0.28
   7  -1   5    4.12    0.27
   7   1   5    4.63    0.24
   7   1   5    4.78    0.29
  -7   1  -5    4.74    0.16
   8  -1   5   45.70    1.36
   8  -1   5   44.55    1.34
   8  -1   5   44.93    1.36
   8   1   5   45.49    1.28
   8   1   5   44.82    1.26
  -8   1  -5   44.05    1.15
   9  -1   5    7.42    0.39
   9  -1   5    7.62    0.41
   9  -1   5    8.06    0.43
   9   1   5    8.09    0.37
   9   1   5    8.39    0.36
  -9   1  -5    7.20    0.27
   9   1   5    7.45    0.41
  10  -1   5    6.21    0.37
  10  -1   5    6.35    0.39
  10  -1   5    5.80    0.37
  10   1   5    6.04    0.33
 -10   1  -5    5.72    0.24
  10   1   5    5.74    0.31
  10   1   5    6.14    0.38
  11  -1   5    1.01    0.19
  11  -1   5    1.33    0.21
  11  -1   5    0.83    0.17
  11   1   5    1.09    0.17
  11   1   5    1.06    0.15
 -11   1  -5    1.17    0.11
  11   1   5    0.94    0.18
  12  -1   5    8.46    0.50
  12  -1   5    8.40    0.49
  12  -1   5    7.34    0.46
  12   1   5    8.64    0.43
  12   1   5    8.15    0.44
  12   1   5    8.95    0.50
  13  -1   5    7.61    0.48
  13  -1   5    7.90    0.49
  13  -1   5    8.02    0.51
  13   1   5    7.62    0.43
  13   1   5    8.32    0.47
  13   1   5    8.43    0.50
  14  -1   5    0.28    0.14
  14  -1   5    0.39    0.16
  14  -1   5    0.15    0.12
  14   1   5    0.40    0.15
  14   1   5    0.27    0.13
  14   1   5    0.29    0.13
  15  -1   5    1.31    0.27
  15  -1   5    0.56    0.19
  15  -1   5    1.11    0.24
  15   1   5    1.06    0.22
  15   1   5    0.70    0.19
  15   1   5    1.00    0.20
  16  -1   5    2.61    0.36
  16  -1   5    2.79    0.36
  16  -1   5    2.71    0.34
  16   1   5    2.94    0.34
  16   1   5    2.51    0.33
  17  -1   5    8.11    0.60
  17  -1   5    9.05    0.65
  17  -1   5    8.82    0.60
  17   1   5    9.17    0.60
  17   1   5    8.95    0.60
  18  -1   5    0.42    0.22
  18  -1   5    0.32    0.18
  18  -1   5    0.51    0.22
  18   1   5    0.14    0.15
  19  -1   5    2.61    0.41
  19  -1   5    3.80    0.48
  19   1   5    2.81    0.39
  20  -1   5    0.03    0.16
  20  -1   5    0.05    0.20
 -20   1  -5   -0.07    0.15
  20   1   5   -0.13    0.14
  21  -2  -5    0.30    0.25
 -21   2   5    0.16    0.22
  20  -2  -5    4.79    0.58
 -20   2   5    4.32    0.52
 -20   2   5    4.07    0.47
  19  -2  -5   -0.04    0.16
 -19   2   5    0.14    0.16
 -19   2   5    0.00    0.17
  18  -2  -5    4.10    0.51
 -18   2   5    3.97    0.43
 -18   2   5    4.67    0.51
 -18   2   5    3.76    0.38
  18   2  -5    4.64    0.39
  17  -2  -5    0.02    0.15
 -17   2   5   -0.07    0.11
  17   2  -5   -0.04    0.09
 -17   2   5    0.04    0.14
 -17   2   5    0.03    0.14
  16  -2  -5   22.00    1.09
  16   2  -5   22.07    0.86
 -16   2   5   21.23    1.04
 -16   2   5   22.42    0.96
 -16   2   5   20.17    0.88
 -15  -2   5    3.05    0.30
  15  -2  -5    1.89    0.34
 -15   2   5    3.03    0.38
  15   2  -5    2.88    0.27
 -15   2   5    2.90    0.32
 -15   2   5    2.83    0.30
  14  -2  -5    7.86    0.57
 -14  -2   5    8.42    0.46
 -14   2   5    8.37    0.51
  14   2  -5    7.68    0.43
 -14   2   5    7.48    0.46
 -14   2   5    8.56    0.59
  13  -2  -5   -0.02    0.09
 -13  -2   5    0.27    0.11
 -13   2   5    0.02    0.07
 -13   2   5    0.05    0.09
  13   2  -5   -0.02    0.07
 -13   2   5   -0.02    0.10
  12  -2  -5   12.62    0.70
 -12  -2   5   12.63    0.55
 -12   2   5   12.65    0.68
  12   2  -5   13.18    0.54
 -12   2   5   12.32    0.58
 -12   2   5   12.68    0.61
  11  -2  -5    1.50    0.25
 -11  -2   5    1.18    0.16
 -11   2   5    1.14    0.19
 -11   2   5    1.04    0.21
 -11   2   5    0.79    0.16
  11   2  -5    1.30    0.16
  10  -2  -5    0.63    0.17
 -10  -2   5    0.52    0.11
 -10   2   5    0.58    0.14
  10   2  -5    0.35    0.10
 -10   2   5    0.69    0.18
 -10   2   5    0.53    0.13
   9  -2  -5    5.61    0.40
  -9  -2   5    6.27    0.31
   9   2  -5    5.73    0.29
  -9   2   5    5.84    0.40
  -9   2   5    5.69    0.34
  -9   2   5    6.30    0.36
  -8  -2   5    1.96    0.17
   8  -2  -5    2.18    0.25
  -8   2   5    1.44    0.21
  -8   2   5    1.98    0.20
  -8   2   5    2.17    0.22
   8   2  -5    1.99    0.16
   7  -2  -5   32.87    1.12
  -7  -2   5   32.57    0.95
  -7   2   5   31.45    1.00
  -7   2   5   33.48    1.11
  -7   2   5   31.81    1.03
   7   2  -5   31.43    0.92
  -6  -2   5   41.68    1.16
   6  -2  -5   41.17    1.31
  -6   2   5   41.92    1.31
  -6   2   5   40.99    1.22
  -6   2   5   41.70    1.24
   6   2  -5   40.85    1.13
   5  -2  -5    4.18    0.28
  -5  -2   5    4.23    0.21
  -5   2   5    3.59    0.25
  -5   2   5    4.14    0.25
  -5   2   5    4.27    0.28
   5   2  -5    3.86    0.19
  -4  -2   5    0.04    0.04
   4  -2  -5   -0.04    0.04
  -4   2   5   -0.02    0.05
  -4   2   5   -0.06    0.04
  -4   2   5    0.00    0.04
   4   2  -5   -0.06    0.02
  -3  -2   5    4.05    0.20
   3  -2  -5    3.63    0.24
  -3   2   5    3.74    0.24
   3   2  -5    4.03    0.19
  -3   2   5    3.55    0.22
  -3   2   5    4.03    0.25
  -2  -2   5   25.80    0.76
  -2   2   5   25.11    0.81
   2   2  -5   25.87    0.75
  -2   2   5   25.37    0.80
  -2   2   5   25.10    0.77
  -2   2   5   24.79    0.78
  -1  -2   5    5.33    0.24
  -1   2   5    5.52    0.26
  -1   2   5    5.40    0.28
   1   2  -5    5.33    0.25
  -1   2   5    5.33    0.25
   0  -2   5   64.27    1.69
   0   2   5   62.88    1.73
   0   2   5   64.20    1.68
   0   2   5   64.36    1.70
   0   2  -5   63.90    1.70
   1  -2   5    6.71    0.29
  -1   2  -5    7.24    0.31
   1   2   5    6.78    0.28
   1   2   5    6.93    0.28
   1   2   5    6.84    0.32
   2  -2   5   23.55    0.72
   2   2   5   23.51    0.76
   2   2   5   23.86    0.70
   2   2   5   24.17    0.69
  -2   2  -5   22.65    0.74
   3  -2   5    0.02    0.03
  -3   2  -5    0.03    0.04
   3   2   5    0.01    0.04
   3   2   5    0.03    0.03
   3   2   5    0.01    0.04
   4  -2   5    5.39    0.30
   4  -2   5    5.66    0.28
   4   2   5    5.20    0.23
   4   2   5    5.17    0.28
  -4   2  -5    5.32    0.29
   4   2   5    5.08    0.24
   5  -2   5    4.05    0.25
   5  -2   5    4.41    0.28
  -5   2  -5    3.98    0.26
   5   2   5    3.99    0.19
  -5   2  -5    4.17    0.15
   5   2   5    4.12    0.26
   6  -2   5    0.01    0.05
   6  -2   5    0.08    0.07
  -6   2  -5    0.07    0.03
   6   2   5    0.02    0.06
  -6   2  -5    0.00    0.05
   6   2   5    0.45    0.07
   7  -2   5    0.03    0.06
   7  -2   5   -0.04    0.06
  -7   2  -5    0.05    0.07
  -7   2  -5   -0.01    0.03
   7   2   5    0.03    0.04
   7   2   5    0.02    0.06
   7   2   5    0.04    0.03
   8  -2   5    3.35    0.27
   8  -2   5    3.26    0.26
   8  -2   5    2.94    0.27
   8   2   5    2.99    0.26
   8   2   5    3.23    0.19
  -8   2  -5    3.24    0.15
   8   2   5    3.25    0.18
  -8   2  -5    3.29    0.29
   9  -2   5    0.28    0.11
   9  -2   5    0.17    0.09
   9  -2   5    0.23    0.11
   9   2   5    0.15    0.06
   9   2   5    0.25    0.11
  -9   2  -5    0.11    0.09
  -9   2  -5    0.15    0.05
   9   2   5    0.22    0.07
  10  -2   5    2.40    0.27
  10  -2   5    2.19    0.25
  10  -2   5    2.52    0.28
  10   2   5    2.38    0.17
  10   2   5    2.03    0.18
 -10   2  -5    2.49    0.28
 -10   2  -5    2.02    0.14
  10   2   5    1.93    0.23
  11  -2   5   16.58    0.76
  11  -2   5   16.93    0.74
  11  -2   5   15.92    0.74
  11   2   5   16.92    0.60
  11   2   5   16.46    0.63
 -11   2  -5   16.25    0.76
 -11   2  -5   16.04    0.52
  12  -2   5    0.56    0.17
  12  -2   5    0.52    0.17
  12  -2   5    0.47    0.16
  12   2   5    0.64    0.12
  12   2   5    0.61    0.13
 -12   2  -5    0.43    0.16
  12   2   5    0.71    0.18
  13  -2   5    8.69    0.53
  13  -2   5    8.00    0.52
  13  -2   5    7.28    0.52
 -13   2  -5    7.89    0.53
  13   2   5    7.81    0.50
  13   2   5    7.79    0.43
  14  -2   5    3.77    0.39
  14  -2   5    3.98    0.39
  14  -2   5    3.67    0.39
  14   2   5    4.42    0.40
 -14   2  -5    4.07    0.41
  14   2   5    4.39    0.34
  15  -2   5    4.00    0.42
  15  -2   5    3.72    0.40
  15  -2   5    4.78    0.47
  15   2   5    4.55    0.41
 -15   2  -5    3.38    0.40
  16  -2   5    1.03    0.27
  16  -2   5    1.21    0.28
  16  -2   5    1.96    0.34
 -16   2  -5    1.91    0.34
  16   2   5    1.11    0.25
  17  -2   5    3.67    0.46
  17  -2   5    4.18    0.47
  17  -2   5    4.52    0.47
 -17   2  -5    2.95    0.40
  17   2   5    3.59    0.41
  18  -2   5    0.40    0.21
  18  -2   5    0.43    0.22
  18  -2   5    0.31    0.21
  18   2   5    0.22    0.16
 -18   2  -5    0.51    0.22
  19  -2   5    1.38    0.34
  19  -2   5    0.35    0.21
  19  -2   5    1.15    0.32
  19   2   5    0.71    0.24
 -19   2  -5    0.93    0.28
  20  -2   5    0.10    0.17
  20  -2   5   -0.24    0.15
  20   2   5   -0.02    0.14
 -20   2  -5    0.09    0.19
  20  -3  -5    0.05    0.22
 -20   3   5    0.12    0.19
 -20   3   5   -0.10    0.19
  19  -3  -5    0.26    0.23
 -19   3   5    0.22    0.22
 -19   3   5    0.16    0.18
  18  -3  -5    0.40    0.23
 -18   3   5    0.22    0.18
 -18   3   5    0.19    0.18
 -18   3   5   -0.13    0.11
  17  -3  -5    1.88    0.39
 -17   3   5    1.23    0.25
  17   3  -5    1.75    0.25
 -17   3   5    1.11    0.31
 -17   3   5    1.14    0.28
  16  -3  -5    0.54    0.23
 -16   3   5    0.52    0.20
 -16   3   5    0.43    0.17
 -16   3   5    0.55    0.22
  16   3  -5    0.28    0.16
  15  -3  -5    0.19    0.17
 -15   3   5    0.30    0.16
 -15   3   5    0.20    0.17
  15   3  -5    0.33    0.13
 -15   3   5    0.14    0.13
  14  -3  -5    3.78    0.45
 -14   3   5    2.66    0.37
 -14   3   5    3.44    0.37
 -14   3   5    3.79    0.34
  14   3  -5    3.47    0.30
  13  -3  -5    0.09    0.14
 -13   3   5    0.18    0.12
  13   3  -5    0.03    0.08
 -13   3   5    0.08    0.13
 -13   3   5    0.10    0.12
  12  -3  -5    0.65    0.21
 -12   3   5    0.92    0.18
 -12   3   5    0.56    0.18
  12   3  -5    0.76    0.15
 -12   3   5    0.60    0.20
  11  -3  -5    1.08    0.24
 -11  -3   5    0.90    0.13
 -11   3   5    0.82    0.17
 -11   3   5    0.87    0.22
 -11   3   5    0.73    0.19
  11   3  -5    0.88    0.15
 -10  -3   5   30.87    0.91
  10  -3  -5   28.36    1.15
 -10   3   5   28.72    1.02
  10   3  -5   30.81    0.97
 -10   3   5   28.82    1.09
 -10   3   5   29.76    1.15
  -9  -3   5    8.50    0.35
   9  -3  -5    9.46    0.55
  -9   3   5    9.01    0.53
  -9   3   5    8.37    0.44
   9   3  -5    7.70    0.38
  -9   3   5    8.34    0.48
  -8  -3   5    5.48    0.26
   8  -3  -5    5.10    0.38
  -8   3   5    5.46    0.34
  -8   3   5    5.43    0.37
   8   3  -5    5.37    0.29
  -8   3   5    3.87    0.35
   7  -3  -5   18.08    0.77
  -7  -3   5   17.85    0.57
  -7   3   5   17.77    0.68
   7   3  -5   17.69    0.62
  -7   3   5   17.76    0.75
  -7   3   5   16.13    0.71
   6  -3  -5   18.06    0.76
  -6  -3   5   18.74    0.59
  -6   3   5   18.59    0.76
  -6   3   5   17.78    0.73
   6   3  -5   19.93    0.65
  -6   3   5   20.47    0.71
   5  -3  -5    4.97    0.33
  -5  -3   5    4.31    0.22
  -5   3   5    4.69    0.29
   5   3  -5    4.50    0.25
  -5   3   5    5.16    0.34
  -5   3   5    4.70    0.32
   4  -3  -5   88.38    2.42
  -4  -3   5   86.78    2.25
  -4   3   5   88.74    2.43
  -4   3   5   88.17    2.42
  -4   3   5   86.27    2.34
   4   3  -5   87.04    2.30
  -3  -3   5   54.27    1.43
   3  -3  -5   53.19    1.57
   3   3  -5   54.91    1.51
  -3   3   5   51.92    1.58
  -3   3   5   53.35    1.56
  -3   3   5   53.94    1.51
   2  -3  -5   34.25    1.05
  -2  -3   5   33.16    0.94
  -2   3   5   33.58    1.03
  -2   3   5   33.32    1.08
  -2   3   5   33.06    1.00
   2   3  -5   32.37    1.02
  -1  -3   5    2.78    0.16
  -1   3   5    1.95    0.17
  -1   3   5    2.40    0.19
  -1   3   5    2.31    0.22
  -1   3   5    2.29    0.17
   1   3  -5    2.48    0.20
   0  -3   5   10.20    0.38
   0   3  -5   10.68    0.46
   0   3   5   10.90    0.39
   0   3   5   10.21    0.40
   0   3   5   10.05    0.46
   0   3   5    9.82    0.40
   1  -3   5    0.03    0.04
   1   3   5    0.12    0.07
   1   3   5    0.17    0.06
   1   3   5   -0.03    0.03
  -1   3  -5    0.14    0.08
   1   3   5    0.04    0.04
   2  -3   5    5.96    0.29
   2   3   5    5.85    0.33
  -2   3  -5    6.12    0.34
   2   3   5    6.01    0.26
   2   3   5    5.70    0.23
   2   3   5    6.02    0.29
   3  -3   5   22.75    0.74
   3   3   5   23.40    0.73
   3   3   5   22.56    0.67
   3   3   5   22.13    0.62
   3   3   5   21.10    0.78
  -3   3  -5   22.61    0.80
   4  -3   5    2.42    0.20
   4   3   5    2.49    0.18
   4   3   5    2.57    0.23
  -4   3  -5    2.52    0.24
   4   3   5    2.62    0.11
   4   3   5    2.56    0.15
  -4   3  -5    3.18    0.16
   5  -3   5    1.14    0.16
   5   3   5    0.99    0.15
  -5   3  -5    1.35    0.10
   5   3   5    1.08    0.10
   5   3   5    0.91    0.13
  -5   3  -5    0.82    0.16
   6  -3   5    0.04    0.06
   6   3   5    0.02    0.04
  -6   3  -5    0.01    0.06
   6   3   5    0.05    0.06
  -6   3  -5    0.06    0.04
   7  -3   5    0.55    0.13
  -7   3  -5    0.17    0.10
  -7   3  -5    0.28    0.06
   7   3   5    0.27    0.06
   7   3   5    0.19    0.09
   8  -3   5    2.08    0.24
   8  -3   5    2.02    0.23
  -8   3  -5    2.10    0.25
   8   3   5    2.24    0.24
  -8   3  -5    2.17    0.13
   8   3   5    2.26    0.14
   9  -3   5    0.43    0.14
   9  -3   5    0.43    0.13
  -9   3  -5    0.46    0.08
   9   3   5    0.39    0.14
   9   3   5    0.43    0.08
  -9   3  -5    0.52    0.16
  10  -3   5    7.50    0.48
  10  -3   5    7.43    0.46
  10   3   5    8.12    0.47
  10   3   5    7.69    0.34
 -10   3  -5    8.01    0.50
 -10   3  -5    7.32    0.29
  11  -3   5   -0.13    0.06
  11  -3   5    0.12    0.12
  11   3   5    0.16    0.08
 -11   3  -5    0.04    0.09
  11   3   5   -0.06    0.07
  12  -3   5    2.08    0.31
  12  -3   5    1.67    0.27
  12  -3   5    1.54    0.25
 -12   3  -5    1.38    0.26
  12   3   5    1.88    0.27
  13  -3   5    2.60    0.34
  13  -3   5    2.92    0.34
  13  -3   5    2.74    0.36
  13   3   5    2.71    0.32
 -13   3  -5    2.70    0.35
  14  -3   5    6.89    0.56
  14  -3   5    6.92    0.55
  14  -3   5    5.92    0.49
 -14   3  -5    5.63    0.50
  14   3   5    5.40    0.46
  15  -3   5    0.01    0.13
  15  -3   5   -0.03    0.11
 -15   3  -5    0.22    0.15
  15   3   5   -0.21    0.08
  16  -3   5    0.60    0.22
  16  -3   5    0.24    0.18
  16   3   5    0.34    0.18
 -16   3  -5    0.58    0.23
  17  -3   5    7.52    0.67
  17  -3   5    8.01    0.65
 -17   3  -5    9.08    0.67
  17   3   5    8.48    0.61
  18  -3   5    0.27    0.21
  18  -3   5    0.32    0.21
 -18   3  -5    0.06    0.18
  18   3   5   -0.14    0.13
  19  -3   5    7.69    0.71
 -19   3  -5    6.38    0.63
  19   3   5    6.81    0.58
  20  -3   5    0.96    0.32
 -20   3  -5    0.57    0.29
  20   3   5    0.46    0.23
  20  -4  -5    0.12    0.24
 -20   4   5   -0.11    0.20
 -20   4   5    0.03    0.22
  19  -4  -5    3.56    0.56
 -19   4   5    4.63    0.55
 -19   4   5    3.41    0.52
  18  -4  -5    1.12    0.36
 -18   4   5    1.42    0.35
 -18   4   5    0.98    0.33
  17  -4  -5    3.82    0.53
 -17   4   5    4.11    0.52
 -17   4   5    3.24    0.44
 -17   4   5    3.49    0.37
  16  -4  -5    6.27    0.63
 -16   4   5    4.98    0.54
  16   4  -5    5.87    0.42
 -16   4   5    6.52    0.47
 -16   4   5    5.77    0.55
  15  -4  -5    0.28    0.19
 -15   4   5   -0.05    0.11
  15   4  -5    0.02    0.11
 -15   4   5    0.00    0.13
 -15   4   5   -0.10    0.13
  14  -4  -5   -0.02    0.13
 -14   4   5   -0.01    0.13
  14   4  -5    0.06    0.10
 -14   4   5    0.12    0.15
 -14   4   5    0.03    0.12
  13  -4  -5    0.26    0.17
 -13   4   5    0.17    0.15
  13   4  -5    0.10    0.10
 -13   4   5    0.44    0.16
 -13   4   5    0.02    0.12
  12  -4  -5    3.04    0.39
 -12   4   5    2.79    0.36
  12   4  -5    3.35    0.29
 -12   4   5    3.11    0.31
 -12   4   5    3.83    0.42
  11  -4  -5    1.34    0.28
 -11   4   5    1.05    0.25
 -11   4   5    0.67    0.18
 -11   4   5    0.87    0.22
  11   4  -5    0.76    0.16
  10  -4  -5    2.73    0.34
 -10   4   5    2.59    0.32
 -10   4   5    2.31    0.32
 -10   4   5    2.55    0.27
  10   4  -5    2.62    0.24
   9  -4  -5    4.36    0.41
   9   4  -5    3.76    0.28
  -9   4   5    4.48    0.33
  -9   4   5    4.33    0.39
  -9   4   5    4.68    0.41
  -8  -4   5    2.91    0.17
   8  -4  -5    3.64    0.36
   8  -4  -5    2.88    0.31
   8   4  -5    3.32    0.25
  -8   4   5    3.51    0.34
  -8   4   5    2.81    0.27
  -8   4   5    3.08    0.33
  -7  -4   5   21.80    0.64
   7  -4  -5   22.62    0.90
   7  -4  -5   21.43    0.90
  -7   4   5   22.43    0.81
  -7   4   5   20.90    0.90
   7   4  -5   20.69    0.76
  -7   4   5   21.91    0.90
  -6  -4   5    0.09    0.05
   6  -4  -5    0.01    0.07
   6  -4  -5    0.02    0.07
  -6   4   5   -0.04    0.08
  -6   4   5    0.01    0.08
   6   4  -5   -0.01    0.06
  -6   4   5    0.12    0.09
   5  -4  -5    9.68    0.52
  -5  -4   5   10.75    0.36
  -5   4   5   10.95    0.49
  -5   4   5    9.92    0.55
  -5   4   5   10.03    0.52
   5   4  -5   10.36    0.47
  -4  -4   5   26.52    0.76
   4  -4  -5   26.64    0.96
  -4   4   5   26.65    0.89
  -4   4   5   27.01    1.01
  -4   4   5   26.54    0.95
   4   4  -5   26.28    0.90
  -3  -4   5    1.92    0.14
   3  -4  -5    2.21    0.23
  -3   4   5    1.93    0.25
  -3   4   5    1.97    0.21
  -3   4   5    2.05    0.20
   3   4  -5    2.15    0.22
   2  -4  -5    8.20    0.41
  -2  -4   5    7.83    0.31
   2   4  -5    7.47    0.41
  -2   4   5    8.20    0.40
  -2   4   5    7.90    0.46
  -1  -4   5   17.04    0.55
   1  -4  -5   16.97    0.63
  -1   4   5   15.16    0.69
  -1   4   5   16.08    0.60
   1   4  -5   17.35    0.69
  -1   4   5   16.60    0.62
   0  -4   5    0.34    0.08
   0   4   5    0.29    0.08
   0   4   5    0.27    0.09
   0   4   5    0.57    0.09
   0   4   5    0.21    0.11
   0   4  -5    0.29    0.12
   1  -4   5    4.45    0.25
  -1   4  -5    3.77    0.31
   1   4   5    4.42    0.22
   1   4   5    4.35    0.24
   1   4   5    4.51    0.27
   1   4   5    4.03    0.32
   2  -4   5    5.25    0.29
   2   4   5    5.88    0.27
   2   4   5    5.90    0.32
  -2   4  -5    5.86    0.38
   2   4   5    5.52    0.23
   3  -4   5    1.20    0.15
   3   4   5    1.08    0.08
   3   4   5    1.35    0.19
   3   4   5    1.09    0.15
   3   4   5    1.25    0.11
  -3   4  -5    1.36    0.21
   4  -4   5    0.65    0.13
   4   4   5    0.55    0.12
  -4   4  -5    0.65    0.17
   4   4   5    0.54    0.14
  -4   4  -5    0.61    0.10
   4   4   5    0.65    0.08
   5  -4   5    1.85    0.20
   5   4   5    1.66    0.21
  -5   4  -5    1.76    0.15
   5   4   5    1.70    0.11
   5   4   5    1.80    0.19
  -5   4  -5    1.53    0.23
   6  -4   5    5.91    0.37
   6   4   5    6.39    0.40
  -6   4  -5    5.42    0.26
   6   4   5    5.88    0.21
  -6   4  -5    5.52    0.40
   7  -4   5    0.00    0.06
   7  -4   5   -0.04    0.06
  -7   4  -5    0.19    0.11
   7   4   5    0.00    0.03
   7   4   5    0.06    0.07
  -7   4  -5   -0.05    0.05
   8  -4   5    0.72    0.17
   8  -4   5    0.87    0.19
  -8   4  -5    1.00    0.11
  -8   4  -5    0.85    0.21
   8   4   5    0.84    0.18
   9  -4   5   15.83    0.74
   9  -4   5   16.21    0.74
  -9   4  -5   14.81    0.51
  -9   4  -5   13.67    0.74
   9   4   5   15.69    0.72
  10  -4   5    8.11    0.52
  10  -4   5    7.69    0.50
 -10   4  -5    7.43    0.52
  10   4   5    6.71    0.46
  11  -4   5    0.67    0.20
  11  -4   5    1.00    0.23
 -11   4  -5    1.20    0.26
  11   4   5    1.06    0.22
  12  -4   5    1.26    0.27
  12  -4   5    0.74    0.21
 -12   4  -5    0.95    0.24
  12   4   5    0.91    0.21
  13  -4   5    1.00    0.25
  13  -4   5    1.27    0.29
  13   4   5    1.58    0.27
 -13   4  -5    1.29    0.29
  14  -4   5    0.67    0.23
  14  -4   5    0.95    0.28
  14   4   5    0.97    0.24
 -14   4  -5    0.75    0.24
  15  -4   5    1.03    0.27
  15  -4   5    1.05    0.29
  15   4   5    0.83    0.23
 -15   4  -5    0.78    0.25
  16  -4   5    1.12    0.31
  16  -4   5    1.64    0.34
 -16   4  -5    1.54    0.34
  16   4   5    1.29    0.29
  17  -4   5    0.09    0.18
 -17   4  -5    0.01    0.15
  17   4   5    0.15    0.16
  18  -4   5    4.79    0.59
 -18   4  -5    5.05    0.59
  18   4   5    6.22    0.56
  19  -4   5    1.90    0.43
 -19   4  -5    1.37    0.37
  19   4   5    1.60    0.35
  19  -5  -5    0.94    0.34
 -19   5   5    1.13    0.35
 -19   5   5    1.05    0.33
  18  -5  -5    0.33    0.26
 -18   5   5    0.04    0.20
 -18   5   5    0.39    0.24
  17  -5  -5    5.50    0.64
 -17   5   5    4.28    0.54
 -17   5   5    4.12    0.54
  16  -5  -5    0.22    0.20
 -16   5   5    0.61    0.26
 -16   5   5    0.39    0.22
 -16   5   5    0.50    0.20
  15  -5  -5    4.19    0.53
 -15   5   5    4.36    0.51
 -15   5   5    5.02    0.55
  15   5  -5    5.37    0.42
 -15   5   5    5.13    0.43
  14  -5  -5    0.13    0.17
  14   5  -5    0.23    0.14
 -14   5   5    0.06    0.16
 -14   5   5    0.01    0.17
 -14   5   5   -0.13    0.11
  13  -5  -5    2.08    0.38
 -13   5   5    2.24    0.38
 -13   5   5    2.32    0.37
  13   5  -5    2.36    0.27
 -13   5   5    2.09    0.28
  12  -5  -5    2.37    0.38
 -12   5   5    1.90    0.27
  12   5  -5    2.69    0.28
 -12   5   5    1.97    0.35
 -12   5   5    2.46    0.37
  11  -5  -5    0.75    0.24
 -11   5   5    1.33    0.28
 -11   5   5    1.55    0.24
  11   5  -5    1.48    0.22
 -11   5   5    2.17    0.34
  10  -5  -5    6.69    0.55
  10  -5  -5    5.73    0.50
 -10   5   5    6.88    0.43
 -10   5   5    6.56    0.53
 -10   5   5    6.50    0.54
  10   5  -5    6.74    0.41
   9  -5  -5    9.79    0.64
   9  -5  -5    9.95    0.61
  -9   5   5   10.82    0.66
   9   5  -5    9.04    0.49
  -9   5   5    9.91    0.62
  -9   5   5    9.66    0.52
   8  -5  -5   21.83    0.97
   8  -5  -5   20.25    0.92
  -8   5   5   22.02    0.99
  -8   5   5   21.58    0.83
  -8   5   5   20.18    0.93
   8   5  -5   21.04    0.81
   7  -5  -5   21.54    0.93
   7  -5  -5   21.45    0.95
   7   5  -5   21.46    0.83
  -7   5   5   22.84    0.84
  -7   5   5   22.53    1.00
  -7   5   5   21.85    0.94
   6  -5  -5    2.90    0.31
   6  -5  -5    2.63    0.31
  -6   5   5    3.13    0.36
  -6   5   5    2.27    0.29
  -6   5   5    2.80    0.26
   6   5  -5    3.18    0.29
  -5  -5   5   38.23    1.04
   5  -5  -5   39.77    1.33
   5  -5  -5   38.66    1.34
   5   5  -5   37.51    1.26
  -5   5   5   36.54    1.31
  -5   5   5   40.30    1.23
  -5   5   5   39.74    1.42
   4  -5  -5   30.35    1.10
   4  -5  -5   30.27    1.08
  -4  -5   5   29.70    0.86
  -4   5   5   30.84    1.09
  -4   5   5   31.54    1.02
  -4   5   5   30.63    1.18
   4   5  -5   30.40    1.08
  -3  -5   5    8.50    0.34
   3  -5  -5    8.99    0.48
  -3   5   5    9.09    0.47
  -3   5   5    9.11    0.44
   3   5  -5    8.21    0.49
  -3   5   5    8.55    0.55
   2  -5  -5    8.00    0.43
  -2  -5   5    7.89    0.33
  -2   5   5    6.60    0.47
  -2   5   5    6.96    0.38
  -2   5   5    6.83    0.40
   2   5  -5    7.97    0.47
  -1  -5   5   16.50    0.56
   1  -5  -5   15.51    0.63
  -1   5   5   13.61    0.71
  -1   5   5   15.88    0.62
  -1   5   5   15.22    0.62
   1   5  -5   15.77    0.72
   0  -5   5   11.66    0.46
   0   5  -5   10.31    0.58
   0   5   5   11.33    0.50
   0   5   5   11.13    0.48
   0   5   5   10.76    0.59
   1  -5   5   19.40    0.71
   1   5   5   20.26    0.75
  -1   5  -5   20.43    0.87
   1   5   5   21.16    0.70
   1   5   5   20.06    0.85
   2  -5   5   23.40    0.83
  -2   5  -5   23.56    0.98
   2   5   5   25.11    0.98
   2   5   5   23.96    0.86
   2   5   5   24.69    0.76
   3  -5   5   11.74    0.53
   3   5   5   12.15    0.62
   3   5   5   11.49    0.53
  -3   5  -5   10.68    0.62
   3   5   5   12.47    0.43
   4  -5   5    3.30    0.28
   4   5   5    2.46    0.24
   4   5   5    3.04    0.17
  -4   5  -5    2.84    0.33
   4   5   5    3.07    0.31
  -4   5  -5    3.18    0.22
   5  -5   5    9.76    0.52
   5   5   5   10.50    0.56
  -5   5  -5    8.83    0.57
  -5   5  -5    9.43    0.41
   6  -5   5    2.40    0.26
   6  -5   5    2.91    0.29
  -6   5  -5    2.12    0.31
   6   5   5    2.33    0.28
  -6   5  -5    3.06    0.21
   7  -5   5    8.00    0.49
   7  -5   5    7.86    0.48
  -7   5  -5    7.51    0.54
  -7   5  -5    7.80    0.36
   7   5   5    7.00    0.47
   8  -5   5    1.27    0.22
   8  -5   5    1.31    0.23
  -8   5  -5    1.38    0.15
   8   5   5    1.14    0.22
  -8   5  -5    1.85    0.30
   9  -5   5    3.59    0.36
   9  -5   5    3.98    0.39
   9   5   5    3.62    0.35
  -9   5  -5    3.36    0.23
  -9   5  -5    3.22    0.39
  10  -5   5   13.49    0.74
  10  -5   5   12.80    0.71
  10   5   5   13.15    0.69
 -10   5  -5   13.54    0.79
  11  -5   5    9.62    0.61
  11  -5   5    8.22    0.59
 -11   5  -5    8.70    0.64
  11   5   5    9.65    0.59
  12  -5   5    4.61    0.48
  12  -5   5    4.37    0.45
  12   5   5    4.80    0.44
 -12   5  -5    4.49    0.49
  13  -5   5    6.26    0.54
  13  -5   5    6.33    0.57
  13   5   5    4.62    0.45
 -13   5  -5    4.62    0.52
  14  -5   5   11.14    0.77
  14  -5   5   10.54    0.72
  14   5   5   11.05    0.69
 -14   5  -5   10.55    0.76
  15  -5   5    4.27    0.52
  15  -5   5    4.09    0.48
  15   5   5    5.34    0.50
 -15   5  -5    4.09    0.52
  16  -5   5    5.38    0.59
  16   5   5    5.78    0.53
 -16   5  -5    5.36    0.59
  17  -5   5    2.77    0.49
 -17   5  -5    2.72    0.47
  17   5   5    2.98    0.42
  18  -5   5    0.40    0.24
  18   5   5    0.38    0.23
 -18   5  -5    0.47    0.27
  17  -6  -5   -0.10    0.20
 -17   6   5    0.21    0.20
 -17   6   5    0.23    0.25
  16  -6  -5   -0.09    0.18
 -16   6   5   -0.07    0.18
 -16   6   5    0.50    0.26
  15  -6  -5    0.61    0.29
 -15   6   5    0.85    0.23
 -15   6   5    0.60    0.24
 -15   6   5    0.39    0.25
  14  -6  -5    1.66    0.40
 -14   6   5    1.13    0.32
  14   6  -5    1.32    0.25
 -14   6   5    1.49    0.26
 -14   6   5    1.90    0.38
  13  -6  -5    2.12    0.40
  13   6  -5    2.72    0.31
 -13   6   5    3.28    0.45
 -13   6   5    2.26    0.29
 -13   6   5    3.11    0.45
  12  -6  -5    0.02    0.17
 -12   6   5   -0.01    0.13
 -12   6   5    0.04    0.17
 -12   6   5    0.06    0.13
  12   6  -5    0.00    0.11
  11  -6  -5    2.88    0.41
  11   6  -5    2.56    0.29
 -11   6   5    2.90    0.42
 -11   6   5    2.76    0.31
 -11   6   5    3.76    0.44
  10  -6  -5   -0.08    0.11
  10  -6  -5   -0.13    0.09
 -10   6   5    0.21    0.14
  10   6  -5   -0.01    0.10
 -10   6   5   -0.18    0.09
 -10   6   5    0.09    0.18
   9  -6  -5    7.62    0.56
   9  -6  -5    7.83    0.59
   9   6  -5    8.53    0.50
  -9   6   5    8.61    0.60
  -9   6   5    7.66    0.46
  -9   6   5    9.15    0.66
   8  -6  -5    6.80    0.54
   8  -6  -5    6.90    0.53
   8   6  -5    7.06    0.45
  -8   6   5    6.50    0.41
  -8   6   5    7.18    0.59
  -8   6   5    6.45    0.52
   7  -6  -5    5.40    0.47
   7  -6  -5    5.56    0.46
  -7   6   5    5.26    0.37
  -7   6   5    5.86    0.52
  -7   6   5    5.71    0.46
   7   6  -5    6.23    0.42
   6  -6  -5    4.49    0.42
   6  -6  -5    4.51    0.40
  -6   6   5    4.44    0.40
  -6   6   5    4.59    0.48
   6   6  -5    4.83    0.39
  -6   6   5    3.92    0.32
   5  -6  -5   46.65    1.59
   5  -6  -5   48.03    1.59
  -5   6   5   48.06    1.72
  -5   6   5   47.42    1.47
  -5   6   5   46.27    1.58
   5   6  -5   45.72    1.55
   4  -6  -5   44.67    1.48
   4  -6  -5   42.72    1.45
   4   6  -5   42.77    1.48
  -4   6   5   43.79    1.37
  -4   6   5   44.56    1.62
  -4   6   5   41.79    1.44
   3  -6  -5    2.02    0.26
   3   6  -5    1.62    0.27
  -3   6   5    1.52    0.22
  -3   6   5    1.45    0.21
  -3   6   5    1.61    0.30
  -2  -6   5    0.06    0.07
   2  -6  -5    0.04    0.10
   2   6  -5    0.16    0.13
  -2   6   5    0.06    0.09
  -2   6   5    0.11    0.10
  -2   6   5   -0.05    0.11
   1  -6  -5    7.75    0.44
  -1  -6   5    7.68    0.38
  -1   6   5    8.11    0.56
  -1   6   5    7.27    0.41
  -1   6   5    7.59    0.43
   1   6  -5    7.45    0.51
   0  -6   5    2.65    0.23
   0   6   5    1.86    0.23
   0   6  -5    2.16    0.32
   0   6   5    1.98    0.30
   0   6   5    2.48    0.22
   1  -6   5    2.35    0.23
   1   6   5    2.66    0.27
   1   6   5    2.57    0.33
  -1   6  -5    1.90    0.31
   1   6   5    2.69    0.22
   2  -6   5    0.01    0.08
  -2   6  -5    0.02    0.13
   2   6   5   -0.03    0.06
   2   6   5    0.08    0.11
   2   6   5    0.10    0.09
   3  -6   5    1.76    0.23
   3   6   5    1.41    0.26
   3   6   5    2.33    0.26
  -3   6  -5    2.14    0.32
   4  -6   5    0.11    0.11
   4  -6   5    0.21    0.12
   4   6   5    0.32    0.13
  -4   6  -5    0.26    0.17
   4   6   5    0.19    0.13
   5  -6   5    0.59    0.16
   5  -6   5    0.36    0.15
   5   6   5    0.60    0.18
  -5   6  -5    0.42    0.20
  -5   6  -5    0.57    0.14
   6  -6   5    3.39    0.34
   6  -6   5    4.33    0.37
  -6   6  -5    3.42    0.41
   6   6   5    2.74    0.33
  -6   6  -5    3.67    0.26
   7  -6   5    0.29    0.15
   7  -6   5    0.07    0.12
  -7   6  -5    0.12    0.16
   7   6   5    0.10    0.11
  -7   6  -5    0.28    0.10
   8  -6   5    0.02    0.12
   8  -6   5   -0.02    0.11
  -8   6  -5    0.13    0.16
  -8   6  -5    0.03    0.08
   8   6   5   -0.04    0.10
   9  -6   5    3.45    0.40
   9  -6   5    3.05    0.36
   9   6   5    4.11    0.41
  -9   6  -5    3.20    0.43
  10  -6   5    1.98    0.34
  10  -6   5    2.14    0.33
 -10   6  -5    2.14    0.39
  10   6   5    2.03    0.31
  11  -6   5    1.86    0.32
  11  -6   5    1.73    0.33
 -11   6  -5    2.14    0.40
  11   6   5    1.67    0.30
  12  -6   5    0.21    0.16
  12  -6   5    0.55    0.22
  12   6   5    0.30    0.17
 -12   6  -5    0.58    0.25
  13  -6   5    0.64    0.25
  13  -6   5    0.61    0.26
  13   6   5    1.01    0.26
 -13   6  -5    1.11    0.31
  14  -6   5    0.54    0.25
  14   6   5    0.43    0.22
 -14   6  -5    0.72    0.30
  15  -6   5    0.41    0.24
  15   6   5    0.02    0.16
 -15   6  -5    0.35    0.23
  16  -6   5    0.25    0.24
  16   6   5   -0.06    0.15
 -16   6  -5    0.10    0.22
 -17   6  -5    1.40    0.40
  17   6   5    0.73    0.26
  16  -7  -5    0.08    0.23
 -16   7   5    0.17    0.22
 -16   7   5    0.14    0.25
  15  -7  -5    0.81    0.31
 -15   7   5    0.69    0.28
 -15   7   5    0.15    0.25
  14  -7  -5   -0.05    0.22
 -14   7   5    0.22    0.19
 -14   7   5    0.24    0.17
 -14   7   5    0.04    0.22
  13  -7  -5    1.09    0.34
 -13   7   5    1.37    0.36
 -13   7   5    1.26    0.25
 -13   7   5    1.28    0.37
  13   7  -5    1.16    0.26
  12  -7  -5    0.48    0.25
 -12   7   5    0.19    0.22
 -12   7   5    0.44    0.22
  12   7  -5    0.05    0.13
 -12   7   5    0.28    0.16
  11  -7  -5    4.51    0.53
  11   7  -5    3.47    0.37
 -11   7   5    4.70    0.51
 -11   7   5    3.20    0.34
 -11   7   5    4.07    0.53
  10  -7  -5   -0.02    0.15
  10   7  -5   -0.03    0.12
 -10   7   5   -0.10    0.11
 -10   7   5   -0.13    0.16
 -10   7   5    0.15    0.17
   9  -7  -5    1.00    0.29
  -9   7   5    1.26    0.29
   9   7  -5    0.65    0.19
  -9   7   5    1.03    0.30
  -9   7   5    1.00    0.21
   8  -7  -5    0.32    0.17
   8  -7  -5    0.02    0.15
  -8   7   5    0.29    0.14
  -8   7   5    0.08    0.18
  -8   7   5    0.21    0.14
   8   7  -5   -0.02    0.12
   7  -7  -5   -0.16    0.11
   7  -7  -5    0.01    0.12
  -7   7   5   -0.07    0.14
  -7   7   5    0.22    0.15
   7   7  -5   -0.01    0.11
  -7   7   5    0.03    0.10
   6  -7  -5    6.50    0.49
   6  -7  -5    5.77    0.49
  -6   7   5    6.10    0.59
  -6   7   5    5.66    0.48
  -6   7   5    5.34    0.39
   6   7  -5    5.87    0.47
   5  -7  -5    5.85    0.47
  -5   7   5    6.29    0.47
  -5   7   5    6.34    0.42
  -5   7   5    5.90    0.56
   5   7  -5    6.13    0.49
   4  -7  -5    5.68    0.45
  -4   7   5    5.54    0.54
  -4   7   5    5.27    0.39
   4   7  -5    5.03    0.44
  -4   7   5    5.06    0.41
   3  -7  -5   -0.20    0.11
  -3   7   5    0.07    0.12
  -3   7   5    0.20    0.16
  -3   7   5   -0.05    0.08
   3   7  -5   -0.14    0.10
   2  -7  -5    1.96    0.26
  -2   7   5    2.35    0.27
  -2   7   5    2.14    0.36
  -2   7   5    1.84    0.25
   2   7  -5    1.71    0.31
  -1   7   5    2.16    0.37
  -1   7   5    2.82    0.30
  -1   7   5    3.32    0.30
   1   7  -5    2.22    0.35
   0  -7   5    0.49    0.14
   0   7   5    0.67    0.24
   0   7  -5    0.66    0.24
   0   7   5    0.69    0.17
   1  -7   5    4.23    0.33
   1  -7   5    4.26    0.34
  -1   7  -5    3.85    0.44
   1   7   5    4.03    0.35
   1   7   5    3.70    0.42
   2  -7   5    4.74    0.36
   2  -7   5    4.15    0.35
   2   7   5    4.53    0.38
   2   7   5    4.09    0.45
  -2   7  -5    4.33    0.47
   3  -7   5    0.82    0.19
   3  -7   5    0.69    0.19
   3   7   5    1.12    0.27
   3   7   5    1.20    0.23
  -3   7  -5    0.63    0.25
   4  -7   5    0.12    0.11
   4  -7   5    0.03    0.12
   4   7   5    0.26    0.17
  -4   7  -5    0.27    0.19
   4   7   5    0.02    0.10
   5  -7   5    0.04    0.11
   5  -7   5    0.12    0.13
  -5   7  -5    0.06    0.17
   5   7   5    0.18    0.14
   6  -7   5    4.05    0.40
   6  -7   5    2.38    0.32
   6   7   5    2.03    0.33
  -6   7  -5    2.93    0.43
  -6   7  -5    2.84    0.27
   7  -7   5    0.07    0.13
   7  -7   5    0.03    0.12
  -7   7  -5    0.20    0.19
  -7   7  -5    0.07    0.09
   7   7   5   -0.22    0.09
   8  -7   5    2.41    0.35
   8  -7   5    3.63    0.40
   8   7   5    2.40    0.35
  -8   7  -5    2.46    0.42
   9  -7   5    2.40    0.36
   9  -7   5    2.39    0.36
   9   7   5    2.03    0.33
  -9   7  -5    2.12    0.41
  10  -7   5   -0.06    0.12
  10  -7   5    0.02    0.14
  10   7   5    0.08    0.14
 -10   7  -5    0.08    0.19
  11  -7   5   -0.14    0.14
  11  -7   5    0.43    0.19
  11   7   5    0.13    0.16
 -11   7  -5    0.00    0.16
  12  -7   5    0.41    0.23
  12   7   5    0.48    0.21
 -12   7  -5    0.65    0.28
  13  -7   5    1.30    0.35
 -13   7  -5    0.80    0.30
  13   7   5    0.68    0.23
  14  -7   5    0.55    0.26
 -14   7  -5   -0.05    0.19
  14   7   5    0.09    0.17
  15  -7   5   -0.23    0.18
  15   7   5    0.29    0.22
 -15   7  -5    0.00    0.23
  13  -8  -5    1.65    0.41
 -13   8   5    1.12    0.34
 -13   8   5    1.67    0.28
 -13   8   5    1.75    0.44
  12  -8  -5    0.05    0.19
 -12   8   5   -0.11    0.21
 -12   8   5   -0.14    0.14
  12   8  -5    0.21    0.16
 -12   8   5    0.19    0.16
  11  -8  -5    0.64    0.26
 -11   8   5    1.38    0.35
 -11   8   5    1.35    0.26
 -11   8   5    1.31    0.38
  11   8  -5    0.97    0.25
  10  -8  -5    0.13    0.18
  10   8  -5    0.09    0.15
 -10   8   5    0.11    0.17
 -10   8   5    0.05    0.20
 -10   8   5    0.10    0.14
   9  -8  -5    0.38    0.21
  -9   8   5    0.14    0.18
  -9   8   5    0.23    0.14
  -9   8   5    0.27    0.23
   9   8  -5    0.07    0.13
   8  -8  -5    0.03    0.14
   8   8  -5    0.27    0.17
  -8   8   5   -0.07    0.14
  -8   8   5    0.17    0.14
  -8   8   5    0.19    0.22
   7  -8  -5    6.95    0.58
   7   8  -5    6.96    0.55
  -7   8   5    7.81    0.50
  -7   8   5    6.35    0.65
  -7   8   5    7.06    0.57
   6  -8  -5    0.48    0.22
  -6   8   5    0.83    0.24
   6   8  -5    1.00    0.26
  -6   8   5    1.09    0.33
  -6   8   5    1.05    0.24
   5  -8  -5    0.36    0.18
  -5   8   5    0.12    0.15
  -5   8   5    0.08    0.19
  -5   8   5    0.09    0.13
   5   8  -5    0.09    0.14
   4  -8  -5    0.55    0.20
  -4   8   5    0.65    0.20
  -4   8   5    0.83    0.22
   4   8  -5    0.37    0.20
  -4   8   5    0.42    0.24
  -3   8   5    0.11    0.13
  -3   8   5    0.00    0.15
   3   8  -5    0.02    0.13
  -3   8   5    0.20    0.14
  -2   8   5    0.00    0.10
  -2   8   5    0.00    0.15
   2   8  -5   -0.07    0.14
  -1   8   5    0.15    0.19
   1   8  -5    0.04    0.16
  -1   8   5    0.31    0.15
   0  -8   5    0.16    0.12
   0   8  -5    0.26    0.20
   0   8   5    0.26    0.19
   0   8   5    0.21    0.13
   1  -8   5    2.00    0.26
   1   8   5    1.57    0.34
   1   8   5    1.82    0.28
  -1   8  -5    1.91    0.37
   2  -8   5    1.08    0.22
   2   8   5    1.04    0.29
   2   8   5    1.08    0.24
  -2   8  -5    0.81    0.28
   3  -8   5    2.70    0.32
   3  -8   5    2.19    0.30
  -3   8  -5    3.15    0.45
   3   8   5    2.67    0.40
   3   8   5    2.20    0.31
   4  -8   5    1.25    0.26
   4  -8   5    1.03    0.23
   4   8   5    1.46    0.31
  -4   8  -5    1.44    0.36
   5  -8   5    2.64    0.35
   5  -8   5    2.99    0.36
  -5   8  -5    2.44    0.44
   5   8   5    2.95    0.40
   6  -8   5    0.64    0.21
   6  -8   5    0.86    0.25
  -6   8  -5    0.44    0.24
   6   8   5    0.79    0.24
   7  -8   5    5.29    0.49
   7  -8   5    4.59    0.47
  -7   8  -5    6.31    0.65
   7   8   5    4.76    0.50
   8  -8   5    0.72    0.26
   8  -8   5    0.65    0.23
  -8   8  -5    0.94    0.33
   8   8   5    0.42    0.20
   9  -8   5    0.03    0.17
   9  -8   5   -0.16    0.11
   9   8   5    0.05    0.13
  -9   8  -5   -0.11    0.16
  10  -8   5    1.16    0.32
 -10   8  -5    1.67    0.43
  10   8   5    0.83    0.25
  11  -8   5    0.82    0.29
 -11   8  -5    0.90    0.33
  11   8   5    1.21    0.31
  12  -8   5    1.02    0.34
 -12   8  -5    1.63    0.43
  12   8   5    1.19    0.32
  13  -8   5    0.07    0.23
 -13   8  -5   -0.06    0.21
  13   8   5    0.06    0.17
  10  -9  -5   -0.09    0.20
 -10   9   5    0.15    0.14
 -10   9   5   -0.27    0.20
  10   9  -5    0.17    0.18
 -10   9   5    0.22    0.19
   9  -9  -5    1.62    0.38
   9   9  -5    2.13    0.36
  -9   9   5    1.35    0.33
  -9   9   5    1.50    0.41
  -9   9   5    1.66    0.29
   8  -9  -5    0.23    0.21
  -8   9   5    0.35    0.18
   8   9  -5    0.58    0.24
  -8   9   5    0.38    0.22
  -8   9   5    0.82    0.34
   7  -9  -5    1.61    0.36
   7   9  -5    1.57    0.32
  -7   9   5    2.14    0.32
  -7   9   5    2.01    0.36
  -7   9   5    2.36    0.47
  -6   9   5    0.95    0.25
   6   9  -5    0.65    0.25
  -6   9   5    0.67    0.31
  -5   9   5    6.99    0.52
   5   9  -5    8.20    0.65
  -5   9   5    7.05    0.71
   4   9  -5    0.06    0.17
  -4   9   5    0.29    0.24
  -4   9   5   -0.02    0.12
   3   9  -5   -0.11    0.16
  -3   9   5    0.02    0.12
  -3   9   5    0.10    0.19
   2   9  -5    0.21    0.20
  -2   9   5    0.12    0.20
  -2   9   5    0.07    0.13
  -1   9   5    2.08    0.41
   1   9  -5    1.90    0.39
  -1   9   5    0.94    0.23
   0   9   5    0.03    0.12
   0   9  -5   -0.03    0.16
   0   9   5    0.10    0.17
   1   9   5    5.05    0.47
  -1   9  -5    5.73    0.61
   1   9   5    4.23    0.53
  -2   9  -5    3.52    0.51
   2   9   5    3.31    0.47
   3  -9   5    0.13    0.15
  -3   9  -5   -0.14    0.15
   3   9   5    0.21    0.19
   4  -9   5    0.05    0.14
  -4   9  -5    0.50    0.27
   4   9   5    0.13    0.16
   5  -9   5    0.00    0.15
   5   9   5   -0.02    0.14
  -5   9  -5    0.07    0.20
   6  -9   5    2.86    0.40
   6  -9   5    2.13    0.35
   6   9   5    1.47    0.34
  -6   9  -5    2.07    0.45
   7  -9   5    0.41    0.24
  -7   9  -5    0.57    0.30
   7   9   5    0.48    0.21
   8  -9   5    1.53    0.35
   8   9   5    2.17    0.39
  -8   9  -5    1.95    0.46
   9  -9   5    1.03    0.31
   9   9   5    0.47    0.23
  -9   9  -5    0.70    0.33
  10  -9   5   -0.09    0.18
  10   9   5    0.06    0.17
 -10   9  -5   -0.01    0.25
   5  10  -5    0.20    0.20
  -5  10   5   -0.10    0.20
  -5  10   5    0.00    0.14
  -4  10   5    0.13    0.15
  -4  10   5   -0.04    0.24
   4  10  -5   -0.10    0.19
  -3  10   5    1.35    0.29
   3  10  -5    0.81    0.32
  -3  10   5    1.82    0.43
  -2  10   5    0.02    0.14
  -2  10   5    0.20    0.24
   2  10  -5    0.02    0.21
   1  10  -5    0.05    0.23
  -1  10   5    0.07    0.18
  -1  10   5   -0.02    0.15
   0  10   5    1.94    0.34
   0  10  -5    0.86    0.34
   0  10   5    1.51    0.40
  -1  10  -5    0.05    0.22
   1  10   5    0.17    0.22
  -2  10  -5    1.21    0.37
   2  10   5    1.33    0.38
  -3  10  -5    0.12    0.24
   3  10   5   -0.08    0.17
  -4  10  -5    2.89    0.53
   4  10   5    2.98    0.48
  20   0  -6    7.26    0.64
 -20   0   6    6.57    0.51
 -20   0   6    7.60    0.61
  19   0  -6    4.44    0.50
 -19   0   6    4.80    0.49
 -19   0   6    5.75    0.46
  18   0  -6    9.21    0.58
 -18   0   6    8.17    0.54
  18   0  -6    8.79    0.64
 -18   0   6    9.52    0.63
 -18   0   6    8.25    0.54
  17   0  -6    0.56    0.21
 -17   0   6    0.37    0.18
 -17   0   6    0.66    0.18
  17   0  -6    0.49    0.18
 -17   0   6    0.19    0.14
  16   0  -6    0.52    0.17
  16   0  -6    0.38    0.19
 -16   0   6    0.47    0.19
 -16   0   6    0.24    0.14
 -15   0   6   16.30    0.81
 -15   0   6   16.46    0.72
  15   0  -6   18.41    0.87
  15   0  -6   16.63    0.72
  14   0  -6    2.22    0.24
 -14   0   6    1.79    0.27
  14   0  -6    1.79    0.28
 -14   0   6    1.74    0.22
  13   0  -6   12.10    0.54
  13   0  -6   11.93    0.64
 -13   0   6   11.64    0.63
  12   0  -6    0.12    0.09
  12   0  -6    0.13    0.12
 -12   0   6   -0.18    0.06
  11   0  -6    0.84    0.18
  11   0  -6    0.93    0.14
 -11   0   6    0.56    0.15
 -10   0   6    1.84    0.23
  10   0  -6    2.09    0.18
  10   0  -6    2.43    0.26
  -9   0   6  153.19    4.04
   9   0  -6  155.78    4.06
   9   0  -6  151.24    3.86
  -8   0   6   14.56    0.49
   8   0  -6   14.58    0.49
  -8   0   6   13.69    0.59
   8   0  -6   14.25    0.61
  -7   0   6    3.97    0.19
   7   0  -6    3.67    0.19
  -7   0   6    3.97    0.27
  -6   0   6    2.06    0.13
  -6   0   6    2.09    0.19
   6   0  -6    1.98    0.13
  -5   0   6  140.82    3.67
  -5   0   6  144.84    3.52
  -4   0   6    8.93    0.38
  -4   0   6    9.11    0.28
  -3   0   6  187.71    4.60
  -3   0   6  184.23    4.66
  -2   0   6    3.69    0.12
  -2   0   6    3.64    0.21
  -1   0   6  121.57    3.13
  -1   0   6  123.40    3.06
  -1   0   6  123.70    3.01
   0   0   6    0.14    0.06
   0   0   6    0.15    0.04
   0   0   6    0.19    0.04
   1   0   6    8.00    0.28
   1   0   6    7.63    0.26
   1   0   6    7.84    0.34
   2   0   6    0.13    0.07
   2   0   6    0.04    0.04
  -2   0  -6    0.15    0.04
   2   0   6    0.14    0.04
   3   0   6  109.77    2.68
   3   0   6  110.53    2.82
   3   0   6  111.43    2.78
  -3   0  -6  106.56    2.68
   4   0   6   32.83    0.97
  -4   0  -6   33.03    0.84
   4   0   6   33.06    0.97
  -5   0  -6  352.12    8.50
   5   0   6  353.28    8.61
   5   0   6  347.67    8.62
   6   0   6    0.06    0.05
  -6   0  -6    0.10    0.03
   6   0   6    0.16    0.06
   7   0   6   22.64    0.78
   7   0   6   22.60    0.75
   8   0   6    1.00    0.14
   8   0   6    0.74    0.14
   9   0   6   37.40    1.21
   9   0   6   37.55    1.17
   9   0   6   38.09    1.16
  10   0   6    4.86    0.32
  10   0   6    6.28    0.38
  10   0   6    5.36    0.32
  11   0   6    7.26    0.40
  11   0   6    7.55    0.44
  11   0   6    7.23    0.42
  12   0   6   -0.03    0.07
  12   0   6   -0.02    0.07
  12   0   6    0.07    0.10
  13   0   6    0.06    0.10
  13   0   6   -0.05    0.07
  13   0   6    0.21    0.11
  14   0   6    0.35    0.15
  14   0   6    0.23    0.12
  14   0   6    0.32    0.14
  15   0   6    1.32    0.23
  15   0   6    1.36    0.25
  15   0   6    1.49    0.27
  16   0   6   -0.07    0.10
  16   0   6   -0.06    0.11
  16   0   6    0.10    0.13
  17   0   6    1.13    0.27
  17   0   6    2.07    0.33
  18   0   6   -0.18    0.14
  18   0   6   -0.10    0.13
  19   0   6   18.13    0.97
  19   0   6   18.63    0.99
  20   0   6    0.54    0.24
  21  -1  -6    0.74    0.31
 -21   1   6    0.70    0.27
  20  -1  -6    0.40    0.23
 -20   1   6    0.96    0.25
 -20   1   6    0.51    0.24
  19  -1  -6    4.29    0.51
 -19   1   6    3.59    0.46
 -19   1   6    5.03    0.44
  18  -1  -6    0.03    0.16
 -18   1   6    0.22    0.16
 -18   1   6   -0.08    0.14
 -18   1   6    0.01    0.12
 -17  -1   6   18.23    0.85
  17  -1  -6   17.42    0.94
 -17   1   6   16.77    0.90
  17   1  -6   17.68    0.87
 -17   1   6   16.31    0.78
  17   1  -6   16.74    0.75
 -17   1   6   16.49    0.80
  16  -1  -6    1.05    0.27
 -16  -1   6    0.71    0.20
 -16   1   6    0.99    0.21
 -16   1   6    0.38    0.16
 -16   1   6    0.66    0.23
  16   1  -6    0.62    0.20
  16   1  -6    0.77    0.18
  15  -1  -6    2.63    0.36
 -15  -1   6    2.47    0.30
 -15   1   6    2.48    0.34
  15   1  -6    3.49    0.29
 -15   1   6    2.89    0.30
 -15   1   6    2.48    0.28
  15   1  -6    1.93    0.28
  14  -1  -6    1.67    0.29
 -14  -1   6    2.10    0.26
 -14   1   6    1.92    0.29
  14   1  -6    1.85    0.21
 -14   1   6    2.05    0.25
 -14   1   6    1.60    0.23
  14   1  -6    1.75    0.26
 -13  -1   6   14.16    0.65
  13  -1  -6   14.14    0.74
 -13   1   6   13.93    0.62
  13   1  -6   14.29    0.58
 -13   1   6   13.47    0.62
  13   1  -6   12.69    0.65
 -13   1   6   14.43    0.73
 -12  -1   6   14.79    0.65
  12  -1  -6   14.27    0.73
 -12   1   6   15.65    0.74
 -12   1   6   13.73    0.62
  12   1  -6   15.11    0.57
 -12   1   6   13.79    0.61
  11  -1  -6   27.88    1.08
 -11  -1   6   27.19    0.98
 -11   1   6   28.48    1.07
 -11   1   6   28.52    0.95
 -11   1   6   28.77    0.98
  11   1  -6   28.32    0.89
 -10  -1   6    9.91    0.48
  10  -1  -6   10.13    0.55
 -10   1   6   10.07    0.45
  10   1  -6   10.32    0.40
 -10   1   6    9.32    0.46
 -10   1   6   10.02    0.53
  -9  -1   6   31.22    1.04
   9  -1  -6   31.98    1.14
  -9   1   6   33.21    1.13
  -9   1   6   32.88    1.00
  -9   1   6   32.68    1.04
   9   1  -6   32.02    0.93
  -8  -1   6   13.40    0.54
   8  -1  -6   14.14    0.63
  -8   1   6   14.28    0.62
  -8   1   6   14.01    0.55
  -8   1   6   13.19    0.51
   8   1  -6   13.67    0.46
  -7  -1   6   33.20    1.02
   7  -1  -6   33.35    1.11
   7   1  -6   32.45    0.90
  -7   1   6   32.47    1.02
  -7   1   6   34.31    1.11
  -7   1   6   33.56    0.98
   6  -1  -6   17.80    0.68
  -6  -1   6   18.55    0.62
  -6   1   6   16.54    0.61
  -6   1   6   17.49    0.58
   6   1  -6   17.07    0.50
  -6   1   6   17.54    0.67
  -5  -1   6   61.14    1.68
  -5   1   6   63.60    1.76
  -5   1   6   60.50    1.68
   5   1  -6   61.71    1.54
  -5   1   6   61.79    1.64
  -4  -1   6   11.11    0.42
   4   1  -6   10.90    0.30
  -4   1   6   11.17    0.39
  -3  -1   6    0.87    0.11
  -3   1   6    0.63    0.10
  -3   1   6    1.04    0.11
   3   1  -6    0.74    0.04
  -3   1   6    0.94    0.10
  -2  -1   6    2.33    0.17
  -2   1   6    2.25    0.15
   2   1  -6    2.51    0.10
  -2   1   6    2.70    0.15
  -2   1   6    2.23    0.17
  -1  -1   6    0.05    0.05
   1   1  -6    0.04    0.03
  -1   1   6    0.04    0.04
  -1   1   6    0.08    0.04
  -1   1   6    0.10    0.05
   0  -1   6    0.42    0.08
   0  -1   6    0.40    0.05
   0   1   6    0.24    0.07
   0   1   6    0.26    0.06
   0   1   6    0.22    0.05
   0   1  -6    0.25    0.05
   1  -1   6    0.84    0.08
   1  -1   6    0.91    0.11
   1   1   6    0.82    0.10
   1   1   6    0.96    0.09
   1   1   6    1.02    0.10
   2  -1   6    1.23    0.13
   2  -1   6    1.26    0.11
   2   1   6    1.26    0.13
   2   1   6    1.55    0.13
   2   1   6    1.45    0.10
   3  -1   6    0.00    0.03
   3  -1   6    0.05    0.03
   3   1   6    0.08    0.05
   3   1   6    0.01    0.03
   3   1   6    0.02    0.04
   4  -1   6    0.12    0.05
   4  -1   6    0.12    0.06
   4   1   6    0.07    0.05
   4   1   6    0.08    0.05
   4   1   6    0.13    0.04
   5  -1   6    3.35    0.21
   5  -1   6    3.50    0.22
   5   1   6    3.64    0.23
   5   1   6    3.42    0.20
   6  -1   6   28.13    0.92
   6  -1   6   30.53    0.93
   6   1   6   29.61    0.87
   6   1   6   28.38    0.93
   7  -1   6   74.27    2.02
   7  -1   6   72.03    2.02
   7   1   6   73.82    1.95
   7   1   6   72.08    2.03
   8  -1   6    7.06    0.38
   8  -1   6    7.04    0.39
  -8   1  -6    7.51    0.23
   8   1   6    7.45    0.35
   8   1   6    8.44    0.42
   9  -1   6    7.72    0.40
   9  -1   6    8.44    0.44
   9  -1   6    8.57    0.43
   9   1   6    7.90    0.36
   9   1   6    8.10    0.44
   9   1   6    8.69    0.39
  -9   1  -6    7.90    0.26
  10  -1   6    9.76    0.50
  10  -1   6   10.02    0.49
  10  -1   6   10.60    0.53
 -10   1  -6   10.32    0.33
  10   1   6   10.77    0.53
  10   1   6   10.40    0.46
  10   1   6    9.56    0.43
  11  -1   6    2.30    0.26
  11  -1   6    2.21    0.26
  11  -1   6    2.22    0.24
  11   1   6    2.22    0.21
  11   1   6    2.52    0.23
  11   1   6    1.95    0.25
  12  -1   6    1.61    0.25
  12  -1   6    1.99    0.24
  12  -1   6    1.86    0.25
  12   1   6    2.06    0.26
  12   1   6    1.83    0.21
  12   1   6    2.15    0.24
  13  -1   6    0.20    0.13
  13  -1   6    0.31    0.13
  13  -1   6    0.18    0.12
  13   1   6    0.48    0.14
  13   1   6    0.43    0.13
  13   1   6    0.26    0.12
  14  -1   6    2.00    0.27
  14  -1   6    1.74    0.27
  14  -1   6    1.70    0.28
  14   1   6    1.67    0.24
  14   1   6    2.15    0.24
  14   1   6    1.62    0.26
  15  -1   6    3.07    0.36
  15  -1   6    2.38    0.33
  15  -1   6    3.67    0.37
  15   1   6    3.20    0.35
  15   1   6    2.83    0.32
  16  -1   6    3.20    0.40
  16  -1   6    3.35    0.39
  16  -1   6    3.37    0.37
  16   1   6    3.02    0.35
  16   1   6    3.00    0.36
  17  -1   6    4.74    0.48
  17  -1   6    4.03    0.45
  17  -1   6    4.40    0.45
  17   1   6    5.03    0.46
  17   1   6    4.87    0.45
  18  -1   6    1.75    0.33
  18  -1   6    1.49    0.32
  18  -1   6    1.81    0.36
  18   1   6    2.31    0.35
  19  -1   6    5.95    0.58
  19  -1   6    6.04    0.60
  19   1   6    6.56    0.58
  20  -1   6    0.32    0.24
  20  -1   6    0.78    0.28
  20   1   6    0.24    0.19
 -20   1  -6    0.62    0.26
  21  -2  -6    0.40    0.27
 -21   2   6    0.27    0.24
  20  -2  -6    0.33    0.25
 -20   2   6    0.32    0.24
  19  -2  -6    4.37    0.55
 -19   2   6    3.61    0.48
 -19   2   6    4.35    0.43
 -19   2   6    4.55    0.46
  18  -2  -6    0.45    0.23
 -18   2   6    0.48    0.22
 -18   2   6    0.33    0.18
 -18   2   6    0.09    0.15
  17  -2  -6    0.34    0.21
 -17   2   6    0.17    0.17
 -17   2   6    0.26    0.16
 -17   2   6    0.20    0.15
  16  -2  -6    0.08    0.14
 -16   2   6    0.55    0.18
  16   2  -6    0.41    0.14
 -16   2   6    0.29    0.17
 -16   2   6    0.71    0.21
 -15  -2   6    2.15    0.26
  15  -2  -6    1.84    0.34
 -15   2   6    2.40    0.30
 -15   2   6    2.81    0.37
 -15   2   6    2.60    0.29
  15   2  -6    1.99    0.23
  14  -2  -6    5.48    0.50
 -14  -2   6    5.76    0.39
 -14   2   6    5.38    0.49
 -14   2   6    6.23    0.44
  14   2  -6    6.16    0.36
 -14   2   6    5.82    0.40
  13  -2  -6    3.44    0.39
 -13  -2   6    2.86    0.26
 -13   2   6    2.45    0.34
  13   2  -6    2.88    0.24
 -13   2   6    2.94    0.30
 -13   2   6    2.60    0.28
  12  -2  -6    8.49    0.57
 -12  -2   6    8.94    0.45
  12   2  -6    8.92    0.42
 -12   2   6    8.98    0.48
 -12   2   6    8.03    0.48
 -12   2   6    9.68    0.58
  11  -2  -6    3.53    0.36
 -11  -2   6    3.01    0.25
  11   2  -6    2.88    0.22
 -11   2   6    3.05    0.28
 -11   2   6    3.58    0.36
 -11   2   6    3.36    0.28
 -10  -2   6    2.16    0.20
  10  -2  -6    1.88    0.26
  10   2  -6    2.09    0.18
 -10   2   6    1.88    0.22
 -10   2   6    1.82    0.26
 -10   2   6    2.07    0.22
   9  -2  -6   13.78    0.66
  -9  -2   6   12.88    0.51
  -9   2   6   13.01    0.64
  -9   2   6   13.66    0.58
   9   2  -6   11.49    0.46
  -9   2   6   13.63    0.57
  -8  -2   6    0.33    0.09
   8  -2  -6    0.15    0.10
  -8   2   6    0.25    0.11
  -8   2   6    0.24    0.10
  -8   2   6    0.17    0.09
   8   2  -6    0.26    0.07
   7  -2  -6   63.72    1.93
  -7  -2   6   63.14    1.76
   7   2  -6   64.16    1.69
  -7   2   6   66.84    1.84
  -7   2   6   67.05    1.82
  -7   2   6   63.82    1.91
  -6  -2   6    1.23    0.13
   6  -2  -6    0.85    0.16
  -6   2   6    1.03    0.14
  -6   2   6    1.07    0.15
   6   2  -6    0.84    0.09
  -6   2   6    0.64    0.14
  -5  -2   6    1.30    0.13
   5  -2  -6    0.79    0.15
  -5   2   6    1.29    0.15
   5   2  -6    1.47    0.11
  -5   2   6    1.24    0.15
  -5   2   6    1.11    0.16
   4  -2  -6   19.50    0.72
  -4  -2   6   19.01    0.63
   4   2  -6   19.52    0.57
  -4   2   6   19.38    0.71
  -4   2   6   20.05    0.67
  -4   2   6   19.48    0.68
  -3  -2   6    7.86    0.33
   3   2  -6    7.66    0.29
  -3   2   6    7.27    0.36
  -3   2   6    7.22    0.35
  -3   2   6    7.87    0.35
  -2  -2   6    4.69    0.24
  -2   2   6    4.77    0.25
  -2   2   6    4.65    0.26
  -2   2   6    4.75    0.26
   2   2  -6    4.83    0.22
  -1  -2   6    1.80    0.15
  -1   2   6    1.39    0.15
  -1   2   6    1.47    0.14
  -1   2   6    1.73    0.15
   1   2  -6    1.47    0.13
   0  -2   6    0.12    0.05
   0   2   6    0.01    0.04
   0   2   6    0.07    0.05
   0   2  -6    0.03    0.04
   0   2   6    0.01    0.03
   1  -2   6    0.34    0.08
   1   2   6    0.34    0.07
   1   2   6    0.20    0.06
   1   2   6    0.21    0.07
  -1   2  -6    0.28    0.07
   2  -2   6   18.12    0.60
  -2   2  -6   16.74    0.59
   2   2   6   18.09    0.55
   2   2   6   18.04    0.58
   2   2   6   16.87    0.61
   3  -2   6   14.53    0.49
   3  -2   6   11.60    0.47
   3   2   6   11.81    0.47
   3   2   6   11.83    0.42
  -3   2  -6   11.51    0.47
   3   2   6   11.84    0.43
   4  -2   6    0.32    0.04
   4  -2   6    0.17    0.08
   4  -2   6    0.19    0.07
   4   2   6    0.12    0.06
  -4   2  -6    0.21    0.07
   4   2   6    0.13    0.06
   4   2   6    0.20    0.06
   5  -2   6   20.70    0.56
   5  -2   6   21.56    0.76
  -5   2  -6   21.35    0.76
   5   2   6   20.96    0.66
   5   2   6   21.23    0.66
   5   2   6   22.28    0.76
   6  -2   6    2.36    0.22
   6  -2   6    2.12    0.20
  -6   2  -6    2.31    0.22
   6   2   6    2.17    0.21
   6   2   6    2.30    0.15
   7  -2   6    3.76    0.28
   7  -2   6    3.82    0.27
  -7   2  -6    4.08    0.30
   7   2   6    3.65    0.27
   7   2   6    4.03    0.21
  -7   2  -6    3.97    0.14
   8  -2   6    4.68    0.32
   8  -2   6    4.12    0.30
  -8   2  -6    4.16    0.15
  -8   2  -6    4.42    0.32
   8   2   6    4.32    0.21
   8   2   6    4.49    0.24
   8   2   6    3.94    0.30
   9  -2   6   10.15    0.52
   9  -2   6   10.26    0.53
   9  -2   6   10.57    0.51
  -9   2  -6   10.23    0.31
   9   2   6    9.93    0.52
   9   2   6   10.65    0.42
   9   2   6   10.65    0.40
  10  -2   6    0.05    0.09
  10  -2   6    0.07    0.09
  10  -2   6    0.05    0.08
  10   2   6    0.12    0.07
  10   2   6    0.16    0.07
 -10   2  -6    0.05    0.05
  10   2   6    0.08    0.08
  11  -2   6    1.51    0.24
  11  -2   6    1.19    0.22
  11  -2   6    1.78    0.24
  11   2   6    1.57    0.16
  11   2   6    1.29    0.22
  11   2   6    1.73    0.19
  12  -2   6    0.12    0.10
  12  -2   6   -0.04    0.07
  12  -2   6   -0.01    0.08
  12   2   6    0.00    0.06
  12   2   6    0.02    0.08
  12   2   6   -0.12    0.06
  13  -2   6    2.35    0.29
  13  -2   6    2.47    0.32
  13  -2   6    2.34    0.31
 -13   2  -6    2.90    0.34
  13   2   6    3.28    0.28
  13   2   6    2.17    0.29
  14  -2   6    1.47    0.28
  14  -2   6    1.62    0.27
  14  -2   6    1.78    0.29
  14   2   6    1.67    0.23
  14   2   6    1.49    0.27
 -14   2  -6    1.49    0.29
  15  -2   6    0.85    0.24
  15  -2   6    0.48    0.19
  15  -2   6    0.96    0.24
 -15   2  -6    0.78    0.22
  15   2   6    0.77    0.20
  16  -2   6    1.79    0.31
  16  -2   6    1.54    0.31
  16  -2   6    1.38    0.31
 -16   2  -6    1.81    0.33
  16   2   6    1.66    0.30
  17  -2   6    2.04    0.37
  17  -2   6    2.49    0.39
  17  -2   6    2.75    0.39
 -17   2  -6    2.11    0.36
  17   2   6    2.86    0.37
  18  -2   6    1.20    0.30
  18  -2   6    0.49    0.22
  18  -2   6    1.27    0.33
 -18   2  -6    0.83    0.27
  18   2   6    0.75    0.24
  19  -2   6    0.18    0.20
  19  -2   6    0.38    0.21
  19  -2   6    0.15    0.19
 -19   2  -6    0.05    0.17
  19   2   6   -0.12    0.13
  20  -2   6   -0.04    0.17
  20  -2   6   -0.20    0.17
  20   2   6    0.13    0.17
 -20   2  -6   -0.10    0.16
  20  -3  -6    1.08    0.36
 -20   3   6    1.34    0.36
 -20   3   6    1.38    0.35
  19  -3  -6    2.50    0.46
 -19   3   6    3.14    0.47
 -19   3   6    2.12    0.38
  18  -3  -6    0.11    0.19
 -18   3   6    0.00    0.15
 -18   3   6    0.28    0.18
 -18   3   6    0.13    0.17
  17  -3  -6    4.25    0.52
 -17   3   6    4.06    0.44
 -17   3   6    3.85    0.39
 -17   3   6    3.67    0.48
  16  -3  -6    1.70    0.36
 -16   3   6    1.33    0.31
  16   3  -6    1.24    0.21
 -16   3   6    1.39    0.26
 -16   3   6    1.54    0.30
  15  -3  -6    0.27    0.17
 -15   3   6    0.42    0.17
  15   3  -6    0.34    0.13
 -15   3   6    0.35    0.20
 -15   3   6    0.29    0.16
  14  -3  -6    4.99    0.51
 -14   3   6    4.80    0.43
 -14   3   6    3.77    0.44
  14   3  -6    4.33    0.32
 -14   3   6    5.40    0.41
  13  -3  -6    0.06    0.13
  13   3  -6   -0.10    0.06
 -13   3   6   -0.03    0.11
 -13   3   6    0.07    0.11
 -13   3   6   -0.08    0.10
  12  -3  -6    8.97    0.62
 -12   3   6   10.10    0.52
 -12   3   6    8.40    0.58
  12   3  -6    8.49    0.43
 -12   3   6    8.54    0.53
 -11  -3   6    0.53    0.11
  11  -3  -6    0.31    0.16
 -11   3   6    0.21    0.13
 -11   3   6    0.12    0.12
  11   3  -6    0.22    0.10
 -11   3   6    0.25    0.12
 -10  -3   6    0.25    0.08
  10  -3  -6    0.29    0.14
 -10   3   6    0.06    0.10
 -10   3   6    0.32    0.15
  10   3  -6    0.06    0.07
 -10   3   6    0.14    0.11
   9  -3  -6    4.84    0.41
  -9  -3   6    5.17    0.27
  -9   3   6    5.16    0.37
  -9   3   6    4.83    0.34
  -9   3   6    5.76    0.42
   9   3  -6    5.20    0.29
  -8  -3   6    0.50    0.10
   8  -3  -6    0.75    0.18
  -8   3   6    0.42    0.14
   8   3  -6    0.34    0.09
  -8   3   6    0.29    0.12
  -8   3   6    0.53    0.15
   7  -3  -6   10.67    0.57
  -7  -3   6   11.10    0.43
  -7   3   6   10.96    0.51
   7   3  -6   11.10    0.44
  -7   3   6   12.47    0.60
  -7   3   6   11.58    0.55
   6  -3  -6   24.44    0.92
  -6  -3   6   24.83    0.76
   6   3  -6   24.45    0.76
  -6   3   6   23.29    0.88
  -6   3   6   23.62    0.84
  -6   3   6   24.75    0.92
   5  -3  -6    1.28    0.19
  -5  -3   6    1.21    0.13
   5   3  -6    1.19    0.13
  -5   3   6    1.45    0.20
  -5   3   6    1.26    0.18
  -5   3   6    0.93    0.15
   4  -3  -6   30.98    1.06
  -4  -3   6   30.91    0.93
  -4   3   6   31.66    1.06
  -4   3   6   32.76    1.02
  -4   3   6   32.90    1.07
   4   3  -6   31.66    0.95
  -3   3   6    0.56    0.11
  -2  -3   6   23.46    0.73
   2   3  -6   23.09    0.77
  -2   3   6   24.22    0.80
  -2   3   6   22.47    0.82
  -2   3   6   23.57    0.77
  -1  -3   6   -0.01    0.04
  -1   3   6    0.09    0.07
  -1   3   6    0.09    0.06
   1   3  -6    0.00    0.05
  -1   3   6    0.08    0.07
   0  -3   6   13.85    0.49
   0   3   6   14.05    0.49
   0   3   6   13.87    0.51
   0   3   6   14.48    0.58
   0   3  -6   14.69    0.56
   0   3   6   13.29    0.50
   1  -3   6    0.30    0.07
   1   3   6    0.00    0.05
   1   3   6    0.05    0.04
   1   3   6    0.12    0.07
  -1   3  -6   -0.01    0.05
   1   3   6    0.07    0.04
   2  -3   6    2.87    0.20
   2   3   6    3.17    0.19
  -2   3  -6    3.09    0.25
   2   3   6    3.24    0.25
   2   3   6    2.94    0.20
   3  -3   6    8.14    0.37
   3   3   6    8.48    0.42
   3   3   6    7.85    0.33
  -3   3  -6    9.06    0.43
   3   3   6    7.71    0.35
   4  -3   6   10.50    0.45
   4   3   6    9.83    0.38
   4   3   6   10.04    0.41
   4   3   6   11.04    0.49
  -4   3  -6   10.18    0.49
   5  -3   6    8.94    0.43
   5   3   6    8.71    0.38
  -5   3  -6    9.94    0.48
   5   3   6    9.01    0.45
   5   3   6    8.74    0.34
   6  -3   6    2.38    0.22
   6   3   6    1.65    0.20
  -6   3  -6    1.87    0.22
  -6   3  -6    2.30    0.13
   6   3   6    2.25    0.14
   7  -3   6    4.35    0.31
   7   3   6    4.69    0.32
   7   3   6    4.46    0.16
  -7   3  -6    4.23    0.18
  -7   3  -6    4.07    0.33
   7   3   6    4.06    0.20
   8  -3   6    1.51    0.21
   8   3   6    1.61    0.22
  -8   3  -6    1.60    0.23
  -8   3  -6    1.81    0.11
   8   3   6    1.84    0.14
   8   3   6    1.80    0.10
   9  -3   6    0.38    0.12
  -9   3  -6    0.20    0.06
  10  -3   6   11.04    0.63
  10  -3   6   11.66    0.60
  10  -3   6   11.29    0.62
  10   3   6   12.95    0.62
 -10   3  -6   12.43    0.65
  10   3   6   11.91    0.46
  11  -3   6    3.45    0.33
  11  -3   6    2.86    0.33
  11  -3   6    3.91    0.39
 -11   3  -6    3.22    0.35
  11   3   6    2.76    0.31
  11   3   6    3.55    0.23
  12  -3   6    0.84    0.21
  12  -3   6    0.90    0.24
  12  -3   6    1.26    0.23
 -12   3  -6    0.90    0.23
  12   3   6    1.18    0.23
  13  -3   6    0.04    0.12
  13  -3   6    0.04    0.11
  13  -3   6    0.10    0.12
 -13   3  -6   -0.11    0.10
  13   3   6    0.07    0.11
  14  -3   6    0.31    0.16
  14  -3   6    0.27    0.17
  14  -3   6    0.20    0.17
 -14   3  -6    0.46    0.19
  14   3   6    0.49    0.19
  15  -3   6    4.79    0.49
  15  -3   6    4.35    0.45
  15  -3   6    4.66    0.50
 -15   3  -6    5.17    0.50
  15   3   6    4.94    0.45
  16  -3   6   -0.05    0.12
  16  -3   6   -0.03    0.15
  16  -3   6    0.00    0.14
 -16   3  -6    0.06    0.14
  16   3   6    0.01    0.14
  17  -3   6    2.45    0.40
  17  -3   6    2.16    0.40
 -17   3  -6    2.65    0.41
  17   3   6    3.20    0.40
  18  -3   6    0.12    0.19
  18  -3   6    0.66    0.25
 -18   3  -6   -0.02    0.15
  18   3   6    0.38    0.19
  19  -3   6    1.14    0.33
 -19   3  -6    2.35    0.44
  19   3   6    1.00    0.28
  19  -4  -6    1.25    0.36
 -19   4   6    1.43    0.34
 -19   4   6    0.40    0.24
  18  -4  -6    0.08    0.18
 -18   4   6    0.01    0.19
 -18   4   6   -0.03    0.18
 -18   4   6    0.08    0.16
  17  -4  -6    4.49    0.56
 -17   4   6    3.06    0.43
 -17   4   6    3.14    0.48
 -17   4   6    3.82    0.40
  16  -4  -6   -0.21    0.14
 -16   4   6    0.05    0.16
 -16   4   6    0.09    0.16
 -16   4   6    0.02    0.14
  15  -4  -6    7.52    0.66
  15   4  -6    6.20    0.42
 -15   4   6    5.93    0.46
 -15   4   6    6.13    0.58
 -15   4   6    6.11    0.54
  14  -4  -6    1.44    0.33
 -14   4   6    1.84    0.35
 -14   4   6    2.10    0.33
 -14   4   6    2.19    0.29
  14   4  -6    1.74    0.23
  13  -4  -6    1.35    0.31
 -13   4   6    1.61    0.32
 -13   4   6    1.83    0.27
  13   4  -6    1.86    0.23
 -13   4   6    1.82    0.30
  12  -4  -6    0.27    0.17
 -12   4   6   -0.06    0.08
 -12   4   6    0.06    0.12
  12   4  -6    0.01    0.08
 -12   4   6    0.01    0.11
  11  -4  -6    2.33    0.35
 -11   4   6    1.92    0.29
  11   4  -6    1.86    0.21
 -11   4   6    1.56    0.29
 -11   4   6    1.63    0.24
  10  -4  -6    7.28    0.53
 -10   4   6    6.78    0.50
  10   4  -6    6.45    0.37
 -10   4   6    6.40    0.42
 -10   4   6    6.82    0.49
   9  -4  -6    1.86    0.29
   9   4  -6    1.52    0.18
  -9   4   6    2.24    0.31
  -9   4   6    2.24    0.25
  -9   4   6    1.72    0.27
  -8  -4   6    5.17    0.25
   8  -4  -6    4.84    0.42
   8   4  -6    4.23    0.28
  -8   4   6    4.41    0.33
  -8   4   6    4.80    0.40
  -8   4   6    4.20    0.38
  -7  -4   6    6.36    0.28
  -7   4   6    5.87    0.42
  -7   4   6    5.33    0.36
   7   4  -6    6.30    0.34
  -7   4   6    5.47    0.41
   6  -4  -6    1.54    0.23
  -6  -4   6    1.52    0.13
  -6   4   6    1.48    0.22
   6   4  -6    1.65    0.18
  -6   4   6    1.29    0.19
  -6   4   6    1.40    0.23
   5  -4  -6    2.10    0.25
  -5  -4   6    2.18    0.15
  -5   4   6    1.80    0.23
   5   4  -6    1.63    0.18
  -5   4   6    1.94    0.25
  -5   4   6    1.94    0.22
  -4  -4   6    6.92    0.29
   4  -4  -6    6.61    0.40
  -4   4   6    6.14    0.42
  -4   4   6    6.37    0.39
  -4   4   6    6.99    0.37
   4   4  -6    6.69    0.36
  -3  -4   6    5.98    0.27
   3  -4  -6    5.61    0.36
  -3   4   6    6.26    0.34
  -3   4   6    6.05    0.36
   3   4  -6    5.94    0.35
  -3   4   6    6.81    0.42
  -2  -4   6    0.14    0.06
   2  -4  -6    0.05    0.08
  -2   4   6    0.12    0.09
  -2   4   6    0.15    0.08
   2   4  -6    0.14    0.09
  -2   4   6    0.14    0.08
  -1  -4   6    8.65    0.35
  -1   4   6    7.65    0.38
  -1   4   6    6.99    0.37
   1   4  -6    8.44    0.44
  -1   4   6    7.95    0.46
   0  -4   6    2.26    0.17
   0   4   6    2.52    0.26
   0   4   6    2.61    0.20
   0   4   6    2.41    0.20
   0   4  -6    2.29    0.24
   1  -4   6    5.18    0.28
   1   4   6    5.49    0.31
   1   4   6    5.87    0.29
  -1   4  -6    6.09    0.38
   1   4   6    5.94    0.27
   1   4   6    5.66    0.37
   2  -4   6    1.63    0.17
   2   4   6    1.66    0.13
  -2   4  -6    1.80    0.23
   2   4   6    1.64    0.15
   2   4   6    1.62    0.21
   2   4   6    1.66    0.17
   3  -4   6    2.32    0.20
   3   4   6    2.30    0.16
  -3   4  -6    2.14    0.25
   3   4   6    1.99    0.19
   3   4   6    2.18    0.13
   3   4   6    2.09    0.23
   4  -4   6    1.64    0.19
   4   4   6    1.53    0.21
   4   4   6    1.88    0.10
   4   4   6    1.49    0.13
  -4   4  -6    1.55    0.22
   4   4   6    1.85    0.19
   5  -4   6    1.67    0.20
   5   4   6    2.71    0.23
  -5   4  -6    2.34    0.27
   5   4   6    2.59    0.26
   5   4   6    2.38    0.15
   6  -4   6    0.05    0.08
   6   4   6   -0.02    0.06
   6   4   6    0.01    0.04
  -6   4  -6   -0.04    0.07
  -6   4  -6    0.07    0.05
   7  -4   6    5.35    0.38
   7   4   6    5.98    0.40
   7   4   6    5.84    0.23
  -7   4  -6    5.95    0.43
  -7   4  -6    5.89    0.26
   8  -4   6    1.26    0.21
   8  -4   6    1.13    0.20
  -8   4  -6    0.95    0.11
   8   4   6    1.30    0.22
  -8   4  -6    1.37    0.24
   9  -4   6    0.81    0.19
   9  -4   6    0.62    0.17
   9   4   6    0.83    0.19
  -9   4  -6    1.23    0.25
  10  -4   6    0.84    0.21
  10  -4   6    0.91    0.20
 -10   4  -6    0.87    0.22
  10   4   6    0.72    0.18
  11  -4   6    1.81    0.29
  11  -4   6    1.94    0.28
 -11   4  -6    2.87    0.36
  11   4   6    2.05    0.29
  12  -4   6    9.76    0.62
  12  -4   6    7.84    0.55
 -12   4  -6    7.91    0.58
  12   4   6    8.60    0.56
  13  -4   6   -0.11    0.12
  13  -4   6    0.31    0.18
  13   4   6   -0.06    0.09
 -13   4  -6   -0.01    0.12
  14  -4   6    1.18    0.29
  14  -4   6    1.14    0.27
 -14   4  -6    1.29    0.30
  14   4   6    1.14    0.25
  15  -4   6    0.82    0.26
  15  -4   6    0.85    0.27
 -15   4  -6    1.00    0.27
  15   4   6    0.89    0.25
  16  -4   6    5.13    0.55
  16  -4   6    5.88    0.56
 -16   4  -6    4.03    0.50
  16   4   6    5.86    0.52
  17  -4   6    0.59    0.24
  17   4   6    0.67    0.23
 -17   4  -6    0.09    0.20
  18  -4   6   10.44    0.83
  18   4   6    9.01    0.69
 -18   4  -6    8.61    0.75
  19  -4   6   -0.05    0.19
 -19   4  -6   -0.07    0.20
  19   4   6    0.39    0.22
  18  -5  -6   -0.17    0.17
 -18   5   6    0.14    0.22
 -18   5   6    0.04    0.18
  17  -5  -6    0.12    0.21
 -17   5   6    0.07    0.16
 -17   5   6    0.39    0.24
 -17   5   6    0.30    0.23
  16  -5  -6    0.85    0.29
 -16   5   6    1.10    0.26
 -16   5   6    1.35    0.34
 -16   5   6    1.20    0.34
  15  -5  -6    3.61    0.51
 -15   5   6    4.44    0.50
 -15   5   6    4.49    0.42
 -15   5   6    4.16    0.52
  14  -5  -6    0.33    0.20
 -14   5   6   -0.11    0.13
 -14   5   6   -0.07    0.11
  14   5  -6   -0.03    0.11
 -14   5   6    0.08    0.17
  13  -5  -6    0.10    0.16
 -13   5   6    0.00    0.14
  13   5  -6   -0.02    0.11
 -13   5   6    0.04    0.14
 -13   5   6    0.05    0.13
  12  -5  -6    7.89    0.65
  12   5  -6    8.60    0.48
 -12   5   6    7.84    0.62
 -12   5   6    8.64    0.62
 -12   5   6    8.38    0.52
  11  -5  -6    3.03    0.41
 -11   5   6    3.00    0.32
 -11   5   6    4.01    0.44
  11   5  -6    3.57    0.30
 -11   5   6    3.81    0.43
  10  -5  -6    2.13    0.35
 -10   5   6    1.53    0.30
  10   5  -6    2.40    0.25
 -10   5   6    2.10    0.27
 -10   5   6    1.95    0.32
   9  -5  -6    4.50    0.44
  -9   5   6    4.51    0.36
  -9   5   6    4.27    0.43
  -9   5   6    4.12    0.41
   9   5  -6    4.29    0.32
   8  -5  -6    0.14    0.15
  -8   5   6    0.16    0.12
  -8   5   6    0.08    0.14
   8   5  -6    0.11    0.09
  -8   5   6    0.06    0.11
   7  -5  -6    0.76    0.20
  -7   5   6    0.80    0.18
   7   5  -6    0.50    0.15
  -7   5   6    0.64    0.18
  -7   5   6    0.23    0.17
   6  -5  -6    3.48    0.35
  -6   5   6    2.72    0.34
  -6   5   6    3.39    0.34
   6   5  -6    3.76    0.30
  -6   5   6    3.59    0.30
   5  -5  -6    3.75    0.35
  -5  -5   6    4.00    0.20
  -5   5   6    3.51    0.29
  -5   5   6    3.77    0.34
   5   5  -6    4.14    0.32
  -5   5   6    3.39    0.37
  -4  -5   6    0.29    0.07
   4  -5  -6    0.04    0.10
  -4   5   6    0.18    0.15
  -4   5   6    0.30    0.12
  -4   5   6    0.20    0.11
   4   5  -6    0.19    0.12
  -3  -5   6    1.87    0.15
   3  -5  -6    1.22    0.21
  -3   5   6    1.58    0.21
  -3   5   6    1.72    0.21
  -3   5   6    1.67    0.27
   3   5  -6    2.13    0.26
  -2  -5   6    0.01    0.05
   2  -5  -6   -0.02    0.07
  -2   5   6   -0.02    0.07
  -2   5   6    0.12    0.11
   2   5  -6    0.02    0.09
  -2   5   6    0.09    0.09
  -1  -5   6    1.66    0.16
  -1   5   6    1.35    0.18
   1   5  -6    1.19    0.22
  -1   5   6    1.39    0.18
  -1   5   6    1.56    0.25
   0  -5   6    1.57    0.16
   0   5   6    1.59    0.19
   0   5   6    1.42    0.17
   0   5  -6    1.69    0.25
   0   5   6    1.24    0.23
   1  -5   6    0.40    0.11
   1   5   6    0.46    0.15
  -1   5  -6    0.39    0.15
   1   5   6    0.50    0.13
   1   5   6    0.20    0.08
   2  -5   6    0.21    0.09
   2   5   6    0.13    0.09
   2   5   6    0.27    0.09
  -2   5  -6    0.06    0.12
   2   5   6    0.58    0.17
   3  -5   6    0.45    0.13
  -3   5  -6    0.35    0.16
   3   5   6    0.33    0.13
   3   5   6    0.61    0.10
   3   5   6    0.58    0.14
   4  -5   6    6.11    0.37
   4   5   6    5.51    0.40
   4   5   6    5.21    0.34
   4   5   6    5.37    0.26
  -4   5  -6    4.79    0.42
   5  -5   6    9.23    0.49
  -5   5  -6    8.98    0.57
   5   5   6    9.20    0.47
   5   5   6    8.51    0.52
   6  -5   6   -0.07    0.07
   6   5   6    0.15    0.11
  -6   5  -6    0.15    0.07
  -6   5  -6    0.02    0.10
   7  -5   6    0.13    0.11
   7  -5   6    0.26    0.12
  -7   5  -6    0.24    0.09
   7   5   6    0.18    0.12
  -7   5  -6    0.26    0.15
   8  -5   6    0.56    0.18
   8  -5   6    0.45    0.16
  -8   5  -6    0.58    0.11
   8   5   6    0.65    0.19
  -8   5  -6    0.36    0.17
   9  -5   6    0.50    0.17
   9  -5   6    0.57    0.18
  -9   5  -6    0.48    0.19
   9   5   6    0.67    0.19
  10  -5   6    3.83    0.40
  10  -5   6    4.82    0.44
 -10   5  -6    3.85    0.44
  10   5   6    4.13    0.39
  11  -5   6    1.21    0.27
  11  -5   6    1.06    0.25
 -11   5  -6    1.37    0.31
  11   5   6    1.18    0.25
  12  -5   6    6.38    0.55
  12  -5   6    6.23    0.53
  12   5   6    7.00    0.52
 -12   5  -6    5.67    0.55
  13  -5   6    0.40    0.21
  13  -5   6    0.68    0.23
  13   5   6    0.74    0.22
 -13   5  -6    0.04    0.15
  14  -5   6    8.95    0.69
  14  -5   6    6.90    0.60
  14   5   6    7.84    0.59
 -14   5  -6    6.90    0.63
  15  -5   6    2.17    0.38
  15  -5   6    2.47    0.42
 -15   5  -6    1.74    0.39
  15   5   6    2.33    0.37
  16  -5   6    0.95    0.31
 -16   5  -6    1.09    0.35
  16   5   6    0.64    0.24
  17  -5   6    1.98    0.43
 -17   5  -6    2.01    0.43
  17   5   6    2.31    0.40
  18  -5   6    0.75    0.31
  18   5   6    0.94    0.27
 -18   5  -6    0.79    0.30
  17  -6  -6    0.30    0.26
 -17   6   6    0.01    0.18
 -17   6   6    0.16    0.22
  16  -6  -6    2.04    0.44
 -16   6   6    1.69    0.39
 -16   6   6    1.57    0.30
 -16   6   6    1.78    0.40
  15  -6  -6    0.58    0.28
 -15   6   6    0.87    0.31
 -15   6   6    0.83    0.28
 -15   6   6    0.55    0.22
  14  -6  -6    3.95    0.54
 -14   6   6    3.79    0.50
 -14   6   6    4.50    0.53
 -14   6   6    3.96    0.39
  13  -6  -6    2.99    0.47
 -13   6   6    2.77    0.43
 -13   6   6    2.63    0.43
  13   6  -6    4.29    0.38
 -13   6   6    4.31    0.39
  12  -6  -6   15.31    0.93
 -12   6   6   13.94    0.88
 -12   6   6   15.20    0.90
 -12   6   6   15.38    0.73
  12   6  -6   15.49    0.72
  11  -6  -6    3.41    0.45
 -11   6   6    1.99    0.37
 -11   6   6    3.71    0.35
  11   6  -6    3.15    0.32
 -11   6   6    3.79    0.45
  10  -6  -6    7.14    0.60
 -10   6   6    6.82    0.56
  10   6  -6    6.54    0.44
 -10   6   6    6.94    0.46
 -10   6   6    7.42    0.62
   9  -6  -6    2.78    0.38
  -9   6   6    2.72    0.40
  -9   6   6    2.21    0.34
   9   6  -6    2.06    0.26
  -9   6   6    2.93    0.30
   8  -6  -6   16.25    0.86
  -8   6   6   16.03    0.84
   8   6  -6   16.56    0.74
  -8   6   6   16.86    0.91
  -8   6   6   17.38    0.74
   7  -6  -6    1.85    0.30
  -7   6   6    1.49    0.31
  -7   6   6    1.46    0.22
   7   6  -6    1.55    0.23
  -7   6   6    1.22    0.25
   6  -6  -6   18.44    0.91
   6   6  -6   21.41    0.88
  -6   6   6   22.14    0.95
  -6   6   6   21.91    0.84
  -6   6   6   22.49    1.04
   5  -6  -6    4.55    0.41
  -5   6   6    4.72    0.47
   5   6  -6    4.48    0.38
  -5   6   6    4.47    0.39
  -5   6   6    5.11    0.36
   4  -6  -6   39.16    1.37
  -4   6   6   38.94    1.27
  -4   6   6   37.43    1.34
  -4   6   6   38.07    1.48
   4   6  -6   40.83    1.38
   3  -6  -6    1.89    0.26
  -3  -6   6    2.19    0.18
   3   6  -6    1.82    0.28
  -3   6   6    2.08    0.25
  -3   6   6    1.89    0.23
  -3   6   6    2.05    0.33
  -2  -6   6   15.03    0.56
   2  -6  -6   14.57    0.67
   2   6  -6   14.03    0.73
  -2   6   6   15.97    0.81
  -2   6   6   14.77    0.65
  -2   6   6   14.56    0.66
  -1  -6   6    0.34    0.10
  -1   6   6    0.29    0.12
  -1   6   6    0.34    0.17
  -1   6   6    0.23    0.12
   1   6  -6    0.27    0.17
   0  -6   6   11.38    0.51
   0   6  -6   11.45    0.66
   0   6   6   13.30    0.59
   0   6   6   11.16    0.66
   0   6   6   12.41    0.54
   1  -6   6   -0.03    0.06
   1   6   6    0.09    0.10
   1   6   6   -0.06    0.10
   1   6   6    0.05    0.07
  -1   6  -6   -0.04    0.11
   2  -6   6   30.13    1.04
   2   6   6   29.33    1.19
  -2   6  -6   27.12    1.19
   2   6   6   31.94    1.09
   2   6   6   31.37    0.96
   3  -6   6    0.46    0.14
   3   6   6    0.28    0.16
  -3   6  -6    0.59    0.21
   3   6   6    0.13    0.11
   4  -6   6   11.50    0.59
   4   6   6   11.22    0.57
  -4   6  -6   11.38    0.70
   4   6   6   11.43    0.65
   5  -6   6    0.02    0.10
   5  -6   6   -0.04    0.10
   5   6   6   -0.06    0.08
  -5   6  -6    0.04    0.13
   5   6   6   -0.13    0.07
   6  -6   6    9.68    0.57
   6  -6   6    9.78    0.57
   6   6   6    9.78    0.60
  -6   6  -6   10.52    0.68
   7  -6   6    0.95    0.21
   7  -6   6    1.50    0.25
  -7   6  -6    1.24    0.17
  -7   6  -6    1.19    0.29
   7   6   6    1.04    0.23
   8  -6   6    1.88    0.29
   8  -6   6    1.83    0.29
  -8   6  -6    2.50    0.39
   8   6   6    1.86    0.29
   9  -6   6    0.90    0.23
   9  -6   6    1.09    0.26
  -9   6  -6    1.05    0.29
   9   6   6    1.46    0.27
  10  -6   6    3.42    0.41
  10  -6   6    4.11    0.42
  10   6   6    4.25    0.43
 -10   6  -6    4.67    0.52
  11  -6   6    1.02    0.26
  11  -6   6    1.06    0.28
 -11   6  -6    0.93    0.29
  11   6   6    0.94    0.24
  12  -6   6    0.28    0.19
  12  -6   6    0.05    0.17
  12   6   6   -0.07    0.10
 -12   6  -6    0.04    0.15
  13  -6   6   -0.20    0.15
  13  -6   6    0.20    0.18
  13   6   6    0.12    0.17
 -13   6  -6    0.27    0.20
  14  -6   6    4.12    0.52
 -14   6  -6    3.35    0.51
  14   6   6    3.92    0.45
  15  -6   6    3.14    0.49
  15   6   6    2.43    0.39
 -15   6  -6    2.83    0.49
  16  -6   6    7.13    0.71
  16   6   6    6.92    0.61
 -16   6  -6    6.25    0.70
  15  -7  -6    1.22    0.36
 -15   7   6    0.52    0.28
 -15   7   6    0.99    0.25
 -15   7   6    0.90    0.32
  14  -7  -6    2.54    0.47
 -14   7   6    2.62    0.33
 -14   7   6    2.69    0.46
 -14   7   6    2.20    0.45
  13  -7  -6    0.26    0.22
 -13   7   6    0.15    0.16
 -13   7   6    0.32    0.26
 -13   7   6   -0.09    0.17
  12  -7  -6    3.16    0.47
 -12   7   6    2.24    0.44
 -12   7   6    2.13    0.40
 -12   7   6    2.25    0.30
  12   7  -6    2.69    0.33
  11  -7  -6    0.28    0.20
  11   7  -6    0.36    0.18
 -11   7   6    0.47    0.17
 -11   7   6    0.42    0.26
 -11   7   6    0.69    0.26
  10  -7  -6    3.62    0.46
 -10   7   6    2.78    0.45
 -10   7   6    2.22    0.29
  10   7  -6    2.54    0.31
 -10   7   6    2.71    0.40
   9  -7  -6    0.03    0.14
   9   7  -6   -0.06    0.11
  -9   7   6    0.06    0.18
  -9   7   6    0.00    0.11
  -9   7   6   -0.05    0.13
   8  -7  -6    0.04    0.16
  -8   7   6    0.07    0.17
  -8   7   6    0.19    0.16
   8   7  -6    0.04    0.12
  -8   7   6    0.15    0.13
   7  -7  -6    1.58    0.31
   7   7  -6    1.91    0.29
  -7   7   6    1.43    0.33
  -7   7   6    1.48    0.23
  -7   7   6    1.27    0.27
   6  -7  -6   10.10    0.64
  -6   7   6   10.04    0.72
  -6   7   6    9.83    0.62
  -6   7   6    9.81    0.54
   6   7  -6    9.07    0.58
   5  -7  -6    0.16    0.15
  -5   7   6    0.19    0.13
   5   7  -6   -0.03    0.12
  -5   7   6   -0.06    0.09
  -5   7   6    0.07    0.16
   4  -7  -6    1.46    0.26
  -4   7   6    1.85    0.25
  -4   7   6    1.76    0.27
  -4   7   6    2.33    0.38
   4   7  -6    1.77    0.30
   3  -7  -6    0.58    0.19
  -3   7   6    0.45    0.22
   3   7  -6    0.50    0.19
  -3   7   6    0.70    0.19
  -3   7   6    0.48    0.16
  -2   7   6    0.84    0.18
  -2   7   6    0.66    0.17
   2   7  -6    0.54    0.20
  -2   7   6    0.74    0.25
   1   7  -6    2.72    0.38
  -1   7   6    1.67    0.33
  -1   7   6    2.85    0.30
  -1   7   6    2.30    0.25
   0  -7   6   10.15    0.51
   0   7   6    9.74    0.66
   0   7  -6   11.07    0.70
   0   7   6   10.99    0.58
   1  -7   6    0.95    0.18
  -1   7  -6    1.13    0.28
   1   7   6    1.07    0.21
   1   7   6    1.15    0.28
   2  -7   6    0.66    0.17
   2   7   6    0.74    0.22
   2   7   6    0.73    0.19
  -2   7  -6    0.62    0.24
   3  -7   6    0.68    0.19
   3  -7   6    0.60    0.17
  -3   7  -6    0.46    0.21
   3   7   6    0.36    0.16
   3   7   6    0.31    0.17
   4  -7   6    1.19    0.22
   4  -7   6    1.02    0.22
  -4   7  -6    0.77    0.27
   4   7   6    1.36    0.24
   4   7   6    0.54    0.20
   5  -7   6    0.11    0.14
   5  -7   6   -0.05    0.12
   5   7   6    0.21    0.15
  -5   7  -6   -0.03    0.14
   6  -7   6   10.47    0.63
   6  -7   6   11.14    0.65
  -6   7  -6   10.35    0.75
   6   7   6   11.04    0.68
   7  -7   6    0.47    0.19
   7  -7   6    0.72    0.22
  -7   7  -6    0.37    0.22
   7   7   6    0.75    0.22
   8  -7   6   14.12    0.77
   8  -7   6   12.84    0.76
  -8   7  -6   13.24    0.86
   8   7   6   11.93    0.74
   9  -7   6    0.37    0.19
   9  -7   6    0.41    0.20
   9   7   6    0.25    0.16
  -9   7  -6    0.29    0.21
  10  -7   6    1.34    0.30
  10  -7   6    1.40    0.31
 -10   7  -6    1.07    0.32
  10   7   6    1.84    0.32
  11  -7   6    0.12    0.17
  11  -7   6    0.42    0.22
  11   7   6    0.38    0.19
 -11   7  -6    0.09    0.21
  12  -7   6    3.68    0.49
 -12   7  -6    5.62    0.64
  12   7   6    4.13    0.47
  13  -7   6   -0.14    0.18
  13   7   6   -0.11    0.15
 -13   7  -6   -0.05    0.17
  14  -7   6    2.66    0.47
  14   7   6    2.92    0.44
 -14   7  -6    3.45    0.56
  15  -7   6    0.57    0.28
 -15   7  -6    0.68    0.32
  15   7   6    0.43    0.25
  13  -8  -6    1.07    0.36
 -13   8   6    0.24    0.26
 -13   8   6    0.91    0.31
 -13   8   6    1.19    0.26
  12  -8  -6    3.52    0.52
 -12   8   6    4.04    0.51
 -12   8   6    3.01    0.52
 -12   8   6    4.12    0.39
  11  -8  -6    1.61    0.37
 -11   8   6    1.31    0.26
 -11   8   6    0.58    0.32
 -11   8   6    1.25    0.33
  10  -8  -6    0.57    0.26
  10   8  -6    0.48    0.20
 -10   8   6    0.52    0.23
 -10   8   6    0.52    0.19
 -10   8   6    0.34    0.25
   9  -8  -6    0.09    0.19
  -9   8   6    0.03    0.14
  -9   8   6   -0.03    0.12
  -9   8   6    0.00    0.19
   9   8  -6    0.06    0.14
   8  -8  -6    1.62    0.34
  -8   8   6    2.27    0.44
  -8   8   6    2.63    0.32
  -8   8   6    2.41    0.38
   8   8  -6    2.37    0.34
   7  -8  -6    1.45    0.33
  -7   8   6    2.16    0.43
   7   8  -6    1.59    0.30
  -7   8   6    1.77    0.32
  -7   8   6    2.23    0.30
   6  -8  -6   10.95    0.70
  -6   8   6   10.39    0.66
  -6   8   6   10.22    0.60
  -6   8   6    9.60    0.78
   6   8  -6    9.18    0.63
   5  -8  -6    0.24    0.18
  -5   8   6    1.11    0.32
  -5   8   6    0.48    0.20
   5   8  -6    0.38    0.20
  -5   8   6    0.56    0.19
   4  -8  -6    1.62    0.29
   4   8  -6    1.42    0.30
  -4   8   6    0.98    0.30
  -4   8   6    1.15    0.24
  -4   8   6    1.19    0.25
  -3   8   6    2.19    0.41
  -3   8   6    1.78    0.27
   3   8  -6    1.48    0.32
  -3   8   6    1.88    0.28
  -2   8   6    0.63    0.25
   2   8  -6    0.63    0.24
  -2   8   6    0.32    0.15
  -1   8   6    0.21    0.14
   1   8  -6    0.13    0.18
  -1   8   6    0.16    0.18
   0  -8   6    0.00    0.10
   0   8  -6    0.01    0.15
   0   8   6    0.11    0.15
   0   8   6    0.01    0.10
   1  -8   6    0.26    0.14
   1   8   6   -0.03    0.15
  -1   8  -6    0.22    0.20
   1   8   6    0.18    0.13
   2  -8   6    4.35    0.38
   2   8   6    3.91    0.47
   2   8   6    3.81    0.38
  -2   8  -6    5.29    0.55
   3  -8   6    0.08    0.14
   3  -8   6    0.20    0.14
   3   8   6    0.18    0.13
   3   8   6    0.19    0.17
  -3   8  -6    0.22    0.19
   4  -8   6    4.33    0.42
   4  -8   6    5.48    0.45
   4   8   6    4.62    0.49
  -4   8  -6    7.15    0.65
   5  -8   6    0.00    0.12
   5  -8   6    0.05    0.14
   5   8   6    0.39    0.20
  -5   8  -6    0.18    0.22
   6  -8   6    6.03    0.51
   6  -8   6    6.54    0.53
  -6   8  -6    6.27    0.65
   6   8   6    6.02    0.55
   7  -8   6    1.11    0.27
   7  -8   6    0.54    0.23
  -7   8  -6    1.14    0.34
   7   8   6    0.92    0.27
   8  -8   6    3.40    0.43
   8  -8   6    3.26    0.42
  -8   8  -6    3.57    0.53
   8   8   6    3.09    0.42
   9  -8   6    0.23    0.18
  -9   8  -6    0.26    0.22
   9   8   6    0.12    0.17
  10  -8   6    0.02    0.15
 -10   8  -6   -0.06    0.19
  10   8   6    0.41    0.19
  11  -8   6    0.55    0.27
  11   8   6    0.54    0.23
 -11   8  -6    1.18    0.38
  12  -8   6    1.02    0.32
  12   8   6    0.91    0.28
 -12   8  -6    0.60    0.29
  10  -9  -6    0.15    0.23
 -10   9   6   -0.14    0.20
 -10   9   6    0.08    0.14
 -10   9   6   -0.11    0.14
   9  -9  -6    0.32    0.24
  -9   9   6    0.23    0.21
  -9   9   6    0.57    0.21
  -9   9   6    0.74    0.33
   9   9  -6    0.67    0.25
   8  -9  -6    0.22    0.22
  -8   9   6    0.21    0.19
  -8   9   6    0.15    0.16
  -8   9   6    0.40    0.30
   8   9  -6    0.38    0.21
   7  -9  -6    6.86    0.62
  -7   9   6    7.74    0.62
  -7   9   6    7.33    0.53
  -7   9   6    7.01    0.73
   7   9  -6    6.14    0.56
   6   9  -6    1.84    0.35
  -6   9   6    2.27    0.46
  -6   9   6    2.00    0.31
  -5   9   6   -0.03    0.12
  -5   9   6    0.39    0.25
   5   9  -6   -0.04    0.14
   4   9  -6   -0.01    0.17
  -4   9   6    0.08    0.20
  -4   9   6   -0.08    0.12
  -3   9   6    0.58    0.28
  -3   9   6    0.65    0.21
   3   9  -6    0.65    0.26
  -2   9   6   -0.08    0.17
  -2   9   6   -0.13    0.11
   2   9  -6    0.02    0.18
   1   9  -6    1.01    0.30
  -1   9   6    0.60    0.26
  -1   9   6    0.36    0.17
   0   9  -6    0.02    0.18
   0   9   6    0.07    0.12
   0   9   6    0.03    0.18
   1   9   6    0.35    0.22
  -1   9  -6    0.94    0.32
   1   9   6    0.63    0.21
   2   9   6    0.35    0.17
  -2   9  -6    0.04    0.19
   2   9   6    0.06    0.19
   3  -9   6    1.19    0.26
  -3   9  -6    1.38    0.38
   3   9   6    0.63    0.26
   4  -9   6    0.22    0.17
   4   9   6    0.05    0.15
  -4   9  -6    0.12    0.22
   5  -9   6    0.36    0.20
  -5   9  -6    0.13    0.21
   5   9   6    0.72    0.26
   6  -9   6    0.27    0.19
   6  -9   6    0.00    0.17
  -6   9  -6    0.24    0.25
   6   9   6    0.15    0.17
   7  -9   6    1.50    0.33
  -7   9  -6    1.13    0.38
   7   9   6    0.74    0.27
   8  -9   6    1.55    0.36
  -8   9  -6    1.15    0.38
   8   9   6    1.46    0.35
   9  -9   6    0.23    0.23
   9   9   6    0.40    0.22
  -9   9  -6    0.33    0.29
  -5  10   6    0.67    0.23
  -5  10   6    0.75    0.33
   5  10  -6    0.67    0.29
   4  10  -6   -0.04    0.20
  -4  10   6    0.21    0.17
  -4  10   6    0.05    0.23
  -3  10   6    0.39    0.28
   3  10  -6    0.18    0.22
  -3  10   6    0.15    0.16
   2  10  -6   -0.12    0.19
  -2  10   6    0.03    0.14
  -2  10   6   -0.15    0.19
   1  10  -6    0.54    0.28
  -1  10   6    0.63    0.31
  -1  10   6    0.91    0.26
   0  10   6    1.82    0.42
   0  10   6    1.10    0.29
   0  10  -6    0.71    0.32
  -1  10  -6    0.51    0.29
   1  10   6    1.10    0.34
  -2  10  -6    0.08    0.23
   2  10   6    0.72    0.31
   3  10   6   -0.09    0.16
  -3  10  -6    0.08    0.23
  -4  10  -6    1.31    0.41
   4  10   6    0.82    0.30
 -21   0   7   -0.12    0.13
 -20   0   7    0.10    0.15
  20   0  -7    0.03    0.18
 -20   0   7   -0.16    0.15
 -19   0   7   -0.06    0.14
  19   0  -7   -0.18    0.14
 -19   0   7    0.20    0.15
 -18   0   7    0.02    0.12
  18   0  -7    0.10    0.17
 -18   0   7    0.18    0.16
 -17   0   7    0.37    0.18
  17   0  -7    0.12    0.13
  17   0  -7   -0.03    0.14
 -17   0   7   -0.01    0.10
  16   0  -7   -0.07    0.13
 -16   0   7    0.17    0.12
 -16   0   7   -0.02    0.14
  16   0  -7   -0.03    0.11
 -15   0   7   -0.06    0.07
 -15   0   7   -0.03    0.10
  15   0  -7   -0.03    0.10
  15   0  -7    0.06    0.12
 -14   0   7    0.04    0.09
  14   0  -7    0.00    0.10
  14   0  -7   -0.01    0.09
 -14   0   7    0.09    0.12
 -13   0   7   -0.02    0.07
  13   0  -7   -0.07    0.07
  13   0  -7    0.02    0.11
 -13   0   7   -0.06    0.09
  12   0  -7   -0.08    0.07
 -12   0   7   -0.11    0.08
  12   0  -7    0.08    0.11
 -12   0   7   -0.04    0.07
 -11   0   7   -0.06    0.06
  11   0  -7    0.03    0.07
 -11   0   7    0.08    0.06
  11   0  -7    0.02    0.08
  10   0  -7   -0.03    0.05
  10   0  -7    0.01    0.08
 -10   0   7   -0.04    0.07
 -10   0   7    0.02    0.05
  -9   0   7    0.05    0.05
  -9   0   7   -0.03    0.06
   9   0  -7   -0.05    0.05
   8   0  -7    0.01    0.04
  -8   0   7   -0.03    0.04
  -8   0   7   -0.01    0.04
  -7   0   7    0.09    0.06
  -7   0   7    0.01    0.03
  -6   0   7   -0.01    0.04
  -6   0   7   -0.01    0.03
  -5   0   7    0.05    0.03
  -5   0   7    0.03    0.04
  -4   0   7    0.01    0.02
  -4   0   7   -0.01    0.03
  -3   0   7   -0.01    0.03
  -3   0   7    0.03    0.01
  -2   0   7    0.02    0.04
  -2   0   7    0.01    0.02
  -1   0   7    0.00    0.04
  -1   0   7    0.00    0.02
  -1   0   7   -0.01    0.02
   0   0   7    0.04    0.03
   0   0   7    0.02    0.04
   0   0   7   -0.01    0.02
   1   0   7   -0.02    0.02
   1   0   7   -0.01    0.02
   1   0   7   -0.02    0.04
   2   0   7   -0.03    0.04
   2   0   7    0.01    0.03
   2   0   7   -0.02    0.02
   3   0   7    0.06    0.05
   3   0   7    0.02    0.02
   3   0   7    0.00    0.03
  -3   0  -7    0.02    0.02
   4   0   7   -0.09    0.03
   4   0   7   -0.01    0.03
  -4   0  -7    0.02    0.02
   4   0   7    0.02    0.02
   5   0   7   -0.02    0.04
   5   0   7    0.00    0.04
  -5   0  -7    0.01    0.02
   6   0   7    0.02    0.05
  -6   0  -7   -0.02    0.03
   6   0   7    0.03    0.05
   7   0   7    0.06    0.06
   7   0   7    0.03    0.05
   8   0   7    0.13    0.07
   8   0   7    0.01    0.06
   9   0   7    0.07    0.06
   9   0   7   -0.07    0.06
  10   0   7   -0.01    0.06
  10   0   7    0.00    0.07
  10   0   7   -0.02    0.06
  11   0   7    0.22    0.10
  11   0   7    0.10    0.08
  11   0   7    0.06    0.08
  12   0   7   -0.06    0.07
  12   0   7   -0.02    0.07
  12   0   7    0.08    0.09
  13   0   7    0.01    0.08
  13   0   7   -0.09    0.07
  13   0   7   -0.02    0.08
  14   0   7   -0.03    0.09
  14   0   7   -0.09    0.08
  14   0   7    0.08    0.09
  15   0   7   -0.08    0.09
  15   0   7    0.07    0.11
  15   0   7   -0.02    0.11
  16   0   7    0.10    0.12
  16   0   7    0.05    0.12
  16   0   7    0.07    0.13
  17   0   7    0.08    0.13
  17   0   7   -0.02    0.14
  18   0   7    0.15    0.17
  18   0   7    0.00    0.15
  19   0   7    0.02    0.15
  19   0   7   -0.22    0.15
  20   0   7    0.18    0.19
  21  -1  -7    1.33    0.37
 -21   1   7    2.74    0.44
  20  -1  -7    0.57    0.27
 -20   1   7    0.78    0.24
 -20   1   7    1.01    0.30
  19  -1  -7    5.69    0.58
 -19   1   7    5.31    0.54
 -19   1   7    6.52    0.50
  18  -1  -7    2.21    0.39
 -18  -1   7    1.85    0.30
 -18   1   7    2.21    0.31
 -18   1   7    1.48    0.33
 -17  -1   7    5.93    0.48
  17  -1  -7    6.55    0.58
 -17   1   7    5.65    0.45
 -17   1   7    5.67    0.44
 -17   1   7    5.77    0.53
  16  -1  -7    0.04    0.14
 -16  -1   7   -0.16    0.09
 -16   1   7    0.26    0.14
 -16   1   7    0.19    0.15
  16   1  -7    0.02    0.11
 -16   1   7    0.10    0.12
 -15  -1   7   12.66    0.67
  15  -1  -7   11.93    0.74
 -15   1   7   13.09    0.66
 -15   1   7   13.50    0.64
  15   1  -7   13.36    0.59
 -15   1   7   14.43    0.77
  14  -1  -7    0.82    0.23
 -14  -1   7    0.49    0.16
 -14   1   7    0.70    0.21
 -14   1   7    0.51    0.15
 -14   1   7    0.33    0.14
  14   1  -7    0.75    0.15
 -13  -1   7    5.94    0.41
  13  -1  -7    6.41    0.50
 -13   1   7    6.89    0.50
 -13   1   7    8.22    0.43
 -13   1   7    6.60    0.42
  13   1  -7    6.62    0.36
 -12  -1   7    0.10    0.10
  12  -1  -7    0.15    0.12
 -12   1   7    0.07    0.11
 -12   1   7    0.05    0.08
  12   1  -7    0.04    0.07
 -12   1   7    0.02    0.08
 -11  -1   7    5.62    0.36
  11  -1  -7    5.70    0.42
  11   1  -7    5.29    0.28
 -11   1   7    4.75    0.39
 -11   1   7    6.00    0.34
 -11   1   7    6.01    0.37
 -10  -1   7    0.21    0.09
  10  -1  -7    0.15    0.11
 -10   1   7    0.27    0.09
 -10   1   7    0.14    0.08
  10   1  -7    0.02    0.05
 -10   1   7    0.19    0.10
   9  -1  -7    0.33    0.13
  -9  -1   7    0.23    0.09
  -9   1   7    0.31    0.12
   9   1  -7    0.47    0.08
  -9   1   7    0.23    0.08
  -9   1   7    0.40    0.11
  -8  -1   7    1.97    0.19
   8  -1  -7    1.75    0.22
  -8   1   7    1.90    0.22
  -8   1   7    1.78    0.19
   8   1  -7    1.97    0.13
  -8   1   7    1.81    0.17
  -7  -1   7    8.55    0.40
   7  -1  -7    8.74    0.47
  -7   1   7    9.19    0.38
  -7   1   7    8.94    0.41
   7   1  -7    9.30    0.30
  -7   1   7    8.38    0.45
  -6  -1   7    5.48    0.29
  -6   1   7    5.62    0.27
  -6   1   7    5.51    0.30
   6   1  -7    5.29    0.19
  -6   1   7    4.93    0.32
  -5  -1   7   38.28    1.14
   5   1  -7   39.19    0.98
  -5   1   7   39.13    1.15
  -5   1   7   38.71    1.20
  -5   1   7   38.87    1.09
  -4  -1   7    2.72    0.19
  -4   1   7    3.49    0.23
  -4   1   7    2.99    0.17
  -4   1   7    3.33    0.21
  -3  -1   7   12.47    0.46
  -3   1   7   11.20    0.39
  -3   1   7   11.16    0.46
  -3   1   7   11.30    0.43
  -2  -1   7    0.84    0.12
  -2   1   7    0.88    0.09
  -2   1   7    1.01    0.12
   2   1  -7    0.96    0.06
  -2   1   7    0.77    0.10
  -1  -1   7   10.34    0.42
  -1   1   7   10.42    0.38
  -1   1   7   10.59    0.36
  -1   1   7   10.59    0.42
   1   1  -7   10.55    0.32
   0  -1   7    1.16    0.09
   0  -1   7    1.12    0.13
   0   1   7    1.12    0.13
   0   1   7    1.46    0.12
   0   1   7    1.04    0.10
   1  -1   7   15.04    0.53
   1  -1   7   14.08    0.45
   1   1   7   13.56    0.45
   1   1   7   14.00    0.47
   1   1   7   13.52    0.51
   2  -1   7   14.63    0.47
   2  -1   7   14.01    0.51
   2   1   7   13.42    0.43
   2   1   7   12.80    0.47
   2   1   7   13.27    0.50
   3  -1   7    0.49    0.08
   3  -1   7    0.50    0.04
   3  -1   7    0.50    0.10
   3   1   7    0.54    0.09
   3   1   7    0.62    0.07
   3   1   7    0.52    0.10
   4  -1   7   17.28    0.60
   4  -1   7   17.72    0.62
   4   1   7   15.98    0.60
   4   1   7   18.29    0.52
   4   1   7   17.63    0.60
   5  -1   7   24.97    0.80
   5  -1   7   25.84    0.81
   5   1   7   24.13    0.69
   5   1   7   23.90    0.81
   5   1   7   23.80    0.77
   6  -1   7    4.30    0.27
   6  -1   7    4.58    0.27
   6   1   7    4.52    0.28
   6   1   7    4.31    0.24
   7  -1   7   63.19    1.78
   7  -1   7   63.82    1.77
   7   1   7   61.28    1.78
   7   1   7   61.14    1.70
   8  -1   7   12.68    0.54
   8  -1   7   12.16    0.55
   8   1   7   12.58    0.49
   8   1   7   11.88    0.55
   9  -1   7   55.13    1.65
   9  -1   7   51.72    1.61
   9   1   7   53.34    1.64
   9   1   7   57.33    1.57
  10  -1   7   23.41    0.90
  10  -1   7   24.55    0.88
  10  -1   7   24.36    0.89
  10   1   7   23.73    0.82
  10   1   7   24.08    0.91
  10   1   7   22.60    0.79
  11  -1   7    4.59    0.37
  11  -1   7    5.31    0.36
  11  -1   7    5.31    0.37
  11   1   7    5.28    0.32
  11   1   7    5.10    0.38
  11   1   7    5.43    0.34
  12  -1   7   14.21    0.69
  12  -1   7   14.80    0.68
  12  -1   7   14.49    0.69
  12   1   7   14.56    0.64
  12   1   7   14.28    0.69
  12   1   7   15.40    0.62
  13  -1   7    1.32    0.24
  13  -1   7    1.22    0.21
  13  -1   7    1.26    0.23
  13   1   7    1.05    0.20
  13   1   7    1.48    0.20
  13   1   7    1.39    0.24
  14  -1   7    6.98    0.49
  14  -1   7    7.52    0.52
  14  -1   7    7.96    0.53
  14   1   7    7.32    0.50
  14   1   7    8.41    0.49
  14   1   7    8.41    0.47
  15  -1   7    0.99    0.24
  15  -1   7    0.70    0.21
  15  -1   7    0.62    0.19
  15   1   7    0.57    0.18
  15   1   7    0.51    0.18
  16  -1   7    6.40    0.54
  16  -1   7    6.78    0.51
  16  -1   7    6.88    0.55
  16   1   7    5.47    0.48
  16   1   7    6.57    0.48
  17  -1   7    0.42    0.20
  17  -1   7    1.29    0.29
  17  -1   7    1.36    0.30
  17   1   7    1.18    0.27
  18  -1   7    4.44    0.49
  18  -1   7    3.10    0.43
  18  -1   7    5.45    0.51
  18   1   7    3.83    0.44
  19  -1   7    0.11    0.18
  19  -1   7    0.28    0.18
  19   1   7    0.24    0.19
  20  -1   7    0.20    0.22
  20  -1   7    0.64    0.29
  20   1   7    0.23    0.19
  21  -2  -7    5.88    0.66
 -21   2   7    6.22    0.64
  20  -2  -7    0.02    0.21
 -20   2   7    0.11    0.19
 -20   2   7   -0.30    0.12
  19  -2  -7    0.03    0.19
 -19   2   7    0.05    0.16
 -19   2   7    0.28    0.21
  18  -2  -7    1.25    0.34
 -18   2   7    0.98    0.26
 -18   2   7    0.91    0.28
 -18   2   7    0.64    0.22
  17  -2  -7    5.11    0.54
 -17   2   7    4.66    0.50
 -17   2   7    5.01    0.43
 -17   2   7    4.01    0.41
  16  -2  -7    2.51    0.40
 -16   2   7    3.24    0.34
 -16   2   7    2.88    0.40
 -16   2   7    2.88    0.34
 -15  -2   7    0.17    0.11
  15  -2  -7    0.14    0.16
 -15   2   7    0.39    0.18
 -15   2   7   -0.02    0.11
 -15   2   7    0.25    0.14
  15   2  -7    0.08    0.09
  14  -2  -7    0.10    0.13
 -14  -2   7    0.05    0.10
  14   2  -7    0.09    0.08
 -14   2   7    0.12    0.11
 -14   2   7    0.18    0.12
 -14   2   7    0.02    0.11
 -13  -2   7    0.03    0.09
  13  -2  -7   -0.09    0.09
  13   2  -7    0.04    0.08
 -13   2   7    0.04    0.10
 -13   2   7    0.10    0.12
 -13   2   7    0.00    0.09
  12  -2  -7    1.15    0.25
 -12  -2   7    1.30    0.19
  12   2  -7    1.35    0.16
 -12   2   7    1.65    0.23
 -12   2   7    0.92    0.19
 -12   2   7    1.23    0.24
 -11  -2   7   14.13    0.58
 -11   2   7   13.11    0.69
 -11   2   7   13.78    0.62
  11   2  -7   11.96    0.49
 -11   2   7   13.91    0.62
 -10  -2   7    0.00    0.06
  10  -2  -7   -0.13    0.06
 -10   2   7    0.07    0.08
  10   2  -7   -0.01    0.05
 -10   2   7   -0.02    0.07
 -10   2   7    0.07    0.09
  -9  -2   7    1.92    0.19
   9  -2  -7    2.06    0.27
  -9   2   7    1.88    0.21
  -9   2   7    1.31    0.22
  -9   2   7    1.25    0.18
   9   2  -7    1.79    0.15
   8  -2  -7    0.36    0.13
  -8  -2   7    0.46    0.11
  -8   2   7    0.25    0.10
  -8   2   7    0.48    0.12
   8   2  -7    0.41    0.08
  -8   2   7    0.32    0.11
   7  -2  -7   57.35    1.77
  -7  -2   7   56.58    1.60
   7   2  -7   57.02    1.50
  -7   2   7   56.79    1.75
  -7   2   7   58.02    1.65
  -7   2   7   58.84    1.65
  -6  -2   7    0.12    0.06
   6  -2  -7    0.10    0.08
  -6   2   7    0.17    0.09
   6   2  -7    0.07    0.04
  -6   2   7    0.06    0.06
  -6   2   7    0.09    0.09
   5  -2  -7   59.59    1.75
  -5  -2   7   58.37    1.62
  -5   2   7   59.71    1.66
  -5   2   7   59.06    1.66
  -5   2   7   56.95    1.73
   5   2  -7   59.86    1.51
  -4  -2   7    5.60    0.29
  -4   2   7    4.88    0.31
  -4   2   7    5.21    0.29
  -4   2   7    5.83    0.31
   4   2  -7    5.91    0.22
  -3  -2   7  137.02    3.46
   3   2  -7  136.18    3.36
  -3   2   7  137.84    3.47
  -3   2   7  132.11    3.51
  -3   2   7  131.75    3.45
  -2  -2   7   26.52    0.83
  -2   2   7   27.06    0.86
  -2   2   7   25.91    0.83
   2   2  -7   25.90    0.76
  -1  -2   7   50.57    1.41
  -1   2   7   49.63    1.41
  -1   2   7   48.56    1.39
  -1   2   7   51.24    1.39
   1   2  -7   48.96    1.34
   0  -2   7    9.48    0.40
   0   2  -7    9.62    0.37
   0   2   7    9.18    0.40
   0   2   7    9.91    0.39
   0   2   7   10.42    0.41
   1  -2   7    7.52    0.34
   1   2   7    6.75    0.32
  -1   2  -7    7.21    0.32
   1   2   7    7.41    0.34
   1   2   7    7.26    0.30
   2  -2   7    0.73    0.11
   2   2   7    0.47    0.10
   2   2   7    0.68    0.11
   2   2   7    0.61    0.09
  -2   2  -7    0.75    0.11
   3  -2   7    6.69    0.32
   3  -2   7    5.93    0.32
   3   2   7    6.79    0.33
  -3   2  -7    6.47    0.32
   3   2   7    6.37    0.30
   3   2   7    6.29    0.27
   4  -2   7   19.25    0.70
   4  -2   7   20.15    0.53
   4  -2   7   20.01    0.69
   4   2   7   19.33    0.65
  -4   2  -7   20.42    0.71
   4   2   7   20.17    0.70
   4   2   7   19.30    0.62
   5  -2   7   17.92    0.67
   5  -2   7   17.53    0.64
   5  -2   7   17.41    0.46
  -5   2  -7   17.95    0.67
   5   2   7   16.93    0.65
   5   2   7   16.67    0.56
   5   2   7   18.05    0.59
   6  -2   7    1.84    0.20
   6  -2   7    2.11    0.20
   6   2   7    2.08    0.16
   6   2   7    1.48    0.18
  -6   2  -7    2.02    0.21
   7  -2   7   13.82    0.57
   7  -2   7   12.86    0.58
   7   2   7   13.56    0.58
   7   2   7   13.19    0.48
   8  -2   7   20.20    0.78
   8  -2   7   21.51    0.82
   8   2   7   20.70    0.67
   8   2   7   20.25    0.80
   9  -2   7    4.84    0.35
   9  -2   7    4.33    0.33
   9   2   7    4.59    0.34
   9   2   7    4.69    0.24
   9   2   7    5.37    0.28
  10  -2   7    3.85    0.33
  10  -2   7    4.40    0.36
  10  -2   7    3.57    0.31
  10   2   7    3.64    0.25
  10   2   7    4.14    0.23
  10   2   7    4.25    0.35
  11  -2   7    0.29    0.12
  11  -2   7    0.21    0.12
  11  -2   7    0.24    0.13
  11   2   7    0.21    0.08
  11   2   7    0.24    0.10
  11   2   7    0.11    0.10
  12  -2   7    1.31    0.24
  12  -2   7    1.10    0.21
  12  -2   7    1.23    0.24
  12   2   7    0.72    0.19
  12   2   7    1.31    0.16
  12   2   7    1.02    0.17
  13  -2   7    5.90    0.43
  13  -2   7    5.34    0.45
  13  -2   7    5.41    0.45
  13   2   7    5.18    0.35
  13   2   7    5.13    0.43
  14  -2   7   -0.01    0.10
  14  -2   7    0.10    0.13
  14  -2   7   -0.12    0.10
 -14   2  -7    0.06    0.13
  14   2   7   -0.04    0.09
  14   2   7   -0.04    0.09
  15  -2   7    1.24    0.26
  15  -2   7    0.86    0.24
  15  -2   7    1.18    0.27
  15   2   7    1.10    0.26
 -15   2  -7    1.04    0.25
  16  -2   7    0.81    0.26
  16  -2   7    0.84    0.26
  16  -2   7    1.05    0.26
 -16   2  -7    0.95    0.27
  16   2   7    0.89    0.24
  17  -2   7    1.22    0.30
  17  -2   7    0.53    0.22
  17  -2   7    0.83    0.25
 -17   2  -7    0.81    0.25
  17   2   7    0.45    0.19
  18  -2   7    2.42    0.41
  18  -2   7    3.37    0.43
  18  -2   7    3.73    0.47
 -18   2  -7    2.40    0.40
  18   2   7    3.85    0.45
  19  -2   7    0.30    0.23
  19  -2   7    0.25    0.20
  19  -2   7    0.18    0.18
 -19   2  -7    0.08    0.18
  19   2   7    0.41    0.21
  20  -2   7    3.49    0.51
  20  -2   7    4.39    0.56
 -20   2  -7    3.43    0.49
  20   2   7    3.46    0.46
  20  -3  -7    0.90    0.35
 -20   3   7    0.31    0.27
  19  -3  -7    0.23    0.22
 -19   3   7    0.87    0.28
 -19   3   7    0.32    0.20
 -19   3   7    0.80    0.30
  18  -3  -7    1.22    0.35
 -18   3   7    2.20    0.36
 -18   3   7    1.40    0.33
 -18   3   7    0.77    0.24
  17  -3  -7    0.46    0.24
 -17   3   7    1.19    0.26
 -17   3   7    0.91    0.29
 -17   3   7    0.76    0.25
  16  -3  -7    0.69    0.25
 -16   3   7    0.87    0.23
 -16   3   7    1.28    0.30
 -16   3   7    1.42    0.29
  15  -3  -7    8.02    0.65
 -15   3   7    8.02    0.63
 -15   3   7    8.72    0.54
 -15   3   7    8.29    0.57
  14  -3  -7    0.01    0.12
 -14   3   7   -0.07    0.12
 -14   3   7   -0.05    0.11
 -14   3   7    0.00    0.11
  14   3  -7   -0.02    0.09
  13  -3  -7   12.89    0.78
 -13   3   7   12.58    0.75
 -13   3   7   13.86    0.67
 -13   3   7   13.28    0.70
  13   3  -7   14.75    0.59
 -12  -3   7    2.88    0.24
  12  -3  -7    1.93    0.33
 -12   3   7    2.18    0.27
 -12   3   7    2.42    0.34
  12   3  -7    2.67    0.23
 -12   3   7    2.04    0.28
 -11  -3   7   15.71    0.60
  11  -3  -7   14.67    0.79
 -11   3   7   15.52    0.69
 -11   3   7   14.08    0.70
 -11   3   7   15.50    0.79
  11   3  -7   15.88    0.59
 -10  -3   7    0.05    0.07
  10  -3  -7    0.16    0.11
 -10   3   7   -0.07    0.08
  10   3  -7    0.05    0.06
 -10   3   7    0.08    0.10
 -10   3   7    0.02    0.10
  -9  -3   7    8.10    0.38
   9  -3  -7    9.13    0.55
  -9   3   7    8.44    0.52
  -9   3   7    8.49    0.46
  -9   3   7    8.56    0.49
   9   3  -7    7.87    0.36
   8  -3  -7    0.29    0.13
  -8  -3   7    0.43    0.10
   8   3  -7    0.52    0.10
  -8   3   7    0.41    0.13
  -8   3   7    0.38    0.14
  -8   3   7    0.20    0.11
   7  -3  -7    8.25    0.50
  -7  -3   7    8.84    0.39
  -7   3   7    8.43    0.44
   7   3  -7    8.98    0.36
  -7   3   7    8.55    0.50
  -7   3   7    8.56    0.47
  -6  -3   7   14.80    0.53
  -6   3   7   14.48    0.63
   6   3  -7   13.94    0.49
  -6   3   7   13.19    0.63
  -6   3   7   13.84    0.59
   5  -3  -7    0.34    0.12
  -5  -3   7    0.40    0.09
  -5   3   7    0.47    0.13
  -5   3   7    0.46    0.12
   5   3  -7    0.41    0.09
  -5   3   7    0.46    0.12
  -4  -3   7    0.05    0.06
   4  -3  -7    0.14    0.09
   4   3  -7    0.17    0.07
  -4   3   7    0.03    0.07
  -4   3   7   -0.01    0.07
  -4   3   7    0.12    0.08
  -3  -3   7    0.16    0.07
  -3   3   7    0.27    0.10
  -3   3   7    0.25    0.10
  -3   3   7    0.21    0.09
   3   3  -7    0.14    0.07
  -2  -3   7    0.66    0.11
  -2   3   7    0.77    0.13
   2   3  -7    0.68    0.12
  -2   3   7    0.62    0.12
  -2   3   7    0.81    0.15
  -1  -3   7    3.56    0.22
  -1   3   7    3.58    0.26
  -1   3   7    2.85    0.22
   1   3  -7    3.38    0.23
  -1   3   7    3.44    0.23
   0  -3   7    9.42    0.39
   0   3   7    9.54    0.40
   0   3   7    8.73    0.43
   0   3  -7    8.94    0.42
   0   3   7    8.89    0.38
   1  -3   7    0.02    0.05
   1   3   7    0.20    0.08
  -1   3  -7    0.10    0.07
   1   3   7    0.15    0.07
   1   3   7    0.08    0.06
   2  -3   7    2.34    0.19
   2   3   7    2.72    0.23
  -2   3  -7    2.44    0.22
   2   3   7    2.81    0.19
   2   3   7    2.57    0.19
   3  -3   7    1.53    0.16
   3   3   7    1.74    0.16
   3   3   7    1.99    0.20
   3   3   7    1.56    0.15
  -3   3  -7    1.67    0.19
   4  -3   7    3.86    0.25
  -4   3  -7    4.24    0.29
   4   3   7    3.78    0.22
   4   3   7    3.77    0.27
   4   3   7    3.44    0.22
   5  -3   7    1.52    0.18
  -5   3  -7    1.44    0.19
   5   3   7    1.45    0.14
   5   3   7    1.67    0.16
   5   3   7    1.29    0.19
   6  -3   7    2.67    0.24
  -6   3  -7    2.75    0.26
   6   3   7    2.47    0.24
   6   3   7    2.70    0.17
   7  -3   7    6.58    0.38
   7   3   7    6.33    0.28
   7   3   7    5.00    0.35
  -7   3  -7    5.25    0.37
   8  -3   7    1.15    0.19
   8   3   7    1.55    0.10
   8   3   7    1.36    0.21
   8   3   7    1.41    0.13
  -8   3  -7    1.78    0.10
  -8   3  -7    1.17    0.21
   9  -3   7    0.06    0.09
   9  -3   7    0.12    0.13
   9   3   7    0.24    0.08
  -9   3  -7    0.08    0.09
   9   3   7    0.10    0.05
   9   3   7   -0.05    0.08
  10  -3   7    0.42    0.15
  10  -3   7    0.37    0.13
  10  -3   7    0.50    0.17
  10   3   7    0.41    0.15
  10   3   7    0.32    0.09
 -10   3  -7    0.27    0.14
  11  -3   7    0.30    0.14
  11  -3   7    0.13    0.13
  11  -3   7    0.25    0.15
 -11   3  -7    0.21    0.13
  11   3   7    0.26    0.09
  11   3   7    0.42    0.15
  12  -3   7   12.30    0.69
  12  -3   7   13.38    0.69
  12  -3   7   12.56    0.72
 -12   3  -7   12.20    0.70
  12   3   7   13.46    0.69
  13  -3   7    0.05    0.11
  13  -3   7    0.05    0.13
  13  -3   7    0.10    0.12
  13   3   7    0.05    0.11
 -13   3  -7    0.09    0.13
  14  -3   7    1.22    0.28
  14  -3   7    1.10    0.29
  14  -3   7    1.49    0.28
 -14   3  -7    1.65    0.31
  14   3   7    1.30    0.26
  15  -3   7    1.52    0.29
  15  -3   7    1.96    0.35
  15  -3   7    1.34    0.30
 -15   3  -7    1.64    0.32
  15   3   7    1.78    0.30
  16  -3   7    1.87    0.37
  16  -3   7    1.86    0.36
  16  -3   7    3.22    0.40
  16   3   7    2.94    0.38
 -16   3  -7    1.62    0.33
  17  -3   7    1.15    0.29
  17  -3   7    0.72    0.27
  17  -3   7    1.41    0.34
  17   3   7    1.36    0.30
 -17   3  -7    1.21    0.31
  18  -3   7    0.24    0.22
 -18   3  -7    0.13    0.19
  18   3   7    0.15    0.18
  19  -3   7    0.58    0.28
  19   3   7    0.47    0.22
 -19   3  -7    0.72    0.28
  19  -4  -7   -0.09    0.19
 -19   4   7    0.24    0.22
 -19   4   7   -0.14    0.17
  18  -4  -7    0.27    0.22
 -18   4   7    0.73    0.27
 -18   4   7    0.33    0.21
 -18   4   7    0.59    0.26
  17  -4  -7    0.52    0.27
 -17   4   7    0.49    0.25
 -17   4   7    0.28    0.18
 -17   4   7    0.44    0.23
  16  -4  -7    2.77    0.46
 -16   4   7    2.93    0.36
 -16   4   7    2.36    0.41
 -16   4   7    2.59    0.39
  15  -4  -7    0.89    0.29
 -15   4   7    2.00    0.34
 -15   4   7    1.74    0.29
 -15   4   7    1.93    0.37
  14  -4  -7    4.96    0.53
 -14   4   7    4.67    0.46
 -14   4   7    3.65    0.37
 -14   4   7    4.27    0.48
  13  -4  -7    0.90    0.25
 -13   4   7    0.71    0.22
  13   4  -7    0.52    0.14
 -13   4   7    0.58    0.21
 -13   4   7    0.79    0.21
  12  -4  -7    1.23    0.29
 -12   4   7    0.71    0.21
 -12   4   7    1.03    0.26
  12   4  -7    1.13    0.17
 -12   4   7    1.48    0.24
  11  -4  -7    5.65    0.51
 -11   4   7    5.36    0.40
 -11   4   7    5.34    0.45
 -11   4   7    6.30    0.51
  11   4  -7    5.84    0.34
  10  -4  -7    7.84    0.56
  10   4  -7    8.13    0.41
 -10   4   7    8.50    0.57
 -10   4   7    8.09    0.48
 -10   4   7    7.55    0.52
   9  -4  -7    1.41    0.27
  -9   4   7    1.39    0.25
  -9   4   7    1.26    0.21
   9   4  -7    1.11    0.16
  -9   4   7    1.23    0.25
  -8  -4   7    6.91    0.32
   8  -4  -7    5.97    0.47
  -8   4   7    6.03    0.44
  -8   4   7    6.72    0.47
   8   4  -7    5.84    0.33
  -8   4   7    7.03    0.42
   7  -4  -7    7.67    0.50
  -7  -4   7    7.73    0.34
   7   4  -7    7.37    0.37
  -7   4   7    6.97    0.47
  -7   4   7    7.75    0.49
  -7   4   7    7.07    0.43
  -6  -4   7    0.22    0.08
   6  -4  -7    0.04    0.10
  -6   4   7    0.07    0.11
  -6   4   7    0.15    0.11
  -6   4   7    0.15    0.10
   6   4  -7    0.19    0.08
  -5  -4   7    0.40    0.09
   5  -4  -7    0.42    0.14
   5   4  -7    0.19    0.09
  -5   4   7    0.39    0.13
  -5   4   7    0.42    0.15
  -5   4   7    0.63    0.16
   4  -4  -7    2.23    0.25
  -4  -4   7    2.46    0.17
   4   4  -7    2.13    0.21
  -4   4   7    2.04    0.25
  -4   4   7    2.26    0.23
  -4   4   7    2.21    0.24
  -3  -4   7    5.52    0.28
  -3   4   7    5.90    0.36
   3   4  -7    5.55    0.34
  -3   4   7    5.62    0.34
  -3   4   7    6.27    0.41
  -2  -4   7    0.00    0.05
   2   4  -7    0.08    0.08
  -2   4   7   -0.01    0.07
  -2   4   7    0.11    0.09
  -2   4   7   -0.04    0.06
  -1  -4   7    0.38    0.09
  -1   4   7    0.36    0.13
   1   4  -7    0.54    0.14
  -1   4   7    0.31    0.10
  -1   4   7    0.42    0.11
   0  -4   7    7.82    0.36
   0   4   7    8.08    0.39
   0   4  -7    8.57    0.45
   0   4   7    8.02    0.45
   0   4   7    7.89    0.38
   1  -4   7   12.66    0.50
   1   4   7   13.53    0.61
  -1   4  -7   13.45    0.60
   1   4   7   13.10    0.48
   1   4   7   12.23    0.51
   1   4   7   13.27    0.51
   2  -4   7   14.36    0.55
   2   4   7   13.07    0.61
   2   4   7   13.53    0.47
   2   4   7   13.35    0.51
   2   4   7   13.46    0.54
  -2   4  -7   13.47    0.62
   3  -4   7    0.46    0.11
   3   4   7    0.36    0.07
   3   4   7    0.22    0.09
   3   4   7    0.19    0.10
  -3   4  -7    0.44    0.13
   3   4   7    0.40    0.09
   4  -4   7   10.75    0.50
   4   4   7   11.42    0.36
   4   4   7   11.01    0.48
  -4   4  -7   11.24    0.57
   4   4   7   10.58    0.42
   4   4   7   11.57    0.56
   5  -4   7    4.37    0.31
   5   4   7    5.50    0.37
   5   4   7    4.97    0.30
  -5   4  -7    4.74    0.37
   5   4   7    4.52    0.17
   5   4   7    4.63    0.24
   6  -4   7    0.47    0.13
   6   4   7    0.50    0.08
  -6   4  -7    0.39    0.14
   6   4   7    0.43    0.13
   7  -4   7    8.10    0.47
  -7   4  -7    7.60    0.51
   7   4   7    8.93    0.50
   7   4   7    8.66    0.32
   8  -4   7    0.81    0.18
   8   4   7    1.03    0.21
  -8   4  -7    1.01    0.11
  -8   4  -7    0.73    0.20
   9  -4   7    6.56    0.44
   9  -4   7    5.56    0.42
   9   4   7    6.11    0.43
  -9   4  -7    7.25    0.50
  10  -4   7    0.84    0.20
  10  -4   7    1.29    0.25
  10   4   7    0.63    0.19
 -10   4  -7    0.96    0.24
  11  -4   7    0.25    0.14
  11  -4   7    0.24    0.15
  11   4   7    0.31    0.15
 -11   4  -7    0.43    0.18
  12  -4   7    2.91    0.36
  12  -4   7    3.03    0.36
  12   4   7    2.58    0.33
 -12   4  -7    2.57    0.36
  13  -4   7    9.26    0.65
  13  -4   7   10.68    0.67
 -13   4  -7   10.39    0.69
  13   4   7   10.55    0.64
  14  -4   7    0.94    0.26
  14  -4   7    1.07    0.27
  14   4   7    1.20    0.27
 -14   4  -7    1.10    0.28
  15  -4   7    2.05    0.38
  15  -4   7    1.58    0.32
 -15   4  -7    3.13    0.43
  15   4   7    1.94    0.33
  16  -4   7    2.10    0.40
  16  -4   7    2.00    0.37
 -16   4  -7    2.00    0.38
  16   4   7    1.95    0.35
  17  -4   7    0.33    0.23
  17   4   7    0.50    0.22
 -17   4  -7    0.33    0.23
  18  -4   7    2.94    0.49
 -18   4  -7    3.63    0.52
  18   4   7    3.52    0.46
  18  -5  -7    5.53    0.67
 -18   5   7    4.65    0.56
 -18   5   7    4.94    0.60
  17  -5  -7    2.18    0.46
 -17   5   7    2.24    0.41
 -17   5   7    1.63    0.38
 -17   5   7    2.02    0.33
  16  -5  -7    0.63    0.29
 -16   5   7    0.69    0.24
 -16   5   7    0.46    0.24
 -16   5   7    0.99    0.30
  15  -5  -7   -0.02    0.17
 -15   5   7    0.00    0.14
 -15   5   7   -0.22    0.13
 -15   5   7   -0.04    0.13
  14  -5  -7    1.82    0.38
 -14   5   7    1.47    0.33
 -14   5   7    1.22    0.30
 -14   5   7    1.16    0.25
  13  -5  -7    1.71    0.35
 -13   5   7    0.99    0.27
 -13   5   7    1.22    0.25
 -13   5   7    1.41    0.32
  12  -5  -7    6.58    0.59
 -12   5   7    6.68    0.48
  12   5  -7    7.24    0.43
 -12   5   7    7.06    0.58
 -12   5   7    6.80    0.59
  11  -5  -7    0.56    0.22
 -11   5   7    0.60    0.19
 -11   5   7    0.50    0.20
  11   5  -7    0.31    0.13
 -11   5   7    0.39    0.19
  10  -5  -7    3.15    0.40
 -10   5   7    4.12    0.43
  10   5  -7    3.80    0.30
 -10   5   7    3.67    0.35
 -10   5   7    3.75    0.42
   9  -5  -7    0.11    0.13
  -9   5   7    0.06    0.11
  -9   5   7   -0.13    0.10
   9   5  -7    0.00    0.07
  -9   5   7    0.09    0.12
   8  -5  -7   12.36    0.70
  -8   5   7   11.12    0.58
  -8   5   7   10.76    0.66
  -8   5   7   10.60    0.64
   8   5  -7   11.73    0.54
   7  -5  -7    2.32    0.32
  -7   5   7    2.54    0.33
   7   5  -7    3.01    0.26
  -7   5   7    2.26    0.26
  -7   5   7    2.79    0.32
   6  -5  -7   23.85    1.00
  -6   5   7   23.71    0.98
   6   5  -7   24.85    0.88
  -6   5   7   23.84    0.90
  -6   5   7   22.00    1.00
  -5  -5   7   18.15    0.59
   5  -5  -7   16.53    0.79
  -5   5   7   19.18    0.74
  -5   5   7   17.72    0.79
   5   5  -7   17.77    0.73
  -5   5   7   18.84    0.87
  -4  -5   7   12.52    0.45
   4  -5  -7   11.60    0.61
   4   5  -7   12.04    0.58
  -4   5   7   12.86    0.57
  -4   5   7   13.41    0.63
  -4   5   7   12.39    0.67
  -3  -5   7   18.17    0.61
   3  -5  -7   18.44    0.78
  -3   5   7   18.87    0.72
  -3   5   7   18.12    0.84
   3   5  -7   19.54    0.78
  -3   5   7   17.51    0.75
  -2  -5   7   29.14    0.89
  -2   5   7   29.89    1.13
  -2   5   7   28.49    0.97
   2   5  -7   27.74    1.04
  -2   5   7   28.66    1.01
  -1  -5   7   17.11    0.61
  -1   5   7   17.16    0.67
  -1   5   7   16.98    0.79
  -1   5   7   16.28    0.67
   1   5  -7   17.22    0.75
   0  -5   7    0.54    0.11
   0   5   7    0.33    0.11
   0   5  -7    0.36    0.16
   0   5   7    0.63    0.18
   0   5   7    0.42    0.12
   1  -5   7    1.49    0.17
   1   5   7    1.69    0.17
   1   5   7    1.54    0.24
  -1   5  -7    1.19    0.23
   1   5   7    1.55    0.20
   2  -5   7    5.88    0.33
   2   5   7    4.04    0.37
   2   5   7    5.16    0.25
   2   5   7    4.82    0.32
   2   5   7    5.69    0.30
  -2   5  -7    4.34    0.39
   3  -5   7    0.68    0.14
  -3   5  -7    0.77    0.20
   3   5   7    0.88    0.12
   3   5   7    0.36    0.14
   3   5   7    0.72    0.16
   4  -5   7   12.40    0.58
   4   5   7   13.62    0.49
  -4   5  -7   13.98    0.71
   4   5   7   12.84    0.66
   4   5   7   12.87    0.58
   5  -5   7    5.24    0.37
   5   5   7    5.12    0.34
   5   5   7    4.81    0.40
  -5   5  -7    5.06    0.44
   6  -5   7    0.05    0.10
   6   5   7    0.28    0.13
  -6   5  -7    0.19    0.14
   7  -5   7    0.13    0.11
  -7   5  -7    0.24    0.15
   7   5   7    0.05    0.09
   8  -5   7    6.68    0.46
   8  -5   7    6.63    0.47
  -8   5  -7    7.70    0.55
   8   5   7    6.65    0.47
   9  -5   7    7.04    0.51
   9  -5   7    7.70    0.52
   9   5   7    7.96    0.52
  -9   5  -7    7.36    0.58
  10  -5   7    0.41    0.18
  10  -5   7    0.21    0.14
  10   5   7    0.15    0.13
 -10   5  -7    0.17    0.16
  11  -5   7    0.12    0.14
  11  -5   7    0.03    0.11
  11   5   7    0.11    0.13
 -11   5  -7   -0.05    0.11
  12  -5   7    5.50    0.50
  12  -5   7    5.91    0.53
  12   5   7    5.77    0.49
 -12   5  -7    5.59    0.55
  13  -5   7    0.53    0.21
  13  -5   7    1.56    0.33
 -13   5  -7    1.17    0.31
  13   5   7    1.57    0.30
  14  -5   7    1.28    0.31
  14  -5   7    1.26    0.32
 -14   5  -7    1.29    0.34
  14   5   7    1.37    0.29
  15  -5   7    2.31    0.42
  15   5   7    2.02    0.36
 -15   5  -7    2.13    0.41
  16  -5   7    0.50    0.24
  16   5   7    0.22    0.19
 -16   5  -7    0.48    0.26
  17  -5   7    0.94    0.31
 -17   5  -7    0.63    0.29
  17   5   7    1.26    0.32
  17  -6  -7    0.15    0.26
 -17   6   7    0.20    0.26
 -17   6   7   -0.03    0.20
  16  -6  -7    3.46    0.54
 -16   6   7    2.69    0.37
 -16   6   7    3.33    0.51
 -16   6   7    3.23    0.49
  15  -6  -7    0.25    0.23
 -15   6   7    0.21    0.18
 -15   6   7    0.08    0.22
 -15   6   7    0.12    0.19
  14  -6  -7    1.28    0.36
 -14   6   7    1.55    0.36
 -14   6   7    1.29    0.34
 -14   6   7    1.30    0.26
  13  -6  -7    0.22    0.20
 -13   6   7    0.99    0.24
 -13   6   7    0.90    0.29
 -13   6   7    0.58    0.24
  12  -6  -7    3.54    0.47
 -12   6   7    3.09    0.44
 -12   6   7    3.38    0.45
 -12   6   7    3.16    0.36
  11  -6  -7    0.38    0.20
 -11   6   7    0.20    0.17
 -11   6   7   -0.09    0.11
 -11   6   7   -0.10    0.16
  11   6  -7    0.14    0.12
  10  -6  -7    0.78    0.25
 -10   6   7    0.32    0.20
 -10   6   7    1.08    0.27
  10   6  -7    0.89    0.19
 -10   6   7    0.76    0.20
   9  -6  -7    0.63    0.23
  -9   6   7    0.44    0.18
  -9   6   7    0.38    0.16
   9   6  -7    0.80    0.18
  -9   6   7    0.75    0.26
   8  -6  -7    0.37    0.18
  -8   6   7    0.81    0.20
   8   6  -7    0.68    0.17
  -8   6   7    0.68    0.23
  -8   6   7    0.43    0.19
   7  -6  -7    8.52    0.58
  -7   6   7    8.63    0.49
  -7   6   7    8.43    0.61
  -7   6   7    7.98    0.55
   7   6  -7    8.34    0.49
   6  -6  -7    9.34    0.60
  -6   6   7    9.78    0.59
  -6   6   7    9.78    0.52
  -6   6   7    8.88    0.63
   6   6  -7    9.10    0.53
   5  -6  -7    1.90    0.29
   5   6  -7    2.06    0.28
  -5   6   7    1.59    0.23
  -5   6   7    1.68    0.26
  -5   6   7    1.50    0.30
   4  -6  -7   23.61    1.00
   4   6  -7   25.51    1.00
  -4   6   7   24.64    0.99
  -4   6   7   25.47    1.11
  -4   6   7   25.41    0.93
  -3  -6   7    2.23    0.18
  -3   6   7    1.97    0.32
  -3   6   7    1.94    0.24
   3   6  -7    1.49    0.26
  -3   6   7    2.22    0.27
  -2  -6   7    4.46    0.27
   2   6  -7    4.51    0.41
  -2   6   7    4.85    0.35
  -2   6   7    5.16    0.46
  -2   6   7    5.23    0.36
  -1  -6   7    0.22    0.10
   1   6  -7    0.75    0.21
  -1   6   7    0.64    0.17
  -1   6   7    0.97    0.24
  -1   6   7    0.65    0.15
   0  -6   7   -0.01    0.06
   0   6   7   -0.05    0.07
   0   6   7    0.14    0.09
   0   6   7    0.14    0.12
   0   6  -7    0.06    0.13
   1  -6   7    2.31    0.23
   1   6   7    2.13    0.31
  -1   6  -7    2.39    0.33
   1   6   7    2.68    0.23
   1   6   7    2.30    0.26
   2  -6   7    1.95    0.23
  -2   6  -7    2.19    0.33
   2   6   7    2.01    0.25
   2   6   7    2.19    0.20
   2   6   7    2.10    0.30
   3  -6   7   -0.04    0.06
   3   6   7    0.16    0.10
  -3   6  -7    0.11    0.16
   3   6   7    0.20    0.13
   4  -6   7    0.18    0.11
  -4   6  -7    0.16    0.16
   4   6   7    0.06    0.11
   4   6   7    0.10    0.11
   5  -6   7    3.86    0.35
  -5   6  -7    3.71    0.42
   5   6   7    4.22    0.40
   5   6   7    3.69    0.33
   6  -6   7    1.55    0.25
   6  -6   7    1.27    0.24
   6   6   7    1.34    0.26
  -6   6  -7    1.55    0.31
   7  -6   7    3.23    0.35
   7  -6   7    4.50    0.40
   7   6   7    4.68    0.43
  -7   6  -7    5.38    0.52
   8  -6   7    0.97    0.23
   8  -6   7    0.69    0.21
  -8   6  -7    0.64    0.24
   8   6   7    0.58    0.19
   9  -6   7    0.33    0.17
   9  -6   7    0.34    0.16
  -9   6  -7    0.58    0.23
   9   6   7    0.27    0.16
  10  -6   7    8.75    0.63
  10  -6   7   11.02    0.67
 -10   6  -7    8.29    0.70
  10   6   7    8.58    0.60
  11  -6   7    3.32    0.41
  11  -6   7    4.44    0.48
  11   6   7    3.40    0.41
 -11   6  -7    3.53    0.48
  12  -6   7    0.83    0.24
  12  -6   7    0.43    0.21
 -12   6  -7    0.87    0.29
  12   6   7    0.85    0.24
  13  -6   7    4.83    0.54
  13   6   7    4.70    0.49
 -13   6  -7    4.26    0.55
  14  -6   7    0.93    0.29
 -14   6  -7    0.83    0.32
  14   6   7    0.92    0.28
  15  -6   7    6.13    0.64
  15   6   7    5.04    0.53
 -15   6  -7    4.92    0.62
  16  -6   7    1.11    0.37
  16   6   7    1.14    0.31
 -16   6  -7    1.79    0.44
  15  -7  -7    0.15    0.22
 -15   7   7   -0.14    0.15
 -15   7   7    0.10    0.19
 -15   7   7    0.06    0.25
  14  -7  -7    4.48    0.58
 -14   7   7    3.66    0.56
 -14   7   7    4.93    0.44
 -14   7   7    5.38    0.60
  13  -7  -7    0.15    0.20
 -13   7   7    0.00    0.17
 -13   7   7    0.04    0.15
 -13   7   7   -0.14    0.17
  12  -7  -7    1.50    0.36
 -12   7   7    1.15    0.32
 -12   7   7    1.34    0.37
 -12   7   7    1.29    0.26
  11  -7  -7    3.15    0.46
 -11   7   7    2.84    0.33
 -11   7   7    3.03    0.43
 -11   7   7    2.88    0.46
  10  -7  -7    0.72    0.25
 -10   7   7    1.05    0.29
 -10   7   7    1.39    0.25
  10   7  -7    0.86    0.22
 -10   7   7    0.49    0.26
   9  -7  -7   -0.01    0.15
   9   7  -7    0.26    0.14
  -9   7   7    0.17    0.16
  -9   7   7    0.23    0.20
  -9   7   7    0.35    0.16
   8  -7  -7    0.49    0.22
  -8   7   7    0.67    0.19
  -8   7   7    0.54    0.21
  -8   7   7    0.54    0.26
   8   7  -7    0.84    0.21
   7  -7  -7    0.13    0.17
  -7   7   7    0.15    0.14
  -7   7   7    0.36    0.18
  -7   7   7    0.15    0.19
   7   7  -7    0.07    0.13
   6  -7  -7    3.20    0.39
  -6   7   7    3.69    0.34
  -6   7   7    3.48    0.47
  -6   7   7    2.59    0.34
   6   7  -7    3.45    0.37
   5  -7  -7    0.22    0.15
  -5   7   7    0.10    0.12
   5   7  -7    0.01    0.13
  -5   7   7    0.19    0.18
  -5   7   7    0.10    0.13
   4  -7  -7   -0.03    0.11
  -4   7   7   -0.15    0.13
  -4   7   7   -0.12    0.07
  -4   7   7    0.05    0.10
   4   7  -7    0.06    0.12
  -3   7   7    0.43    0.21
  -3   7   7    0.29    0.14
  -3   7   7    0.17    0.13
   3   7  -7    0.40    0.19
   2   7  -7    2.23    0.33
  -2   7   7    2.13    0.26
  -2   7   7    2.04    0.35
  -2   7   7    2.28    0.27
  -1   7   7    0.14    0.11
  -1   7   7    0.07    0.15
  -1   7   7    0.07    0.10
   1   7  -7   -0.10    0.13
   0  -7   7    3.78    0.31
   0   7   7    3.94    0.44
   0   7  -7    3.54    0.43
   0   7   7    3.85    0.35
   1  -7   7    2.17    0.25
   1   7   7    1.74    0.25
   1   7   7    1.74    0.32
  -1   7  -7    2.40    0.36
   2  -7   7    4.83    0.38
  -2   7  -7    4.78    0.49
   2   7   7    3.83    0.43
   2   7   7    4.58    0.39
   3  -7   7   13.14    0.66
  -3   7  -7   11.99    0.78
   3   7   7   14.16    0.69
   3   7   7   13.20    0.76
   4  -7   7    0.95    0.21
   4  -7   7    1.34    0.24
  -4   7  -7    0.89    0.27
   4   7   7    0.82    0.20
   4   7   7    0.71    0.23
   5  -7   7    0.11    0.12
   5  -7   7    0.04    0.11
   5   7   7    0.00    0.13
  -5   7  -7    0.08    0.17
   6  -7   7    1.78    0.29
   6  -7   7    2.10    0.31
  -6   7  -7    1.73    0.36
   6   7   7    2.28    0.34
   7  -7   7    1.68    0.29
   7  -7   7    1.85    0.31
  -7   7  -7    2.40    0.42
   7   7   7    1.75    0.31
   8  -7   7   -0.21    0.09
   8  -7   7   -0.13    0.10
   8   7   7   -0.06    0.11
  -8   7  -7   -0.09    0.14
   9  -7   7    0.05    0.15
   9  -7   7    0.19    0.15
   9   7   7    0.04    0.12
  -9   7  -7    0.13    0.20
  10  -7   7   -0.02    0.14
  10  -7   7    0.15    0.15
  10   7   7    0.19    0.17
 -10   7  -7    0.13    0.19
  11  -7   7    0.21    0.20
 -11   7  -7   -0.04    0.17
  11   7   7    0.06    0.15
  12  -7   7    0.21    0.19
 -12   7  -7    0.10    0.20
  12   7   7    0.14    0.17
  13  -7   7    0.00    0.17
 -13   7  -7    0.00    0.22
  13   7   7    0.08    0.16
  14  -7   7    0.18    0.21
  14   7   7    0.11    0.18
 -14   7  -7   -0.18    0.17
  13  -8  -7    0.10    0.22
 -13   8   7    0.19    0.16
 -13   8   7   -0.07    0.17
 -13   8   7   -0.05    0.24
  12  -8  -7    0.19    0.22
 -12   8   7   -0.01    0.15
 -12   8   7    0.19    0.20
 -12   8   7   -0.07    0.21
  11  -8  -7    0.26    0.22
 -11   8   7   -0.40    0.14
 -11   8   7    0.43    0.24
 -11   8   7    0.10    0.16
  10  -8  -7    0.38    0.23
 -10   8   7    0.23    0.17
 -10   8   7    0.15    0.18
 -10   8   7    0.25    0.23
   9  -8  -7    0.60    0.24
  -9   8   7    0.38    0.26
  -9   8   7    0.60    0.20
   9   8  -7    0.42    0.18
  -9   8   7    0.77    0.26
   8  -8  -7    2.15    0.38
   8   8  -7    1.86    0.30
  -8   8   7    3.44    0.51
  -8   8   7    2.12    0.36
  -8   8   7    1.92    0.29
   7  -8  -7    5.31    0.53
  -7   8   7    6.15    0.54
   7   8  -7    6.11    0.50
  -7   8   7    7.23    0.68
  -7   8   7    6.31    0.46
   6  -8  -7   17.37    0.91
  -6   8   7   15.94    0.85
  -6   8   7   15.40    0.76
   6   8  -7   16.08    0.84
  -6   8   7   15.18    0.96
   5  -8  -7    5.95    0.51
  -5   8   7    5.26    0.48
  -5   8   7    5.90    0.46
   5   8  -7    5.82    0.51
  -5   8   7    6.58    0.63
  -4   8   7    0.30    0.15
  -4   8   7    0.02    0.16
  -4   8   7    0.10    0.13
   4   8  -7   -0.06    0.13
  -3   8   7   -0.01    0.11
  -3   8   7    0.02    0.16
   3   8  -7   -0.10    0.14
  -2   8   7    7.38    0.51
   2   8  -7    6.94    0.60
  -2   8   7    8.11    0.68
  -1   8   7    0.60    0.19
  -1   8   7    1.00    0.29
   1   8  -7    0.82    0.26
   0   8  -7    5.41    0.55
   0   8   7    5.95    0.57
   0   8   7    6.21    0.47
   1  -8   7    1.47    0.24
   1   8   7    1.31    0.25
   1   8   7    1.00    0.30
  -1   8  -7    0.92    0.29
   2  -8   7    0.07    0.12
   2  -8   7    0.34    0.16
  -2   8  -7    0.24    0.21
   2   8   7    0.64    0.20
   2   8   7    0.25    0.18
   3  -8   7    3.58    0.37
   3  -8   7    3.87    0.38
   3   8   7    4.35    0.41
   3   8   7    3.17    0.42
  -3   8  -7    3.24    0.47
[truncated: 457,314 more chars]
