# Supplementary material for: Crystal structure of 2,5-dimethyl-3-(2-methyl­phenyl­sulfon­yl)-1-benzo­furan
Source: Acta Crystallogr Sect E Struct Rep Online. 2014 Oct 24;70(Pt 11):o1181–2. doi: 10.1107/S1600536814022788 (PMC4257330; doi:10.1107/S1600536814022788)
Supplement: Supplementary file 2 [file e-70-o1181-Isup2.hkl]

# 
# h,k,l, Fc-squared, Fo-squared, sigma(Fo-squared) and status flag 
# 
data_I
_shelx_title ' 1309 IN P2(1)/C' 
_shelx_refln_list_code          4 
_shelx_F_calc_maximum      351.55 
_exptl_crystal_F_000      1264.00 
_reflns_d_resolution_high  0.7683 
 
loop_ 
 _symmetry_equiv_pos_as_xyz 
 'x, y, z' 
 '-x, y+1/2, -z+1/2' 
 '-x, -y, -z' 
 'x, -y-1/2, z-1/2' 
 
_cell_length_a    16.7338 
_cell_length_b     8.0646 
_cell_length_c    21.8195 
_cell_angle_alpha  90.000 
_cell_angle_beta   95.296 
_cell_angle_gamma  90.000 
 
_shelx_F_squared_multiplier     1.000 
 
loop_ 
 _refln_index_h 
 _refln_index_k 
 _refln_index_l 
 _refln_F_squared_calc 
 _refln_F_squared_meas 
 _refln_F_squared_sigma 
 _refln_observed_status 
   2   0   0     5924.07     6286.84     80.15 o 
   3   0   0       58.42       59.59      6.75 o 
   4   0   0    54164.02    50914.21   1349.25 o 
   5   0   0     1763.45     1734.51     27.41 o 
   6   0   0    11677.84    12550.17    160.30 o 
   7   0   0     1956.26     2234.28     36.46 o 
   8   0   0     1821.10     1971.52     40.15 o 
   9   0   0      734.86      774.75     22.46 o 
  10   0   0     1866.33     1747.34     39.57 o 
  11   0   0      199.16      217.48     13.30 o 
  12   0   0      318.44      415.03     18.94 o 
  13   0   0      601.82      691.65     37.61 o 
  14   0   0    14172.39    13887.68    270.08 o 
  16   0   0       49.97       60.95     26.24 o 
  17   0   0      414.64      428.40     92.88 o 
  18   0   0     1235.65     1203.50     51.88 o 
  19   0   0        7.71       47.69     12.49 o 
  20   0   0      643.60      720.05     53.00 o 
  21   0   0        2.07       68.22     26.24 o 
   1   1   0       80.03       28.61      3.20 o 
   2   1   0     2582.39     2660.33     27.58 o 
   3   1   0      133.13      142.96      3.26 o 
   4   1   0     6122.39     6842.31     59.21 o 
   5   1   0      775.66      710.38      9.86 o 
   6   1   0      373.21      266.38      8.50 o 
   7   1   0       80.60       88.23      4.41 o 
   8   1   0     4037.56     4121.26     46.02 o 
   9   1   0      176.98      185.41      7.67 o 
  10   1   0        6.73        5.70      2.88 o 
  11   1   0      227.41      208.49     10.07 o 
  12   1   0       20.35       12.25      4.09 o 
  13   1   0      107.03      104.36      7.83 o 
  14   1   0       53.25       42.78      6.30 o 
  15   1   0      304.94      274.68     12.81 o 
  16   1   0       25.02       36.60      6.18 o 
  17   1   0       18.02       14.73      6.13 o 
  18   1   0       43.29       55.44     14.39 o 
  19   1   0      228.62      233.95     18.66 o 
  20   1   0      487.72      454.75     27.21 o 
  21   1   0        0.91       22.96      9.44 o 
   0   2   0    58301.63    55151.43   2484.26 o 
   1   2   0     7224.33     7585.28     73.91 o 
   2   2   0    36051.79    37405.79    409.34 o 
   3   2   0        1.40       -0.61      1.47 o 
   4   2   0      355.08      353.91     10.26 o 
   5   2   0      265.86      220.13      4.75 o 
   6   2   0     1677.75     1950.73     22.23 o 
   7   2   0       14.63       10.00      2.66 o 
   8   2   0      422.69      448.57      9.95 o 
   9   2   0     1778.11     1734.85     23.16 o 
  10   2   0      224.44      202.02      7.32 o 
  11   2   0      178.76      199.99      8.76 o 
  12   2   0     2161.60     2275.51     31.06 o 
  13   2   0      512.78      504.64     17.83 o 
  14   2   0     2084.86     2067.88     30.92 o 
  15   2   0      163.17      154.46     10.61 o 
  16   2   0     1709.94     1708.99     51.05 o 
  17   2   0       15.60       15.92      8.59 o 
  18   2   0      156.40      130.98     15.32 o 
  19   2   0        0.16       -6.99      7.83 o 
  20   2   0        3.16        1.44      9.40 o 
  21   2   0       26.29       30.93     11.25 o 
   1   3   0    17086.28    17276.07    164.12 o 
   2   3   0       20.04       36.67      2.93 o 
   3   3   0       56.18       98.31      5.77 o 
   4   3   0      605.23      621.04     14.51 o 
   5   3   0     2096.33     2119.85     37.15 o 
   6   3   0     1607.56     1764.43     25.50 o 
   7   3   0      105.49      128.68      7.98 o 
   8   3   0      163.06      239.71      9.57 o 
   9   3   0       71.25       61.48      3.76 o 
  10   3   0      252.59      302.01      9.18 o 
  11   3   0      740.78      819.38     22.06 o 
  12   3   0      285.68      266.71     13.36 o 
  13   3   0       16.90       18.00      6.30 o 
  14   3   0      397.36      378.48     16.69 o 
  15   3   0      346.89      295.23     18.63 o 
  16   3   0      267.06      289.28     23.33 o 
  17   3   0      439.24      447.78     24.48 o 
  18   3   0        7.89       10.44      8.33 o 
  19   3   0      213.58      215.14     22.81 o 
  20   3   0        1.48        5.75     10.62 o 
   0   4   0     2011.29     2609.21     42.52 o 
   1   4   0      222.42      243.94      6.99 o 
   2   4   0     1948.66     2025.26     24.60 o 
   3   4   0       57.10       55.77      7.12 o 
   4   4   0        0.16        8.03      3.38 o 
   5   4   0        0.29        4.60      2.89 o 
   6   4   0       20.48       16.12      4.27 o 
   7   4   0      856.36      874.25     31.80 o 
   8   4   0      264.00      261.22     11.99 o 
   9   4   0        3.78        2.12      4.04 o 
  10   4   0      335.90      297.03     13.85 o 
  11   4   0        0.76        1.72      4.28 o 
  12   4   0     1093.80     1084.90     27.41 o 
  13   4   0       63.05       66.01      9.00 o 
  14   4   0        9.34        1.94      6.26 o 
  15   4   0        2.78        0.79      6.80 o 
  16   4   0      315.78      323.40     29.08 o 
  17   4   0       15.98       11.83      8.62 o 
  18   4   0        2.03        1.38      9.11 o 
  19   4   0      112.13      124.45     19.53 o 
  20   4   0       25.91       33.01     19.18 o 
   1   5   0      244.88      311.69      9.07 o 
   2   5   0       23.28       21.87      5.25 o 
   3   5   0      335.15      332.54      8.06 o 
   4   5   0     1746.36     1635.09     26.89 o 
   5   5   0      157.26      166.94      9.87 o 
   6   5   0      578.71      585.81     17.87 o 
   7   5   0       49.50       53.57      8.72 o 
   8   5   0      890.93      824.67     24.48 o 
   9   5   0      316.34      315.76     14.61 o 
  10   5   0     1188.75     1014.36     36.05 o 
  11   5   0      410.35      364.11     16.61 o 
  12   5   0       10.25       12.63      6.09 o 
  13   5   0      219.43      210.47     14.19 o 
  14   5   0      386.76      410.34     36.51 o 
  15   5   0        9.77        4.85      8.20 o 
  16   5   0        3.12       -3.86      8.59 o 
  17   5   0      619.11      644.19     38.39 o 
  18   5   0       61.33       68.51     17.00 o 
  19   5   0       20.83        8.97     11.84 o 
   0   6   0       73.87      140.94     23.68 o 
   1   6   0      440.55      403.63     11.16 o 
   2   6   0      633.39      617.72     13.08 o 
   3   6   0        5.15       10.65      3.99 o 
   4   6   0       17.10        6.92      4.97 o 
   5   6   0     3073.05     2918.45     49.96 o 
   6   6   0      404.42      442.52     17.07 o 
   7   6   0     1157.11     1131.73     28.21 o 
   8   6   0      358.18      356.28     23.35 o 
   9   6   0      617.85      650.76     33.91 o 
  10   6   0      353.89      358.58     17.00 o 
  11   6   0      378.79      386.15     20.05 o 
  12   6   0       11.74        9.50      6.71 o 
  13   6   0        0.16        2.19      7.60 o 
  14   6   0        5.74        3.04     10.15 o 
  15   6   0      170.64      158.56     20.68 o 
  16   6   0      154.49      136.07     20.32 o 
  17   6   0      429.36      415.86     36.67 o 
   1   7   0     3051.50     2843.09     44.21 o 
   2   7   0      143.14      159.52     14.80 o 
   3   7   0     3133.54     2868.46     51.05 o 
   4   7   0      100.47       99.03     10.28 o 
   5   7   0      813.80      819.14     24.69 o 
   6   7   0       40.01       35.08      7.77 o 
   7   7   0      159.45      173.71     13.19 o 
   8   7   0       87.60       96.81     15.56 o 
   9   7   0       13.47       21.64      7.27 o 
  10   7   0      434.18      427.16     19.87 o 
  11   7   0      307.98      341.60     18.56 o 
  12   7   0       52.81       53.32     18.69 o 
  13   7   0      926.43      891.86     41.54 o 
  14   7   0       42.89       36.77     13.52 o 
  15   7   0      991.18      977.35     46.02 o 
  16   7   0      112.07      116.55     20.96 o 
   0   8   0       15.41       12.59     17.84 o 
   1   8   0       29.44       32.20     10.54 o 
   2   8   0        4.91       13.21      7.09 o 
   3   8   0       45.26       39.31     10.45 o 
   4   8   0       13.22       16.05      7.35 o 
   5   8   0      166.63      200.92     14.60 o 
   6   8   0       53.81       43.75      9.14 o 
   7   8   0      239.56      278.18     17.11 o 
   8   8   0        6.72        9.74      7.08 o 
   9   8   0      156.65      181.39     18.98 o 
  10   8   0        8.83       26.95      8.25 o 
  11   8   0        2.83        7.38     10.45 o 
  12   8   0      120.33       78.56     17.00 o 
  13   8   0      218.07      233.23     26.29 o 
  14   8   0       32.69       32.26     14.64 o 
   1   9   0        6.28        6.81     13.71 o 
   2   9   0       39.76       38.16     16.69 o 
   3   9   0       89.69      111.92     21.93 o 
   4   9   0      263.79      266.23     23.61 o 
   5   9   0       12.59       26.90      9.54 o 
   6   9   0       15.15       14.83      8.45 o 
   7   9   0        1.10        2.62      7.92 o 
   8   9   0       39.05       57.63     10.60 o 
   9   9   0        7.64       19.93      9.72 o 
  10   9   0        7.58       13.29     12.66 o 
  11   9   0       38.34       37.83     14.93 o 
   0  10   0      282.01      387.26     56.67 o 
   1  10   0        0.90        2.90     15.84 o 
   2  10   0      225.32      277.40     35.53 o 
   3  10   0       15.95        9.21     21.51 o 
   4  10   0      143.79      149.34     30.96 o 
   5  10   0       34.35       35.35     13.06 o 
   6  10   0       44.20       31.95     13.99 o 
 -21   1   1      415.78      419.70     23.15 o 
 -20   1   1      204.05      183.47     16.17 o 
 -19   1   1       40.36       35.81      9.05 o 
 -18   1   1       14.88        5.86      6.49 o 
 -17   1   1       94.49       95.67      9.49 o 
 -16   1   1      102.81      134.36      9.42 o 
 -15   1   1       19.86       20.13      4.85 o 
 -14   1   1      680.98      726.82     17.62 o 
 -13   1   1      119.32      121.89      8.39 o 
 -12   1   1     4468.94     4455.99     58.32 o 
 -11   1   1     1305.86     1306.29     23.78 o 
 -10   1   1     4906.36     4832.61     59.64 o 
  -9   1   1     1577.26     1533.35     24.51 o 
  -8   1   1     5435.08     5491.18     58.80 o 
  -7   1   1     5086.57     5372.54     56.66 o 
  -6   1   1       75.93       74.83      3.56 o 
  -5   1   1      485.28      606.34     12.42 o 
  -4   1   1      936.02      914.04     12.23 o 
  -3   1   1     2128.86     2190.38     22.20 o 
  -2   1   1     2350.17     2502.78     26.20 o 
  -1   1   1     5386.24     5446.88     52.98 o 
   0   1   1     4291.67     4571.61     37.00 o 
   1   1   1      523.64      564.76      6.66 o 
   2   1   1      689.08      733.26      9.87 o 
   3   1   1      183.30      190.73      3.62 o 
   4   1   1    18390.27    18870.00    176.45 o 
   5   1   1     9224.26     9077.46     87.74 o 
   6   1   1     4422.91     4618.26     47.87 o 
   7   1   1     2920.78     3035.49     34.91 o 
   8   1   1      260.56      271.13      7.67 o 
   9   1   1      240.53      210.56      7.35 o 
  10   1   1      653.19      611.12     14.51 o 
  11   1   1       19.33       20.56      3.55 o 
  12   1   1       27.46       31.26      4.73 o 
  13   1   1       35.70       19.96      4.59 o 
  14   1   1      339.18      348.68     13.60 o 
  15   1   1      740.28      755.39     20.17 o 
  16   1   1        0.88        3.22      5.38 o 
  17   1   1       45.93       32.96      8.14 o 
  18   1   1       19.72       16.37      8.24 o 
  19   1   1      410.83      427.26     38.93 o 
  20   1   1        0.82        2.05      8.55 o 
  21   1   1      451.75      541.03     26.14 o 
 -21   2   1        1.75       -0.80      8.86 o 
 -20   2   1      544.80      573.56     28.83 o 
 -19   2   1       58.58       39.46     11.06 o 
 -18   2   1       86.32       91.45     14.73 o 
 -17   2   1       36.20       34.42     10.28 o 
 -16   2   1      755.19      726.23     21.59 o 
 -15   2   1       26.87       18.19      5.01 o 
 -14   2   1      386.02      405.67     12.76 o 
 -13   2   1       32.38       36.35      4.77 o 
 -12   2   1      197.71      158.53      7.76 o 
 -11   2   1      864.26      986.07     20.48 o 
 -10   2   1     1425.16     1338.53     27.21 o 
  -9   2   1      275.40      244.28      7.30 o 
  -8   2   1     2164.03     2111.64     26.83 o 
  -7   2   1     1478.12     1496.49     19.12 o 
  -6   2   1     1787.17     1820.85     21.19 o 
  -5   2   1      794.27      849.34     14.04 o 
  -4   2   1      303.38      172.20      9.93 o 
  -3   2   1     5534.09     5359.88     59.82 o 
  -2   2   1    63952.78    61110.75   1526.07 o 
  -1   2   1     5538.69     5612.48     56.04 o 
   0   2   1     2372.26     2518.85     27.44 o 
   1   2   1     2003.52     2057.89     21.29 o 
   2   2   1     8166.95     8501.52     97.10 o 
   3   2   1     2707.74     2737.97     36.51 o 
   4   2   1     1860.27     1904.43     27.94 o 
   5   2   1      289.31      252.76      6.75 o 
   6   2   1       89.45      114.47      5.22 o 
   7   2   1      683.66      638.73     12.32 o 
   8   2   1      408.08      409.69     10.00 o 
   9   2   1       32.60       34.74      5.88 o 
  10   2   1      175.51      189.93      8.03 o 
  11   2   1     3521.75     3558.04     45.23 o 
  12   2   1     2016.81     1963.69     30.47 o 
  13   2   1      422.94      441.79     16.22 o 
  14   2   1       14.23        9.17      4.22 o 
  15   2   1      308.08      365.07     17.58 o 
  16   2   1       43.37       59.27      9.32 o 
  17   2   1        0.16       -3.04      5.82 o 
  18   2   1       92.88      112.08     13.43 o 
  19   2   1       40.65       30.26     10.31 o 
  20   2   1       62.33       49.96     13.90 o 
  21   2   1      538.98      582.76     34.80 o 
 -20   3   1      190.39      197.84     19.85 o 
 -19   3   1       91.65       87.82     15.90 o 
 -18   3   1       81.31       58.37     17.41 o 
 -17   3   1       19.37       11.78      8.16 o 
 -16   3   1       19.76        5.92      8.33 o 
 -15   3   1       26.02       42.56      7.97 o 
 -14   3   1       78.71      105.65     10.16 o 
 -13   3   1      320.41      346.32     17.74 o 
 -12   3   1      371.42      323.42     14.74 o 
 -11   3   1      508.27      521.31     14.80 o 
 -10   3   1      240.19      210.97      7.82 o 
  -9   3   1      620.99      546.51     11.66 o 
  -8   3   1       84.11      110.97      6.90 o 
  -7   3   1     1434.33     1607.26     29.54 o 
  -6   3   1      540.94      432.74     12.96 o 
  -5   3   1      656.90      732.31     16.98 o 
  -4   3   1       89.00       68.00      5.49 o 
  -3   3   1      197.08      133.90      4.76 o 
  -2   3   1      315.81      332.24      8.24 o 
  -1   3   1      920.61      828.61     13.10 o 
   0   3   1    11131.82    11839.18    114.76 o 
   1   3   1     3370.79     3293.70     36.42 o 
   2   3   1     1005.54      990.92     12.26 o 
   3   3   1      379.47      352.76     10.87 o 
   4   3   1       63.02       91.00      5.70 o 
   5   3   1        0.41        0.92      2.82 o 
   6   3   1     1965.27     1883.67     31.19 o 
   7   3   1     2102.70     1909.66     35.61 o 
   8   3   1       28.73       29.02      3.06 o 
   9   3   1        0.82        3.98      2.37 o 
  10   3   1        0.11       -2.32      2.32 o 
  11   3   1      752.05      708.33     17.35 o 
  12   3   1      587.34      661.41     24.37 o 
  13   3   1      210.56      205.78     12.26 o 
  14   3   1       78.65      100.32     12.34 o 
  15   3   1      604.37      623.63     29.69 o 
  16   3   1      172.35      179.61     16.35 o 
  17   3   1       47.19       51.64     11.10 o 
  18   3   1        0.73        5.13      8.24 o 
  19   3   1      176.15      175.19     21.54 o 
  20   3   1        7.99        2.67     15.95 o 
 -20   4   1      136.66      144.56     25.15 o 
 -19   4   1       65.80       66.28     15.54 o 
 -18   4   1       47.66       45.28     12.92 o 
 -17   4   1      152.27      174.78     17.74 o 
 -16   4   1      122.41      112.33     14.69 o 
 -15   4   1      420.75      461.30     34.99 o 
 -14   4   1       27.11       42.79      7.82 o 
 -13   4   1       40.77       66.92     10.31 o 
 -12   4   1     1436.55     1391.72     36.43 o 
 -11   4   1      732.85      743.71     21.93 o 
 -10   4   1        7.63       18.38      5.47 o 
  -9   4   1      589.85      547.68     19.40 o 
  -8   4   1       84.02      141.41     10.52 o 
  -7   4   1     1569.22     1638.65     31.27 o 
  -6   4   1       21.63        2.49      3.21 o 
  -5   4   1       92.57      123.84      7.91 o 
  -4   4   1       77.97       49.82      5.67 o 
  -3   4   1     7185.75     7530.80     84.72 o 
  -2   4   1     3126.23     3173.55     40.96 o 
  -1   4   1        0.01       17.04      2.97 o 
   0   4   1     1679.22     2026.54     27.67 o 
   1   4   1     4385.88     4988.45     50.74 o 
   2   4   1     1193.78     1170.54     18.10 o 
   3   4   1      156.44      218.66      9.65 o 
   4   4   1     2211.86     2125.10     30.04 o 
   5   4   1      578.12      648.30     16.60 o 
   6   4   1      740.49      672.90     17.52 o 
   7   4   1      368.69      334.45     12.60 o 
   8   4   1       57.66       67.74      7.09 o 
   9   4   1      867.39      959.54     23.41 o 
  10   4   1       12.53       16.76      5.25 o 
  11   4   1      559.69      564.36     18.72 o 
  12   4   1      854.67      904.63     44.29 o 
  13   4   1       20.72       27.88      6.78 o 
  14   4   1        4.73        2.77      6.31 o 
  15   4   1        0.23        1.75      6.79 o 
  16   4   1      842.53      885.54     37.33 o 
  17   4   1      403.33      402.26     24.73 o 
  18   4   1       68.39       48.39     13.85 o 
  19   4   1       28.02       48.41     25.45 o 
 -19   5   1      120.74      165.96     22.12 o 
 -18   5   1      206.67      253.61     25.46 o 
 -17   5   1      397.61      446.09     30.74 o 
 -16   5   1      269.64      296.48     22.08 o 
 -15   5   1      100.23      104.78     14.65 o 
 -14   5   1       41.62       24.79      9.55 o 
 -13   5   1       38.86       40.39     11.60 o 
 -12   5   1      808.45      809.50     26.94 o 
 -11   5   1      343.58      358.17     22.12 o 
 -10   5   1      582.39      558.61     19.66 o 
  -9   5   1     1531.22     1449.03     32.02 o 
  -8   5   1       27.71       23.00      6.05 o 
  -7   5   1     1019.62      943.62     23.76 o 
  -6   5   1     1198.70     1138.27     26.04 o 
  -5   5   1     3843.51     3685.90     56.13 o 
  -4   5   1     1150.96     1175.20     29.72 o 
  -3   5   1     4649.96     4507.56     51.61 o 
  -2   5   1     6076.84     6205.57     67.77 o 
  -1   5   1     5077.24     4985.28     54.63 o 
   0   5   1     1056.29      944.09     19.63 o 
   1   5   1       69.02       51.99      3.91 o 
   2   5   1       10.61       -0.39      1.91 o 
   3   5   1       76.29       62.49      4.35 o 
   4   5   1      340.74      264.57     11.81 o 
   5   5   1      282.85      327.37     13.24 o 
   6   5   1      768.45      787.49     20.68 o 
   7   5   1       68.50       69.23     11.23 o 
   8   5   1     1198.31     1139.69     26.85 o 
   9   5   1     1831.36     1742.81     35.49 o 
  10   5   1     1677.24     1670.56     35.20 o 
  11   5   1      682.22      640.24     28.87 o 
  12   5   1     2046.05     1957.43     40.49 o 
  13   5   1     1492.04     1553.25     54.99 o 
  14   5   1      846.24      848.80     41.89 o 
  15   5   1        0.04        7.54      8.18 o 
  16   5   1        2.63       15.43     10.80 o 
  17   5   1      108.10      124.45     19.09 o 
  18   5   1       10.46       13.04     11.84 o 
 -17   6   1       43.19       32.46     13.10 o 
 -16   6   1       78.71       53.62     15.27 o 
 -15   6   1      362.20      412.47     29.75 o 
 -14   6   1       24.41       26.83     10.40 o 
 -13   6   1      119.56      133.05     12.91 o 
 -12   6   1      388.16      432.21     19.53 o 
 -11   6   1      578.97      574.32     21.66 o 
 -10   6   1      649.41      619.14     24.98 o 
  -9   6   1     2444.13     2406.79     46.29 o 
  -8   6   1      978.27      926.71     25.88 o 
  -7   6   1     1418.16     1355.35     33.84 o 
  -6   6   1      545.50      549.70     19.08 o 
  -5   6   1        5.13       -1.55      4.72 o 
  -4   6   1       76.33       80.83      6.75 o 
  -3   6   1      214.97      225.90     10.31 o 
  -2   6   1      129.28      146.17      7.53 o 
  -1   6   1      844.80      906.21     18.07 o 
   0   6   1        6.41       -2.55      2.70 o 
   1   6   1      716.30      697.19     13.51 o 
   2   6   1     1182.39     1200.06     18.24 o 
   3   6   1       46.11       57.56      8.06 o 
   4   6   1     1010.96      975.73     24.78 o 
   5   6   1     1432.69     1444.06     31.69 o 
   6   6   1      512.30      511.83     18.39 o 
   7   6   1       35.52       35.59      6.95 o 
   8   6   1      382.22      386.71     21.88 o 
   9   6   1      437.75      430.28     17.88 o 
  10   6   1      310.38      364.18     17.06 o 
  11   6   1      155.21      143.43     11.87 o 
  12   6   1      151.44      132.80     18.48 o 
  13   6   1        1.51        1.17      7.73 o 
  14   6   1       57.78       43.85     11.65 o 
  15   6   1       10.12       24.60     11.71 o 
  16   6   1       51.22       46.73     14.97 o 
  17   6   1       53.52       79.51     17.38 o 
 -16   7   1       34.44       32.69     14.54 o 
 -15   7   1       10.51       17.51     12.33 o 
 -14   7   1       91.18       59.88     15.68 o 
 -13   7   1        8.86        0.04      9.91 o 
 -12   7   1       19.79       19.25      7.89 o 
 -11   7   1        1.49       -1.15      6.38 o 
 -10   7   1       68.65       72.20     10.30 o 
  -9   7   1       26.49       34.40      8.47 o 
  -8   7   1      438.60      447.38     19.64 o 
  -7   7   1       86.75       70.95      9.77 o 
  -6   7   1       67.02       74.72     10.10 o 
  -5   7   1      137.45      106.74     12.21 o 
  -4   7   1      124.06      131.74     11.64 o 
  -3   7   1      383.55      384.24     18.98 o 
  -2   7   1       93.03       75.92     11.06 o 
  -1   7   1       49.47       47.40      7.17 o 
   0   7   1      294.44      276.59     11.00 o 
   1   7   1       60.70       68.22      6.80 o 
   2   7   1       16.02        7.01      5.70 o 
   3   7   1        0.62       -0.20      4.99 o 
   4   7   1       11.49        3.49      6.86 o 
   5   7   1       72.95       76.80      9.55 o 
   6   7   1       82.22       84.81     14.67 o 
   7   7   1       77.61       64.60      9.36 o 
   8   7   1       47.31       42.73      8.22 o 
   9   7   1      148.16      154.31     12.83 o 
  10   7   1      106.88      118.86     13.72 o 
  11   7   1        0.46       -1.78      7.70 o 
  12   7   1        8.79       10.03      9.07 o 
  13   7   1      185.43      216.95     23.61 o 
  14   7   1      131.91      124.58     20.25 o 
  15   7   1       78.76       79.47     18.03 o 
  16   7   1       18.95       32.34     14.97 o 
 -14   8   1        3.22        8.80     10.28 o 
 -13   8   1        0.06        2.14     10.80 o 
 -12   8   1       33.59        8.87     10.94 o 
 -11   8   1      466.33      413.55     23.64 o 
 -10   8   1       67.78       79.44     11.50 o 
  -9   8   1       12.06       13.37      7.27 o 
  -8   8   1       97.13      105.22     12.42 o 
  -7   8   1      264.22      275.33     17.25 o 
  -6   8   1      146.26      120.66     12.51 o 
  -5   8   1      229.76      230.47     15.44 o 
  -4   8   1        6.88        8.18      6.05 o 
  -3   8   1       11.57        2.86      5.40 o 
  -2   8   1       27.79       39.99      9.53 o 
  -1   8   1      111.03      140.59     17.10 o 
   0   8   1        0.03        2.70     10.00 o 
   1   8   1       12.32       11.28      9.05 o 
   2   8   1        8.35       18.96      7.52 o 
   3   8   1     1239.20     1202.77     31.67 o 
   4   8   1       46.02       48.21      9.26 o 
   5   8   1      114.98      112.29     11.84 o 
   6   8   1      470.12      508.14     21.78 o 
   7   8   1       75.26       69.22     10.11 o 
   8   8   1      224.77      233.01     16.07 o 
   9   8   1       18.79       28.97      8.08 o 
  10   8   1       18.47       30.81     10.93 o 
  11   8   1       89.32      105.59     18.98 o 
  12   8   1        0.55      -10.26     10.26 o 
  13   8   1        1.65       17.30     14.23 o 
 -11   9   1       77.61       89.91     15.44 o 
 -10   9   1       71.57       89.46     15.15 o 
  -9   9   1        6.23        8.05      8.18 o 
  -8   9   1        6.03       11.33      7.42 o 
  -7   9   1       77.24      110.89     12.09 o 
  -6   9   1        2.10       -0.12      6.65 o 
  -5   9   1      179.79      176.49     20.16 o 
  -4   9   1      174.14      195.80     20.49 o 
  -3   9   1      153.47      157.48     19.42 o 
  -2   9   1       61.28       69.93     14.67 o 
  -1   9   1        4.46        6.75     13.71 o 
   0   9   1      109.66      121.40     23.75 o 
   1   9   1       13.26       22.34     19.94 o 
   2   9   1        0.32        6.42     12.55 o 
   3   9   1        1.03       -9.97     11.13 o 
   4   9   1        1.20        6.33      9.24 o 
   5   9   1       43.73       50.04     10.77 o 
   6   9   1      159.71      145.38     14.50 o 
   7   9   1        2.89        6.48      7.64 o 
   8   9   1      247.79      237.42     17.66 o 
   9   9   1       19.78       34.84     14.40 o 
  10   9   1       90.46      113.52     19.77 o 
  11   9   1       12.01       11.45     17.29 o 
  -6  10   1       19.00        9.67     11.23 o 
  -5  10   1        3.08       -2.95     10.08 o 
  -4  10   1        4.48        0.20     10.29 o 
  -3  10   1        1.31       17.65     16.12 o 
  -2  10   1      174.47      185.11     47.23 o 
  -1  10   1       95.65       96.80     26.24 o 
   0  10   1       11.46       13.03     23.09 o 
   1  10   1       19.12        1.72     15.22 o 
   2  10   1      196.73      161.41     29.57 o 
   3  10   1      314.68      293.38     80.81 o 
   4  10   1      147.44      161.54     30.32 o 
   5  10   1       71.11       58.25     47.23 o 
   6  10   1       94.45       93.51     17.16 o 
 -21   0   2      781.47      764.36     44.51 o 
 -20   0   2      413.45      490.04     25.52 o 
 -19   0   2     1172.70     1212.64     43.98 o 
 -18   0   2        0.24       -5.15      8.48 o 
 -17   0   2        4.11       10.59      7.87 o 
 -16   0   2        0.61       -1.36      6.48 o 
 -15   0   2      956.39      869.43     31.24 o 
 -14   0   2      137.30      126.89     13.22 o 
 -13   0   2     2301.25     2418.47     66.68 o 
 -12   0   2     1476.66     1360.89     43.93 o 
 -11   0   2     1387.93     1190.31     39.14 o 
 -10   0   2      854.38      802.82     29.14 o 
  -9   0   2     4899.57     4908.27    101.94 o 
  -8   0   2     1270.15     1331.55     36.91 o 
  -7   0   2    30836.67    30930.36    539.47 o 
  -6   0   2     3289.47     3413.75     69.94 o 
  -5   0   2    29985.23    28747.13    408.76 o 
  -4   0   2      341.06      348.18     13.78 o 
  -3   0   2      185.77      193.33      6.48 o 
  -2   0   2       29.87       -2.27      2.27 o 
  -1   0   2    11746.85    12526.81    309.60 o 
   0   0   2        6.68       -1.21      1.21 o 
   1   0   2    33074.77    28046.60    373.07 o 
   2   0   2       67.63       -3.34      3.34 o 
   3   0   2        0.29       -2.80      5.25 o 
   4   0   2       88.43       70.45      6.28 o 
   5   0   2    14873.35    15559.32    225.20 o 
   6   0   2       57.97       76.33      6.00 o 
   7   0   2      318.16      184.70      9.28 o 
   8   0   2       60.19       52.73      6.44 o 
   9   0   2    11477.49    11558.83    177.13 o 
  10   0   2      170.11      191.22     20.83 o 
  11   0   2       66.22       74.64      9.09 o 
  12   0   2      153.20      142.90     12.25 o 
  13   0   2      804.50      834.27     28.68 o 
  14   0   2      180.00      190.44     30.54 o 
  15   0   2     2935.64     2698.58     73.39 o 
  16   0   2      205.87      215.77     17.51 o 
  17   0   2        4.53       14.62     12.59 o 
  18   0   2      177.69      191.09     29.91 o 
  19   0   2      437.85      441.55     33.92 o 
  20   0   2      464.74      455.48     50.38 o 
  21   0   2      945.33      912.01     71.37 o 
 -21   1   2      464.15      509.44     24.92 o 
 -20   1   2       17.88       12.96      8.13 o 
 -19   1   2      102.94       92.28     13.11 o 
 -18   1   2      257.41      229.83     17.95 o 
 -17   1   2       41.57       49.45      6.63 o 
 -16   1   2       97.14       90.54      7.62 o 
 -15   1   2      553.19      604.29     16.43 o 
 -14   1   2     1405.02     1420.13     25.68 o 
 -13   1   2     1982.95     1872.41     29.58 o 
 -12   1   2        0.94        4.58      3.15 o 
 -11   1   2      812.28      715.91     16.05 o 
 -10   1   2     1093.14     1265.79     19.51 o 
  -9   1   2     4344.78     4900.25     51.52 o 
  -8   1   2      527.04      464.48      9.09 o 
  -7   1   2     5844.63     6826.18     61.84 o 
  -6   1   2      214.48      240.87      6.49 o 
  -5   1   2     1977.56     2086.85     22.03 o 
  -4   1   2      129.13      139.77      3.89 o 
  -3   1   2     7218.64     7804.39     88.86 o 
  -2   1   2     1610.69     1640.01     17.45 o 
  -1   1   2    60206.96    54256.76   1158.29 o 
   0   1   2       91.72       92.47      3.30 o 
   1   1   2    24340.93    23564.10    425.35 o 
   2   1   2       62.27       72.13      2.19 o 
   3   1   2    41833.41    39282.23    789.60 o 
   4   1   2     2979.88     2934.24     33.45 o 
   5   1   2     9792.61     9768.98     94.36 o 
   6   1   2      240.33      285.61      6.62 o 
   7   1   2     2343.42     2651.93     31.28 o 
   8   1   2      559.30      640.45     12.04 o 
   9   1   2       46.63       80.98      4.94 o 
  10   1   2      742.25      757.43     14.71 o 
  11   1   2      705.98      733.39     15.16 o 
  12   1   2       57.43       48.61      5.20 o 
  13   1   2     4829.81     4548.27     55.71 o 
  14   1   2       51.58       56.66      6.59 o 
  15   1   2      206.86      213.46     13.62 o 
  16   1   2        4.35        3.96      5.36 o 
  17   1   2     2159.61     2283.98     46.83 o 
  18   1   2       31.02       54.83     10.42 o 
  19   1   2      357.58      439.90     24.64 o 
  20   1   2        0.22        0.41      8.41 o 
  21   1   2       19.34       10.14     10.18 o 
 -21   2   2      670.37      740.73     33.48 o 
 -20   2   2        0.33       -4.88      7.69 o 
 -19   2   2      147.39      145.84     16.22 o 
 -18   2   2      116.18      123.54     14.75 o 
 -17   2   2      335.57      375.00     39.25 o 
 -16   2   2      167.44      143.29     19.10 o 
 -15   2   2      444.99      364.77     15.61 o 
 -14   2   2       81.39       74.58      6.98 o 
 -13   2   2      384.94      432.49     13.10 o 
 -12   2   2       69.14       85.76      6.63 o 
 -11   2   2      111.65      141.26      7.40 o 
 -10   2   2       32.73       38.16      4.55 o 
  -9   2   2      445.74      457.65     10.19 o 
  -8   2   2     1392.96     1467.74     26.08 o 
  -7   2   2      282.41      307.99      8.03 o 
  -6   2   2     1329.28     1383.92     21.05 o 
  -5   2   2       22.81       16.67      2.60 o 
  -4   2   2     5516.21     5802.41     64.20 o 
  -3   2   2    16395.42    17366.46    164.48 o 
  -2   2   2    14522.41    14606.86    138.70 o 
  -1   2   2    33080.92    33528.50    557.44 o 
   0   2   2       75.04       66.68      5.46 o 
   1   2   2     6621.82     7071.08     74.02 o 
   2   2   2     2939.08     2880.41     30.55 o 
   3   2   2       62.42       65.32      4.93 o 
   4   2   2      689.74      619.05     16.60 o 
   5   2   2     3760.07     4210.77     48.47 o 
   6   2   2     1331.72     1271.75     20.14 o 
   7   2   2     1857.74     1990.97     27.98 o 
   8   2   2       23.20       20.52      3.13 o 
   9   2   2        0.06        0.00      2.20 o 
  10   2   2        0.54        2.21      2.43 o 
  11   2   2     1471.39     1642.14     34.50 o 
  12   2   2     1014.92     1020.97     20.11 o 
  13   2   2       45.03       60.01      6.87 o 
  14   2   2      151.77      131.29     10.06 o 
  15   2   2      146.50      129.73     11.88 o 
  16   2   2       35.34       22.24      9.22 o 
  17   2   2       43.80       51.91      9.51 o 
  18   2   2      229.80      263.03     22.21 o 
  19   2   2       58.75       82.14     12.18 o 
  20   2   2       25.06       18.94     10.24 o 
  21   2   2      120.47      133.39     24.76 o 
 -20   3   2       12.66       -1.24      8.50 o 
 -19   3   2       31.71       48.44     12.37 o 
 -18   3   2        8.60       11.21      8.15 o 
 -17   3   2      114.02      136.26     18.76 o 
 -16   3   2      872.91      864.53     26.64 o 
 -15   3   2      127.54      116.28     11.17 o 
 -14   3   2      154.29      176.04     12.39 o 
 -13   3   2      135.96      145.91     15.22 o 
 -12   3   2        1.23       -3.59      5.10 o 
 -11   3   2     1282.46     1290.74     35.88 o 
 -10   3   2     1083.81     1040.11     18.39 o 
  -9   3   2      328.52      350.35     10.38 o 
  -8   3   2     2834.12     2994.76     36.67 o 
  -7   3   2      849.21      808.64     18.15 o 
  -6   3   2      635.17      570.46     11.78 o 
  -5   3   2      644.74      726.25     16.90 o 
  -4   3   2       10.19       38.54      3.91 o 
  -3   3   2     1568.11     1482.75     21.45 o 
  -2   3   2     7381.28     7825.55     78.71 o 
  -1   3   2      726.82      915.44     18.47 o 
   0   3   2     4316.70     4587.92     48.12 o 
   1   3   2      428.39      546.91     17.48 o 
   2   3   2     2088.18     2167.65     25.69 o 
   3   3   2       37.25       36.32      2.88 o 
   4   3   2      333.40      378.32     15.48 o 
   5   3   2       12.34       20.82      3.54 o 
   6   3   2      379.63      449.07     12.49 o 
   7   3   2      326.90      302.66      9.84 o 
   8   3   2        9.84       13.48      2.94 o 
   9   3   2        6.22        3.27      2.53 o 
  10   3   2        0.17       -1.38      2.74 o 
  11   3   2      826.43      700.13     16.82 o 
  12   3   2      514.19      505.84     17.38 o 
  13   3   2        2.86        1.97      4.74 o 
  14   3   2      138.54      139.80     13.75 o 
  15   3   2     1469.75     1490.35     48.31 o 
  16   3   2       19.45       14.34      9.24 o 
  17   3   2       21.89       21.25      9.51 o 
  18   3   2        0.18       -6.17      7.04 o 
  19   3   2       11.17       18.25     10.87 o 
  20   3   2      229.34      308.54     27.48 o 
 -20   4   2      124.45      134.19     22.37 o 
 -19   4   2       90.05       87.36     15.75 o 
 -18   4   2      223.71      238.98     20.57 o 
 -17   4   2      591.17      567.55     28.07 o 
 -16   4   2      245.65      231.16     18.61 o 
 -15   4   2       10.49        1.35      6.07 o 
 -14   4   2        8.67       13.29      6.37 o 
 -13   4   2       71.62       58.83      8.73 o 
 -12   4   2     1639.93     1506.79     33.77 o 
 -11   4   2       27.68       26.11      7.15 o 
 -10   4   2     1654.92     1664.94     37.11 o 
  -9   4   2      559.46      561.11     24.70 o 
  -8   4   2     1330.19     1195.66     29.43 o 
  -7   4   2      308.01      270.36     11.99 o 
  -6   4   2     1981.11     2131.93     58.00 o 
  -5   4   2      566.45      527.53     15.81 o 
  -4   4   2     4053.14     4367.34     53.43 o 
  -3   4   2     3984.32     4014.59     49.73 o 
  -2   4   2     6472.20     6425.60     73.73 o 
  -1   4   2       53.32       41.88      4.15 o 
   0   4   2     1126.12     1390.59     18.99 o 
   1   4   2     1466.33     1484.13     19.56 o 
   2   4   2     3762.96     4001.79     44.78 o 
   3   4   2       11.27       21.55      3.72 o 
   4   4   2     1114.99     1279.48     28.01 o 
   5   4   2     1247.47     1227.08     24.43 o 
   6   4   2      715.37      703.69     22.72 o 
   7   4   2      452.62      425.31     14.03 o 
   8   4   2      401.42      379.61     15.40 o 
   9   4   2       65.80       60.05      9.00 o 
  10   4   2      157.94      163.16     11.80 o 
  11   4   2      157.35      174.24     11.37 o 
  12   4   2     2870.31     2800.00     49.24 o 
  13   4   2       33.03       34.88      8.80 o 
  14   4   2     1065.47     1106.76     35.53 o 
  15   4   2       63.21       64.13     16.36 o 
  16   4   2       85.91       95.36     14.07 o 
  17   4   2        0.67       -7.29      8.77 o 
  18   4   2      217.76      203.01     23.01 o 
  19   4   2      193.31      214.00     24.13 o 
 -19   5   2       36.20       27.67     14.69 o 
 -18   5   2      273.58      266.96     34.84 o 
 -17   5   2       90.57       64.91     17.27 o 
 -16   5   2      187.06      171.46     17.81 o 
 -15   5   2      238.08      302.10     21.63 o 
 -14   5   2      262.91      279.53     16.47 o 
 -13   5   2       28.69       35.22      8.30 o 
 -12   5   2       58.33       37.29      8.03 o 
 -11   5   2      305.20      328.86     17.14 o 
 -10   5   2      182.10      182.38     12.54 o 
  -9   5   2      102.37      103.70      9.77 o 
  -8   5   2       17.97       27.66      6.42 o 
  -7   5   2       22.85       26.97      6.25 o 
  -6   5   2        1.71       -2.58      3.79 o 
  -5   5   2       42.06       32.06      6.05 o 
  -4   5   2     1085.88     1020.22     19.41 o 
  -3   5   2      868.57      911.62     18.52 o 
  -2   5   2     3301.52     3520.49     47.02 o 
  -1   5   2      441.67      391.46     12.43 o 
   0   5   2      400.32      420.76     14.44 o 
   1   5   2     1699.53     1713.67     21.88 o 
   2   5   2      134.78      146.77      6.63 o 
   3   5   2      827.26      821.98     13.98 o 
   4   5   2        8.44        2.27      3.66 o 
   5   5   2     1446.14     1363.26     28.30 o 
   6   5   2       15.23       22.52      5.25 o 
   7   5   2      148.15      140.11      9.79 o 
   8   5   2      123.05      158.54     10.47 o 
   9   5   2      655.69      669.63     41.66 o 
  10   5   2      174.84      203.82     12.48 o 
  11   5   2      787.47      788.60     27.98 o 
  12   5   2      106.44      130.55     14.42 o 
  13   5   2       99.47      114.20     21.96 o 
  14   5   2      131.10      130.99     15.38 o 
  15   5   2      142.61      156.20     16.80 o 
  16   5   2      258.02      252.78     24.05 o 
  17   5   2       24.29       32.97     17.21 o 
  18   5   2       91.21      121.47     23.93 o 
 -17   6   2      256.26      263.96     22.81 o 
 -16   6   2      323.45      323.02     23.97 o 
 -15   6   2      204.03      205.32     23.12 o 
 -14   6   2     2422.56     2557.54     70.44 o 
 -13   6   2      434.00      432.04     20.39 o 
 -12   6   2     1222.44     1212.54     36.84 o 
 -11   6   2       11.25       11.79      6.44 o 
 -10   6   2      747.44      820.12     25.51 o 
  -9   6   2      153.17      162.23     12.46 o 
  -8   6   2        5.15       13.84      6.02 o 
  -7   6   2        4.14        2.54      5.44 o 
  -6   6   2       48.56       31.91      6.89 o 
  -5   6   2     1063.33     1078.77     26.70 o 
  -4   6   2     4585.69     4602.62     61.08 o 
  -3   6   2      104.03      105.31      7.72 o 
  -2   6   2      228.02      188.83      7.86 o 
  -1   6   2      168.13      171.22      7.51 o 
   0   6   2     3198.84     3216.60     39.02 o 
   1   6   2       53.23       59.28      4.78 o 
   2   6   2     2020.69     1913.14     25.27 o 
   3   6   2        4.40        3.69      3.67 o 
   4   6   2     2299.90     2208.82     40.83 o 
   5   6   2       84.77       84.44      8.77 o 
   6   6   2        1.99       -1.65      4.36 o 
   7   6   2       23.63       10.28      5.33 o 
   8   6   2       13.56       24.31      6.94 o 
   9   6   2      565.44      564.60     20.21 o 
  10   6   2      657.89      645.27     22.00 o 
  11   6   2        4.21       15.18      9.09 o 
  12   6   2        8.77       10.05      8.37 o 
  13   6   2       52.61       47.24     11.35 o 
  14   6   2     1747.06     1835.89     59.76 o 
  15   6   2      199.54      223.69     27.00 o 
  16   6   2     1144.41     1186.75     96.67 o 
  17   6   2        2.29        1.32     11.20 o 
 -16   7   2       14.87        2.55     10.45 o 
 -15   7   2      109.01      140.18     20.75 o 
 -14   7   2       10.61       10.33     10.13 o 
 -13   7   2        1.95       -8.99      8.99 o 
 -12   7   2        8.62       13.17      7.78 o 
 -11   7   2      237.97      212.62     15.43 o 
 -10   7   2       14.70        1.85      6.45 o 
  -9   7   2      105.91      138.68     12.54 o 
  -8   7   2      171.71      161.55     15.23 o 
  -7   7   2      599.71      587.66     21.85 o 
  -6   7   2     1168.80     1158.06     47.80 o 
  -5   7   2       25.64       41.69      8.01 o 
  -4   7   2     2481.06     2421.40     42.00 o 
  -3   7   2      322.73      287.74     13.61 o 
  -2   7   2       36.73       39.71      5.91 o 
  -1   7   2       30.60       37.32      5.76 o 
   0   7   2       49.71       69.23      6.68 o 
   1   7   2      153.40      139.24     10.93 o 
   2   7   2        1.85        1.76      4.51 o 
   3   7   2       24.19       15.17      6.23 o 
   4   7   2      628.01      625.82     21.13 o 
   5   7   2       30.32       18.27      6.29 o 
   6   7   2     1393.52     1443.38     34.05 o 
   7   7   2        1.75        2.48      5.34 o 
   8   7   2      808.62      825.76     47.10 o 
   9   7   2      339.53      350.93     17.72 o 
  10   7   2      298.06      281.05     20.47 o 
  11   7   2       36.32       39.00     10.66 o 
  12   7   2      108.58      141.66     19.38 o 
  13   7   2      708.06      688.32     45.80 o 
  14   7   2        2.96        6.74     11.26 o 
  15   7   2       15.27        7.98     12.09 o 
 -14   8   2      155.38      188.64     20.90 o 
 -13   8   2        0.29        1.41      9.25 o 
 -12   8   2        0.85        6.31      9.29 o 
 -11   8   2       18.75       28.31      9.34 o 
 -10   8   2        0.09       -3.58      6.02 o 
  -9   8   2      164.28      152.50     12.92 o 
  -8   8   2       18.24       13.88      6.84 o 
  -7   8   2       18.67       28.95      7.53 o 
  -6   8   2        4.08        9.47      6.26 o 
  -5   8   2      417.64      395.23     17.67 o 
  -4   8   2      900.84      940.78     25.62 o 
  -3   8   2       28.12       11.63      6.21 o 
  -2   8   2       27.46       31.06     10.27 o 
  -1   8   2      104.93       93.24     35.58 o 
   0   8   2     1312.13     1248.06     44.25 o 
   1   8   2      123.00      122.21     13.43 o 
   2   8   2      921.44      801.23     68.88 o 
   3   8   2      119.75      111.71     17.89 o 
   4   8   2     1313.09     1306.37     33.57 o 
   5   8   2        7.74        4.31      6.14 o 
   6   8   2      229.09      235.67     15.62 o 
   7   8   2        0.04       -4.84      5.89 o 
   8   8   2      116.24      116.32     12.46 o 
   9   8   2      428.18      415.18     25.15 o 
  10   8   2        3.50       -7.70     10.55 o 
  11   8   2        0.08        7.48     11.03 o 
  12   8   2      147.18      148.44     21.58 o 
  13   8   2       91.13       84.79     17.89 o 
 -11   9   2       52.27       58.26     14.14 o 
 -10   9   2        8.87        2.07      8.03 o 
  -9   9   2        6.74        6.02      7.55 o 
  -8   9   2       74.56       75.93     11.03 o 
  -7   9   2       44.93       41.17      8.87 o 
  -6   9   2       58.26       85.55     11.75 o 
  -5   9   2       32.39       44.74     15.74 o 
  -4   9   2       43.10       53.62     14.37 o 
  -3   9   2      171.91      160.07     19.53 o 
  -2   9   2       13.55        4.34      9.26 o 
  -1   9   2        3.82       -3.56      8.24 o 
   0   9   2       41.06       15.01     18.89 o 
   1   9   2       40.30       27.85     15.63 o 
   2   9   2       18.04       23.04     15.20 o 
   3   9   2        1.46        7.58     13.30 o 
   4   9   2       25.22       20.46     11.45 o 
   5   9   2        2.42       -4.04      7.08 o 
   6   9   2        6.39        6.77      7.30 o 
   7   9   2       14.43        5.57      7.96 o 
   8   9   2        1.62       13.90     11.92 o 
   9   9   2       20.78       22.63     13.53 o 
  10   9   2        0.01       10.05     11.82 o 
  -6  10   2        1.51       -4.48     11.20 o 
  -5  10   2      280.60      312.91     26.97 o 
  -4  10   2       60.12       77.21     16.86 o 
  -3  10   2       47.86       70.42     15.61 o 
  -2  10   2       68.70       30.31     18.16 o 
  -1  10   2        0.70      -12.23     12.23 o 
   0  10   2       14.94        9.17     17.02 o 
   1  10   2       21.76       -0.05     15.09 o 
   2  10   2       11.55        5.60     14.46 o 
   3  10   2       13.98        3.51     17.32 o 
   4  10   2       27.90       13.25     15.94 o 
   5  10   2      129.21      111.41     29.91 o 
   6  10   2        3.83        0.18     16.79 o 
 -21   1   3      172.43      186.92     18.94 o 
 -20   1   3       11.64        8.44      7.83 o 
 -19   1   3      663.53      674.55     25.87 o 
 -18   1   3        8.67       14.04      6.06 o 
 -17   1   3      857.42      852.73     21.72 o 
 -16   1   3        1.87        7.86      4.27 o 
 -15   1   3      484.35      480.46     14.27 o 
 -14   1   3       86.23      103.57      7.34 o 
 -13   1   3       90.71       92.75      6.77 o 
 -12   1   3      104.11       92.38      6.56 o 
 -11   1   3       41.89       25.27      3.95 o 
 -10   1   3       90.82       78.35      5.81 o 
  -9   1   3     2440.71     2517.69     32.28 o 
  -8   1   3      191.70      200.67      7.32 o 
  -7   1   3     1026.98     1012.53     14.72 o 
  -6   1   3      135.77      156.65      5.41 o 
  -5   1   3     1332.99     1332.56     17.87 o 
  -4   1   3       29.44       28.79      2.17 o 
  -3   1   3    16408.25    17034.57    159.95 o 
  -2   1   3    12280.82    12710.34    129.45 o 
  -1   1   3     3581.66     3711.91     44.38 o 
   0   1   3     2032.28     2059.08     26.18 o 
   1   1   3      747.32      745.88     10.68 o 
   2   1   3     1299.59     1257.51     14.73 o 
   3   1   3    10661.92    11035.52    104.14 o 
   4   1   3     2400.73     2505.73     35.61 o 
   5   1   3     4522.47     4582.65     61.76 o 
   6   1   3      304.15      320.21      6.88 o 
   7   1   3     1467.26     1506.68     20.10 o 
   8   1   3     3158.31     3088.06     39.03 o 
   9   1   3      110.50      127.01      5.75 o 
  10   1   3      438.97      468.84     14.77 o 
  11   1   3     1338.45     1280.90     21.31 o 
  12   1   3     2813.93     2724.75     40.01 o 
  13   1   3      287.17      334.69     11.42 o 
  14   1   3     1247.47     1273.34     26.94 o 
  15   1   3      214.20      197.75     11.63 o 
  16   1   3      388.71      390.15     27.84 o 
  17   1   3       48.85       65.97      9.88 o 
  18   1   3      120.47      174.36     16.57 o 
  19   1   3      126.09      121.87     15.13 o 
  20   1   3       76.27       64.29     13.05 o 
  21   1   3       10.85        7.48      9.90 o 
 -21   2   3      122.12      105.00     18.94 o 
 -20   2   3      100.52       85.80     14.10 o 
 -19   2   3        2.81       -3.37      7.38 o 
 -18   2   3      274.94      303.59     20.26 o 
 -17   2   3      256.13      259.40     15.31 o 
 -16   2   3      220.60      249.50     15.71 o 
 -15   2   3      464.21      499.87     16.97 o 
 -14   2   3      173.88      137.10      9.21 o 
 -13   2   3      125.85      111.27      7.92 o 
 -12   2   3       11.75        9.93      3.50 o 
 -11   2   3     2991.63     3005.01     39.48 o 
 -10   2   3        4.66        2.66      2.65 o 
  -9   2   3    10528.37    10489.43    115.80 o 
  -8   2   3     4714.85     5170.92     56.98 o 
  -7   2   3     6479.45     6509.47     74.09 o 
  -6   2   3        2.14       11.62      2.50 o 
  -5   2   3     3272.26     3277.17     40.11 o 
  -4   2   3     7372.00     7437.75     75.06 o 
  -3   2   3    24605.35    25776.76    225.72 o 
  -2   2   3      545.32      459.06      8.10 o 
  -1   2   3     7978.07     7966.39     78.18 o 
   0   2   3     1413.61     1463.81     19.51 o 
   1   2   3     1145.87     1451.41     23.47 o 
   2   2   3      725.00      635.04      9.39 o 
   3   2   3        7.63       38.79      2.74 o 
   4   2   3      611.53      499.31     10.13 o 
   5   2   3     3124.77     3132.94     34.46 o 
   6   2   3     3340.90     3377.46     37.53 o 
   7   2   3     3018.21     3124.11     34.05 o 
   8   2   3      363.03      414.45      9.32 o 
   9   2   3        0.23       -1.79      1.79 o 
  10   2   3      383.79      365.82     15.97 o 
  11   2   3     1196.58     1208.67     21.52 o 
  12   2   3        2.12       -0.01      3.24 o 
  13   2   3      807.31      765.66     20.29 o 
  14   2   3      913.02      871.36     22.60 o 
  15   2   3      923.11      955.49     33.84 o 
  16   2   3        0.16       -3.06      5.65 o 
  17   2   3        4.99        5.01      6.47 o 
  18   2   3      479.58      426.94     36.50 o 
  19   2   3       41.04       45.27     10.16 o 
  20   2   3      436.03      525.40     32.87 o 
 -20   3   3       36.31       42.46     15.23 o 
 -19   3   3      178.51      205.19     18.88 o 
 -18   3   3       50.62       37.61     10.22 o 
 -17   3   3      273.63      325.82     20.82 o 
 -16   3   3        2.74        6.11      6.09 o 
 -15   3   3       10.29        6.05      6.02 o 
 -14   3   3        7.10        9.26      5.36 o 
 -13   3   3       84.69       66.14      8.27 o 
 -12   3   3       27.63       55.34      7.52 o 
 -11   3   3      390.30      385.69     12.68 o 
 -10   3   3      763.67      740.82     23.88 o 
  -9   3   3      918.52      972.55     17.34 o 
  -8   3   3      397.65      475.27     12.07 o 
  -7   3   3      783.57      710.86     18.44 o 
  -6   3   3      700.34      643.31     13.44 o 
  -5   3   3        1.54       -1.47      2.00 o 
  -4   3   3       19.51       15.06      5.45 o 
  -3   3   3     4535.29     4188.98     46.37 o 
  -2   3   3     2755.43     2707.11     29.98 o 
  -1   3   3     1342.66     1320.11     17.13 o 
   0   3   3     2600.69     2782.46     29.78 o 
   1   3   3      847.39      689.41     11.43 o 
   2   3   3     4386.93     4646.88     52.14 o 
   3   3   3     2164.68     2133.30     33.29 o 
   4   3   3     2943.83     3329.35     40.46 o 
   5   3   3     1309.07     1478.12     23.15 o 
   6   3   3     1960.44     2006.65     27.76 o 
   7   3   3     1144.54     1108.32     18.54 o 
   8   3   3        2.75        1.99      2.38 o 
   9   3   3        1.61        0.74      2.36 o 
  10   3   3        8.74        9.33      3.27 o 
  11   3   3      126.51      114.08      7.48 o 
  12   3   3       27.10       44.38      7.11 o 
  13   3   3       49.59       47.91      8.65 o 
  14   3   3       21.03       22.09      7.41 o 
  15   3   3      507.91      555.58     25.23 o 
  16   3   3        4.15       -2.08      6.38 o 
  17   3   3      256.76      271.82     20.75 o 
  18   3   3       20.54       29.78     10.32 o 
  19   3   3       41.74       41.02     13.06 o 
  20   3   3       21.05       16.02     12.02 o 
 -20   4   3        9.28       23.25     14.31 o 
 -19   4   3      250.78      238.52     26.73 o 
 -18   4   3        7.37       22.46     10.08 o 
 -17   4   3      182.73      193.86     18.26 o 
 -16   4   3      478.09      489.87     30.31 o 
 -15   4   3      695.94      740.03     42.52 o 
 -14   4   3        9.79       11.97      5.89 o 
 -13   4   3        0.00       -1.80      4.79 o 
 -12   4   3      350.07      328.60     15.75 o 
 -11   4   3      830.46      847.24     23.59 o 
 -10   4   3      206.09      201.80     12.15 o 
  -9   4   3     1138.33     1048.04     25.31 o 
  -8   4   3      252.85      278.78     12.91 o 
  -7   4   3      582.61      676.20     18.52 o 
  -6   4   3      203.19      212.36     10.67 o 
  -5   4   3     1448.67     1682.14     25.68 o 
  -4   4   3       74.20       80.99      5.18 o 
  -3   4   3    18057.19    18556.84    179.54 o 
  -2   4   3     1064.38     1059.17     17.40 o 
  -1   4   3     2558.86     2557.45     32.14 o 
   0   4   3     1879.20     1864.15     27.25 o 
   1   4   3      683.16      622.24     14.57 o 
   2   4   3      292.96      260.02      8.39 o 
   3   4   3       23.61       16.18      2.74 o 
   4   4   3      621.99      609.26     12.51 o 
   5   4   3      847.01      961.02     21.44 o 
   6   4   3       27.94       37.22      5.08 o 
   7   4   3      831.47      886.64     25.38 o 
   8   4   3      827.58      912.42     25.33 o 
   9   4   3       95.57       98.01     10.45 o 
  10   4   3      450.32      456.36     31.51 o 
  11   4   3     1234.83     1210.59     35.95 o 
  12   4   3     1103.15     1066.77     45.29 o 
  13   4   3       11.53        1.74      6.16 o 
  14   4   3      800.16      755.87     34.30 o 
  15   4   3      356.19      387.52     22.83 o 
  16   4   3      502.01      487.32     26.31 o 
  17   4   3      196.44      190.01     18.73 o 
  18   4   3      253.37      265.81     25.56 o 
  19   4   3       38.60       28.56     13.25 o 
 -19   5   3       27.68       29.32     14.77 o 
 -18   5   3      170.95      199.14     25.65 o 
 -17   5   3        0.50       -5.31      7.80 o 
 -16   5   3      306.93      331.75     22.90 o 
 -15   5   3        1.65       -3.23      6.05 o 
 -14   5   3      173.83      211.40     15.02 o 
 -13   5   3      147.03      131.12     12.31 o 
 -12   5   3      732.49      749.86     26.71 o 
 -11   5   3      391.40      318.11     21.71 o 
 -10   5   3     3112.73     3129.21     53.99 o 
  -9   5   3      662.96      615.38     20.43 o 
  -8   5   3     5914.13     5685.50     81.44 o 
  -7   5   3     2422.30     2355.49     42.53 o 
  -6   5   3     2876.33     2809.00     47.08 o 
  -5   5   3     2514.57     2372.46     41.51 o 
  -4   5   3     2853.43     2829.17     37.18 o 
  -3   5   3       45.23       63.34      5.27 o 
  -2   5   3      280.65      270.64     14.80 o 
  -1   5   3      523.10      477.71     12.88 o 
   0   5   3        1.62        4.01      2.56 o 
   1   5   3        9.82       20.48      3.18 o 
   2   5   3       51.44       26.36      3.97 o 
   3   5   3      372.07      312.70     12.49 o 
   4   5   3     1626.12     1468.52     24.13 o 
   5   5   3     2956.07     2772.96     45.52 o 
   6   5   3      882.55      967.03     25.71 o 
   7   5   3     1156.75     1123.22     25.83 o 
   8   5   3      205.98      202.05     13.28 o 
   9   5   3      304.90      253.30     12.82 o 
  10   5   3       95.14       65.51      8.12 o 
  11   5   3       34.63       35.68      9.02 o 
  12   5   3      149.42      158.99     15.76 o 
  13   5   3        0.20       -2.31      6.76 o 
  14   5   3        1.21       -4.43      6.95 o 
  15   5   3      195.25      216.82     24.57 o 
  16   5   3      171.19      170.18     21.05 o 
  17   5   3       67.54       81.97     18.08 o 
  18   5   3       24.49       29.10     17.14 o 
 -17   6   3      134.58      121.38     21.40 o 
 -16   6   3      108.37      124.10     16.70 o 
 -15   6   3       75.45       54.48     12.36 o 
 -14   6   3       80.83       85.07     10.77 o 
 -13   6   3      157.80      168.08     13.06 o 
 -12   6   3       73.45       72.29     10.30 o 
 -11   6   3      320.09      296.56     16.45 o 
 -10   6   3      352.96      342.53     17.17 o 
  -9   6   3      470.84      466.33     37.82 o 
  -8   6   3     2072.41     1926.56     39.72 o 
  -7   6   3      189.45      177.59     12.41 o 
  -6   6   3     1987.72     2028.95     36.57 o 
  -5   6   3      199.04      226.53     12.08 o 
  -4   6   3      109.40       98.63      8.76 o 
  -3   6   3     2939.04     3018.38     45.91 o 
  -2   6   3     1716.58     1804.36     28.49 o 
  -1   6   3      140.62      158.45      8.20 o 
   0   6   3      741.15      748.33     15.04 o 
   1   6   3      904.84      981.87     17.44 o 
   2   6   3      267.66      282.87     10.23 o 
   3   6   3      747.81      730.62     21.36 o 
   4   6   3       18.99       11.63      6.71 o 
   5   6   3       24.12       23.36      6.48 o 
   6   6   3       99.05      108.53      9.59 o 
   7   6   3      128.54      112.41     11.01 o 
   8   6   3      432.25      457.22     17.99 o 
   9   6   3       11.18        4.26      6.51 o 
  10   6   3       29.48       28.79      8.67 o 
  11   6   3     1990.11     1911.24     67.26 o 
  12   6   3      855.20      878.62     33.58 o 
  13   6   3      181.00      159.91     17.47 o 
  14   6   3      254.20      279.49     31.34 o 
  15   6   3      156.50      175.56     22.09 o 
  16   6   3       17.37        4.18     11.64 o 
  17   6   3       90.81      127.97     20.89 o 
 -16   7   3        9.06        0.23     12.86 o 
 -15   7   3        9.84        7.82     10.21 o 
 -14   7   3        0.09       -3.62      8.61 o 
 -13   7   3       18.30       22.17      8.62 o 
 -12   7   3       99.53      104.29     11.67 o 
 -11   7   3      195.29      210.18     14.25 o 
 -10   7   3       40.17       49.63      8.79 o 
  -9   7   3      137.82      125.63     11.21 o 
  -8   7   3        5.05        2.25      5.10 o 
  -7   7   3       15.36        5.11      5.70 o 
  -6   7   3      111.90       91.97      9.62 o 
  -5   7   3       18.30        5.76      5.25 o 
  -4   7   3     1004.23      947.77     24.15 o 
  -3   7   3       19.75       18.89      8.68 o 
  -2   7   3       91.49       90.57      9.65 o 
  -1   7   3      257.64      261.18     14.82 o 
   0   7   3       63.82       53.16      5.99 o 
   1   7   3      314.13      284.22     17.72 o 
   2   7   3      776.14      683.86     21.87 o 
   3   7   3      335.68      316.31     23.68 o 
   4   7   3      141.72      168.31     12.45 o 
   5   7   3        0.03       -5.06      5.06 o 
   6   7   3      109.53      119.36     10.92 o 
   7   7   3      733.51      733.06     23.73 o 
   8   7   3       79.65       90.53     10.46 o 
   9   7   3        0.09       -1.05      5.56 o 
  10   7   3        1.87        5.32      7.82 o 
  11   7   3      134.52      145.85     16.39 o 
  12   7   3      187.20      195.36     22.57 o 
  13   7   3        0.04        0.76     13.04 o 
  14   7   3      141.35      146.67     21.38 o 
  15   7   3        3.07       22.12     13.27 o 
 -14   8   3      162.65      165.58     28.63 o 
 -13   8   3        0.32       -3.06      9.20 o 
 -12   8   3      325.22      320.02     24.76 o 
 -11   8   3       33.88       45.65      9.80 o 
 -10   8   3       35.95       35.84     10.09 o 
  -9   8   3       31.28       36.27      8.23 o 
  -8   8   3        0.82       -1.06      6.97 o 
  -7   8   3       44.89       23.61      7.62 o 
  -6   8   3      187.27      221.17     13.92 o 
  -5   8   3       96.93       94.90     10.62 o 
  -4   8   3      911.13      870.19     24.56 o 
  -3   8   3       36.87       36.31      8.62 o 
  -2   8   3      199.00      201.77     30.61 o 
  -1   8   3      621.55      604.68     31.19 o 
   0   8   3        0.04       10.08      8.64 o 
   1   8   3       72.21       35.16      9.01 o 
   2   8   3      116.88      126.83     17.03 o 
   3   8   3      386.06      358.86     24.82 o 
   4   8   3      386.25      348.70     18.01 o 
   5   8   3       55.43       41.66      8.62 o 
   6   8   3       64.28       77.61     10.62 o 
   7   8   3      247.80      205.44     16.92 o 
   8   8   3      152.63      183.36     19.60 o 
   9   8   3      802.66      804.56     36.02 o 
  10   8   3      272.89      306.02     26.54 o 
  11   8   3        7.44       20.62     11.89 o 
  12   8   3      193.71      187.18     23.61 o 
  13   8   3      264.50      270.10     27.75 o 
 -11   9   3       23.91       20.60      8.88 o 
 -10   9   3        0.96       10.22      8.37 o 
  -9   9   3        2.75        9.28      7.69 o 
  -8   9   3       42.57       50.24      9.51 o 
  -7   9   3      198.21      197.01     16.15 o 
  -6   9   3      299.27      260.76     17.71 o 
  -5   9   3       30.18       41.70     12.80 o 
  -4   9   3        0.15       -1.59      8.89 o 
  -3   9   3        5.39       -3.44      8.80 o 
  -2   9   3       29.71       28.75     15.24 o 
  -1   9   3       57.30       66.31     14.44 o 
   0   9   3       90.90       75.28     14.97 o 
   1   9   3       19.30       28.34     15.58 o 
   2   9   3      113.92      121.39     24.46 o 
   3   9   3       57.52       51.61     18.91 o 
   4   9   3       52.90       30.97     27.33 o 
   5   9   3       39.77       59.51     14.89 o 
   6   9   3       84.12      100.49     14.97 o 
   7   9   3      387.38      434.39     22.14 o 
   8   9   3      114.92      146.25     21.16 o 
   9   9   3        4.95       -2.40      9.72 o 
  10   9   3        2.10       -3.94     11.93 o 
  -6  10   3       50.95       71.81     22.65 o 
  -5  10   3      106.03      130.34     19.48 o 
  -4  10   3       88.50       95.81     17.11 o 
  -3  10   3      158.12      177.14     22.70 o 
  -2  10   3      106.27      136.99     20.81 o 
  -1  10   3      151.61      169.28     29.66 o 
   0  10   3      100.90      124.71     26.59 o 
   1  10   3       35.01       35.21     28.34 o 
   2  10   3      196.10      148.21     33.06 o 
   3  10   3      190.95      179.55     31.48 o 
   4  10   3        3.61       19.39     25.71 o 
   5  10   3       39.63       43.35     20.42 o 
 -20   0   4      237.07      233.78     19.11 o 
 -19   0   4      145.20      212.84     20.36 o 
 -18   0   4     4138.15     4070.97     80.17 o 
 -17   0   4      324.52      361.87     22.91 o 
 -16   0   4      552.96      571.63     27.10 o 
 -15   0   4      361.97      374.77     21.30 o 
 -14   0   4     3203.13     3067.36     66.68 o 
 -13   0   4     2404.29     2358.37     63.11 o 
 -12   0   4     3616.81     3334.94     67.05 o 
 -11   0   4     1606.27     1495.91     37.55 o 
 -10   0   4    14455.99    14512.68    220.65 o 
  -9   0   4       58.47       59.61      6.94 o 
  -8   0   4      632.83      616.83     25.42 o 
  -7   0   4     1177.31     1253.53     32.75 o 
  -6   0   4     8729.38     8610.00    131.16 o 
  -5   0   4       57.93       62.70      5.34 o 
  -4   0   4    28158.11    28017.88    395.65 o 
  -3   0   4      165.85      162.35      7.87 o 
  -2   0   4      122.08      135.43      6.30 o 
  -1   0   4       17.17       17.49      2.10 o 
   0   0   4    16465.25    16848.71    239.12 o 
   1   0   4        0.09       -0.83      0.83 o 
   2   0   4    93469.45    78436.50   1640.70 o 
   3   0   4      321.22      344.76      8.52 o 
   4   0   4   123589.20   103581.02   1517.91 o 
   5   0   4      779.91      801.38     23.71 o 
   6   0   4     7029.13     7267.78    137.65 o 
   7   0   4       77.12       87.03     11.89 o 
   8   0   4     7314.81     7821.79    123.20 o 
   9   0   4      118.18      116.37      9.24 o 
  10   0   4     1410.00     1428.56     35.11 o 
  11   0   4       60.52       56.95     11.31 o 
  12   0   4     2868.86     2549.79     55.53 o 
  13   0   4      872.88      785.03     28.07 o 
  14   0   4       18.66       11.89      7.27 o 
  15   0   4      107.45      131.51     14.33 o 
  16   0   4     2678.81     2741.22     83.13 o 
  17   0   4      175.76      236.65     19.67 o 
  18   0   4     1522.33     1594.84     76.09 o 
  19   0   4       84.89       83.98     19.25 o 
  20   0   4      271.59      294.91     44.08 o 
  21   0   4       33.96       48.28     25.19 o 
 -21   1   4      331.70      398.21     29.38 o 
 -20   1   4       92.14       64.41     12.37 o 
 -19   1   4      100.84      110.03     12.66 o 
 -18   1   4      909.25      956.28     27.70 o 
 -17   1   4       87.47       91.14      8.28 o 
 -16   1   4      152.70      156.12      9.60 o 
 -15   1   4      382.56      385.38     12.96 o 
 -14   1   4      621.64      571.66     14.78 o 
 -13   1   4       33.99       25.64      4.37 o 
 -12   1   4     1501.18     1589.55     24.89 o 
 -11   1   4       85.44      118.73      6.48 o 
 -10   1   4       14.49       -1.48      2.77 o 
  -9   1   4        3.45        1.52      2.34 o 
  -8   1   4     4310.36     4171.90     44.33 o 
  -7   1   4     1361.21     1538.78     21.42 o 
  -6   1   4      254.17      370.57      8.92 o 
  -5   1   4       22.79       39.20      3.07 o 
  -4   1   4    11002.37    10716.71    103.70 o 
  -3   1   4     2454.06     2457.95     29.49 o 
  -2   1   4     5234.81     5449.49     63.88 o 
  -1   1   4      230.76      234.90      6.11 o 
   0   1   4      461.29      447.58      8.69 o 
   1   1   4        1.71        2.27      1.33 o 
   2   1   4     9748.00    10006.40    102.66 o 
   3   1   4     1662.82     1629.43     24.83 o 
   4   1   4       72.87      128.20      3.91 o 
   5   1   4      348.66      277.91      6.82 o 
   6   1   4      296.88      288.93      7.75 o 
   7   1   4     1088.19     1111.14     17.71 o 
   8   1   4      879.25     1098.49     16.91 o 
   9   1   4     2290.53     2263.49     29.30 o 
  10   1   4      473.66      506.86     12.12 o 
  11   1   4      849.43      883.09     16.71 o 
  12   1   4      510.86      470.47     12.64 o 
  13   1   4       11.56        4.03      4.01 o 
  14   1   4     1456.44     1382.62     36.77 o 
  15   1   4      488.88      470.69     16.87 o 
  16   1   4        1.27        5.06      5.76 o 
  17   1   4        3.44        6.10      6.45 o 
  18   1   4       60.05       63.08     12.72 o 
  19   1   4      422.70      475.01     25.83 o 
  20   1   4      462.10      445.27     41.73 o 
  21   1   4      142.09      147.65     20.69 o 
 -21   2   4      205.63      230.70     25.48 o 
 -20   2   4       52.69       87.16     16.88 o 
 -19   2   4        0.67        5.79      8.21 o 
 -18   2   4      281.20      337.19     19.07 o 
 -17   2   4       58.05       46.02      8.79 o 
 -16   2   4      559.14      541.75     23.84 o 
 -15   2   4       18.41       26.84      5.91 o 
 -14   2   4        0.28       -1.18      3.58 o 
 -13   2   4       24.69       35.18      5.17 o 
 -12   2   4        8.19        0.74      4.27 o 
 -11   2   4       41.62       39.38      5.09 o 
 -10   2   4      674.53      668.18     15.82 o 
  -9   2   4     2782.39     2816.41     39.26 o 
  -8   2   4      364.18      400.30     11.14 o 
  -7   2   4     5084.82     5454.39     69.36 o 
  -6   2   4     3226.48     3300.18     41.50 o 
  -5   2   4     4167.83     4101.99     48.79 o 
  -4   2   4      342.93      257.61      7.44 o 
  -3   2   4     4148.95     4172.27     44.99 o 
  -2   2   4     5679.46     5893.26     60.26 o 
  -1   2   4      526.10      586.01     19.56 o 
   0   2   4     3773.36     4048.97     72.31 o 
   1   2   4     1394.14     1456.44     23.33 o 
   2   2   4     3106.74     3212.03     41.43 o 
   3   2   4      237.04      275.66      8.97 o 
   4   2   4      388.99      508.13      9.54 o 
   5   2   4      627.57      648.99     11.68 o 
   6   2   4     1355.54     1504.29     19.55 o 
   7   2   4      927.32      932.92     13.86 o 
   8   2   4     6348.27     6601.62     65.22 o 
   9   2   4       25.07       27.71      3.20 o 
  10   2   4       42.95       51.61      4.22 o 
  11   2   4     1288.49     1244.31     19.89 o 
  12   2   4       25.71       33.08      4.37 o 
  13   2   4       47.06       43.66      6.52 o 
  14   2   4      126.02      154.19     10.92 o 
  15   2   4      266.11      263.05     15.85 o 
  16   2   4       37.55       47.07      8.71 o 
  17   2   4       20.05       38.48      8.78 o 
  18   2   4       53.22       65.08     11.06 o 
  19   2   4       13.31        9.40      8.07 o 
  20   2   4        8.35       -0.88      8.84 o 
 -20   3   4        7.45        6.23     11.89 o 
 -19   3   4        1.07       -6.50     10.27 o 
 -18   3   4       15.83       14.14      8.92 o 
 -17   3   4        0.94       -0.61      5.99 o 
 -16   3   4      163.90      210.35     14.68 o 
 -15   3   4      125.84      138.28     11.83 o 
 -14   3   4        2.54       -0.02      4.83 o 
 -13   3   4        9.30       -1.87      4.17 o 
 -12   3   4      621.66      642.08     27.96 o 
 -11   3   4      168.25      155.18      8.20 o 
 -10   3   4       24.95       42.50      4.77 o 
  -9   3   4      528.72      545.79     14.75 o 
  -8   3   4      695.31      739.25     15.19 o 
  -7   3   4       81.22       60.23      4.64 o 
  -6   3   4        0.77        3.97      3.50 o 
  -5   3   4     4572.51     5005.80     55.41 o 
  -4   3   4      352.80      337.80      8.72 o 
  -3   3   4      339.78      387.09     11.97 o 
  -2   3   4      308.21      435.69     12.59 o 
  -1   3   4      370.91      477.12      9.69 o 
   0   3   4      133.01      129.26      5.41 o 
   1   3   4     1652.72     1540.97     22.04 o 
   2   3   4      904.55     1032.89     14.93 o 
   3   3   4     2173.09     2282.49     28.58 o 
   4   3   4        8.25       20.08      2.57 o 
   5   3   4     3834.20     4131.03     53.64 o 
   6   3   4      365.71      424.48     12.75 o 
   7   3   4      160.28      214.41      7.27 o 
   8   3   4       85.68       66.95      4.65 o 
   9   3   4     1607.37     1804.61     28.10 o 
  10   3   4      369.95      373.07     17.20 o 
  11   3   4      996.82      978.54     20.13 o 
  12   3   4       88.48       91.17     11.66 o 
  13   3   4      372.19      358.13     24.39 o 
  14   3   4       22.77       10.05      6.54 o 
  15   3   4      111.07      124.07     13.87 o 
  16   3   4        3.63        2.99      7.14 o 
  17   3   4      284.78      302.90     21.52 o 
  18   3   4       88.46      122.12     16.04 o 
  19   3   4       38.25       56.62     22.27 o 
  20   3   4        3.17        1.40     10.30 o 
 -20   4   4      154.81      123.40     21.57 o 
 -19   4   4        3.65        7.51     11.64 o 
 -18   4   4       46.08       64.89     19.58 o 
 -17   4   4      644.50      657.30     29.66 o 
 -16   4   4       39.44       37.29      8.87 o 
 -15   4   4      151.37      138.70     12.88 o 
 -14   4   4      254.69      282.08     15.86 o 
 -13   4   4       24.29       22.97      5.94 o 
 -12   4   4      119.56      129.91     11.43 o 
 -11   4   4        0.38        0.48      4.54 o 
 -10   4   4     1072.61     1080.26     24.50 o 
  -9   4   4     1006.86      963.58     22.37 o 
  -8   4   4     1639.00     1598.73     29.62 o 
  -7   4   4      590.00      659.38     13.79 o 
  -6   4   4      302.38      288.63      8.66 o 
  -5   4   4     1391.69     1524.13     23.10 o 
  -4   4   4     1260.43     1403.99     21.58 o 
  -3   4   4     9901.26    10053.35    102.52 o 
  -2   4   4      665.22      730.01     14.09 o 
  -1   4   4      811.84      925.35     16.05 o 
   0   4   4       61.80      127.39      5.65 o 
   1   4   4        1.08        3.39      2.05 o 
   2   4   4      126.98       98.30      7.69 o 
   3   4   4      513.59      507.07     11.74 o 
   4   4   4      140.44      116.62      5.73 o 
   5   4   4       42.90       51.05      5.63 o 
   6   4   4       88.48       56.46      5.80 o 
   7   4   4       41.65       36.41      5.19 o 
   8   4   4      115.13      133.01      8.67 o 
   9   4   4      178.77      209.34     10.58 o 
  10   4   4       16.37       15.59      4.96 o 
  11   4   4      711.08      712.43     25.55 o 
  12   4   4      295.10      284.29     17.88 o 
  13   4   4     2310.86     2299.92     53.27 o 
  14   4   4      451.21      454.97     23.67 o 
  15   4   4      143.67      121.00     15.04 o 
  16   4   4      268.76      283.48     21.17 o 
  17   4   4        0.13        9.24      8.49 o 
  18   4   4       29.34       38.62     13.41 o 
  19   4   4       67.66       82.02     19.83 o 
 -19   5   4       34.51       27.20     14.54 o 
 -18   5   4       67.38       58.90     17.04 o 
 -17   5   4       64.86       48.05     14.63 o 
 -16   5   4       62.11       74.49     15.75 o 
 -15   5   4       66.64       48.38      9.71 o 
 -14   5   4       16.29       22.44      7.50 o 
 -13   5   4       55.66       73.11      9.28 o 
 -12   5   4      115.58      121.63     11.81 o 
 -11   5   4       34.95       35.85      6.82 o 
 -10   5   4      298.31      288.14     19.17 o 
  -9   5   4      432.25      421.60     23.08 o 
  -8   5   4      877.42      856.04     28.06 o 
  -7   5   4        0.24        4.62      4.43 o 
  -6   5   4     1291.80     1271.15     26.13 o 
  -5   5   4      305.75      270.05     10.03 o 
  -4   5   4     1621.68     1565.07     24.72 o 
  -3   5   4      958.79      923.93     17.54 o 
  -2   5   4     1409.75     1472.92     23.51 o 
  -1   5   4      177.04      198.36      9.36 o 
   0   5   4      320.11      306.72     10.57 o 
   1   5   4       91.67       69.52      9.32 o 
   2   5   4      215.18      212.27      9.68 o 
   3   5   4      310.47      349.09     16.51 o 
   4   5   4        0.72        1.33      2.69 o 
   5   5   4      297.63      298.65     12.74 o 
   6   5   4      183.04      168.09     10.14 o 
   7   5   4       12.34       13.57      5.26 o 
   8   5   4       44.15       32.06      6.55 o 
   9   5   4      243.77      215.15     12.01 o 
  10   5   4      206.12      188.50     15.39 o 
  11   5   4      193.01      192.91     15.75 o 
  12   5   4       66.23       67.29     11.29 o 
  13   5   4      150.42      137.10     15.27 o 
  14   5   4      150.37      160.04     16.68 o 
  15   5   4       41.51       39.90     10.48 o 
  16   5   4       53.10       29.90     12.30 o 
  17   5   4      152.48      137.38     20.23 o 
  18   5   4        2.52       18.42     12.26 o 
 -17   6   4       11.36       23.79     14.44 o 
 -16   6   4       50.53       62.62     16.01 o 
 -15   6   4      221.72      284.45     19.30 o 
 -14   6   4      248.56      264.55     17.38 o 
 -13   6   4       50.74       41.41      8.39 o 
 -12   6   4       11.13        2.96      6.31 o 
 -11   6   4      326.43      376.20     16.98 o 
 -10   6   4      128.30      129.49     10.88 o 
  -9   6   4       94.36      106.99      9.90 o 
  -8   6   4       18.93       11.74      5.63 o 
  -7   6   4      366.84      362.17     15.10 o 
  -6   6   4      230.68      227.85     18.32 o 
  -5   6   4     5026.48     4828.95     66.17 o 
  -4   6   4      379.72      355.66     14.26 o 
  -3   6   4      384.11      385.37     21.75 o 
  -2   6   4       40.73       29.49      5.32 o 
  -1   6   4      847.65      808.88     17.41 o 
   0   6   4        2.52        3.58      3.79 o 
   1   6   4        1.07       -2.98      3.68 o 
   2   6   4       34.00       33.59      5.34 o 
   3   6   4      819.46      792.50     19.64 o 
   4   6   4      310.05      345.67     15.10 o 
   5   6   4     1429.30     1327.95     29.70 o 
   6   6   4        0.70        3.08      4.33 o 
   7   6   4     1107.60     1039.19     32.55 o 
   8   6   4      237.60      213.38     12.79 o 
   9   6   4     1936.15     1896.85     39.38 o 
  10   6   4       67.90       59.29     10.61 o 
  11   6   4       81.38      105.58     13.79 o 
  12   6   4      228.30      232.21     19.19 o 
  13   6   4      733.68      761.78     42.31 o 
  14   6   4       41.42       54.92     14.62 o 
  15   6   4       61.60       70.49     15.92 o 
  16   6   4        9.48        9.28     10.81 o 
  17   6   4      433.01      403.50     32.15 o 
 -16   7   4       67.65       65.47     18.21 o 
 -15   7   4      323.67      365.02     40.52 o 
 -14   7   4      457.64      441.43     22.17 o 
 -13   7   4     1329.14     1290.14     35.97 o 
 -12   7   4       79.88      116.44     11.85 o 
 -11   7   4     1017.11     1037.02     30.99 o 
 -10   7   4      118.01      121.72     11.49 o 
  -9   7   4     1505.76     1555.17     35.28 o 
  -8   7   4        5.88        6.27      5.64 o 
  -7   7   4      278.97      321.77     15.40 o 
  -6   7   4      311.04      295.14     15.77 o 
  -5   7   4      236.48      224.83     13.03 o 
  -4   7   4       76.53       65.50      8.30 o 
  -3   7   4     3496.34     3323.95     51.44 o 
  -2   7   4       12.14        8.89      5.24 o 
  -1   7   4      869.02      772.96     20.13 o 
   0   7   4        0.12        3.30      4.63 o 
   1   7   4     1839.73     1686.17     35.58 o 
   2   7   4        0.03       -4.45      4.45 o 
   3   7   4     3976.34     3794.51     62.83 o 
   4   7   4       54.40       45.97      8.16 o 
   5   7   4     1858.01     1747.78     37.92 o 
   6   7   4        1.08       -4.84      4.84 o 
   7   7   4      474.06      401.07     18.02 o 
   8   7   4       11.65       12.73      6.12 o 
   9   7   4       22.77        5.36      8.06 o 
  10   7   4       16.02       15.75      8.73 o 
  11   7   4        2.48       -6.40      6.40 o 
  12   7   4       95.18      117.45     21.25 o 
  13   7   4      381.41      405.49     34.23 o 
  14   7   4      269.17      318.12     28.96 o 
  15   7   4      686.83      753.14     41.80 o 
 -13   8   4        4.03       -3.16      7.73 o 
 -12   8   4       12.89        0.90      7.55 o 
 -11   8   4       65.24       44.55     10.21 o 
 -10   8   4        7.89       14.61      7.12 o 
  -9   8   4       25.29       33.41      8.35 o 
  -8   8   4      193.21      187.15     13.76 o 
  -7   8   4       85.98      113.69     13.77 o 
  -6   8   4       63.12       48.01      8.58 o 
  -5   8   4     2028.88     2087.69     40.95 o 
  -4   8   4      407.04      395.05     22.20 o 
  -3   8   4        0.59        7.20      6.03 o 
  -2   8   4       20.49       24.86      9.89 o 
  -1   8   4      289.35      322.66     23.72 o 
   0   8   4       44.03       47.73      9.29 o 
   1   8   4      216.25      209.03     16.15 o 
   2   8   4        7.41        9.72      7.57 o 
   3   8   4       40.36       33.95     10.91 o 
   4   8   4       37.19       44.90     10.10 o 
   5   8   4        0.05        5.26      7.65 o 
   6   8   4      125.71      102.50     13.99 o 
   7   8   4        7.44        4.39      6.57 o 
   8   8   4      122.83      163.88     20.45 o 
   9   8   4      122.91      137.14     16.98 o 
  10   8   4      226.74      204.40     23.23 o 
  11   8   4       11.40       22.59     15.95 o 
  12   8   4        2.21      -10.30     10.34 o 
  13   8   4      357.03      388.25     45.75 o 
 -11   9   4       10.76        8.40     25.19 o 
 -10   9   4        0.19       -6.74      6.74 o 
  -9   9   4        1.76        6.95      7.66 o 
  -8   9   4      215.10      202.45     16.85 o 
  -7   9   4      130.74      111.47     15.83 o 
  -6   9   4       20.17        6.80      8.80 o 
  -5   9   4       20.68       28.65     11.52 o 
  -4   9   4       41.38       51.06     13.24 o 
  -3   9   4       24.78       13.82     15.87 o 
  -2   9   4        9.72        3.71     10.26 o 
  -1   9   4       30.03       17.66     10.56 o 
   0   9   4      207.19      193.05     21.11 o 
   1   9   4        1.01        1.51      8.77 o 
   2   9   4      233.13      182.68     28.56 o 
   3   9   4        0.01        2.89     12.81 o 
   4   9   4      143.13      172.95     21.20 o 
   5   9   4       15.49        9.21     10.95 o 
   6   9   4       19.35       13.36      9.44 o 
   7   9   4        5.93        9.33      9.24 o 
   8   9   4      255.33      309.32     27.67 o 
   9   9   4       32.87       35.51     15.05 o 
  10   9   4       47.28       43.78     15.40 o 
  -6  10   4      105.93       80.58     21.57 o 
  -5  10   4        3.43        9.09     12.00 o 
  -4  10   4      447.01      430.31     31.28 o 
  -3  10   4      207.53      164.34     21.60 o 
  -2  10   4      247.19      280.29     26.39 o 
  -1  10   4        0.33        1.51     12.51 o 
   0  10   4       11.28       -2.43     14.04 o 
   1  10   4       40.88       64.19     21.06 o 
   2  10   4      574.69      592.21     48.80 o 
   3  10   4       28.97       71.37     22.26 o 
   4  10   4      288.93      299.78     36.55 o 
   5  10   4        2.69       -8.83     14.46 o 
 -21   1   5       52.38       55.96     19.66 o 
 -20   1   5      322.77      327.86     26.19 o 
 -19   1   5      601.66      593.69     23.49 o 
 -18   1   5       67.37       81.31      9.74 o 
 -17   1   5      486.40      516.26     16.15 o 
 -16   1   5        0.91        4.21      4.26 o 
 -15   1   5      238.72      232.47     10.55 o 
 -14   1   5      476.87      487.10     16.13 o 
 -13   1   5       77.06       71.86      7.09 o 
 -12   1   5      970.41      882.46     17.80 o 
 -11   1   5       71.46       70.66      5.42 o 
 -10   1   5     4852.47     5167.70     58.97 o 
  -9   1   5      214.62      268.62      8.75 o 
  -8   1   5     4376.54     4441.10     56.27 o 
  -7   1   5      589.10      512.84     15.33 o 
  -6   1   5     7058.69     7198.58     85.95 o 
  -5   1   5      827.32      820.45     13.97 o 
  -4   1   5     1856.32     1952.31     25.26 o 
  -3   1   5     1525.68     1533.60     22.07 o 
  -2   1   5       18.88       27.26      7.76 o 
  -1   1   5       42.94       39.06      2.98 o 
   0   1   5      932.59      948.61     13.62 o 
   1   1   5      428.19      454.94     13.27 o 
   2   1   5     1217.12     1291.30     19.28 o 
   3   1   5        0.07        0.11      1.42 o 
   4   1   5     1211.35     1158.20     18.55 o 
   5   1   5      384.81      301.00     11.41 o 
   6   1   5      489.06      435.01     14.01 o 
   7   1   5      538.10      486.65     10.78 o 
   8   1   5     4737.28     4710.72     55.05 o 
   9   1   5      894.22      809.58     15.69 o 
  10   1   5      615.88      624.40     13.01 o 
  11   1   5       98.53      114.22      6.30 o 
  12   1   5      910.61      874.97     20.03 o 
  13   1   5      846.46      837.26     20.47 o 
  14   1   5       38.90       30.35      5.85 o 
  15   1   5      112.16      101.64     10.04 o 
  16   1   5      290.75      285.29     16.21 o 
  17   1   5      885.35      926.61     28.59 o 
  18   1   5       26.16       34.17      9.72 o 
  19   1   5      274.71      322.39     35.91 o 
  20   1   5        2.19       -4.01      8.31 o 
 -21   2   5       19.05       23.67     17.33 o 
 -20   2   5      433.62      457.88     31.36 o 
 -19   2   5        0.24        3.57      9.88 o 
 -18   2   5      416.08      444.44     20.35 o 
 -17   2   5        1.84       -1.14      5.59 o 
 -16   2   5     2238.35     2264.14     44.77 o 
 -15   2   5      313.91      297.16     13.41 o 
 -14   2   5      857.91      843.49     21.14 o 
 -13   2   5        2.10        3.89      3.63 o 
 -12   2   5     1348.92     1333.23     25.76 o 
 -11   2   5      125.62      122.41      7.90 o 
 -10   2   5       26.68       55.82      5.54 o 
  -9   2   5      518.47      622.43     14.67 o 
  -8   2   5      150.00      206.87      8.35 o 
  -7   2   5     3061.85     3380.40     43.43 o 
  -6   2   5     4351.23     4341.83     52.38 o 
  -5   2   5      411.64      423.94     10.10 o 
  -4   2   5        0.76       -1.43      1.43 o 
  -3   2   5      415.72      406.02      9.42 o 
  -2   2   5     2814.39     2661.40     33.31 o 
  -1   2   5      650.15      564.54     11.97 o 
   0   2   5     6616.74     6710.05     79.78 o 
   1   2   5      798.15      723.82     13.83 o 
   2   2   5     2729.89     2475.14     33.82 o 
   3   2   5        2.15        2.16      1.64 o 
   4   2   5      586.44      555.02     11.40 o 
   5   2   5      440.02      432.09      9.19 o 
   6   2   5        0.01       13.84      6.24 o 
   7   2   5        0.59        1.77      1.68 o 
   8   2   5      345.41      337.17      8.00 o 
   9   2   5        5.13       19.52      2.83 o 
  10   2   5      224.38      231.27      8.03 o 
  11   2   5     1748.38     1724.73     26.15 o 
  12   2   5       48.44       61.02      5.99 o 
  13   2   5      841.43      830.76     21.46 o 
  14   2   5      412.21      428.66     16.48 o 
  15   2   5      376.95      430.82     24.51 o 
  16   2   5      127.68      152.92     20.75 o 
  17   2   5      395.66      398.28     23.98 o 
  18   2   5       40.27       38.11      9.36 o 
  19   2   5       89.77       92.18     15.97 o 
  20   2   5        2.87       -2.86      8.36 o 
 -20   3   5        5.39        2.32     12.03 o 
 -19   3   5       27.69       21.93     12.51 o 
 -18   3   5        6.29       12.12     10.74 o 
 -17   3   5      153.15      153.34     16.91 o 
 -16   3   5       29.30       47.29      8.93 o 
 -15   3   5        6.20       24.46      6.97 o 
 -14   3   5      373.68      364.01     16.74 o 
 -13   3   5       22.05        9.46      5.21 o 
 -12   3   5       58.72       76.94      8.46 o 
 -11   3   5       81.81       92.30      7.35 o 
 -10   3   5     3288.52     3119.65     44.41 o 
  -9   3   5      918.99      889.03     20.03 o 
  -8   3   5      645.75      549.04     18.05 o 
  -7   3   5     1795.12     1845.80     28.79 o 
  -6   3   5     2005.42     1996.81     41.32 o 
  -5   3   5      460.46      488.26     12.03 o 
  -4   3   5     8878.89     9186.12    100.99 o 
  -3   3   5     5324.05     5631.45     65.30 o 
  -2   3   5     3616.46     3493.10     43.58 o 
  -1   3   5      169.23      252.57      8.79 o 
   0   3   5     1003.89     1083.29     17.63 o 
   1   3   5       10.38        5.83      3.05 o 
   2   3   5      568.72      621.57     12.09 o 
   3   3   5     2521.75     2356.17     30.63 o 
   4   3   5      296.74      280.16      8.25 o 
   5   3   5      127.43      117.79      7.31 o 
   6   3   5        0.12        3.85      2.30 o 
   7   3   5       26.52       30.12      5.26 o 
   8   3   5      183.85      228.22      7.83 o 
   9   3   5       35.07       46.57      4.63 o 
  10   3   5      846.93      799.30     17.00 o 
  11   3   5        1.20        0.70      5.28 o 
  12   3   5      174.31      179.96     12.67 o 
  13   3   5      354.36      287.31     16.01 o 
  14   3   5      630.47      643.08     31.35 o 
  15   3   5        1.20       -3.95      7.35 o 
  16   3   5       50.41       44.44     10.43 o 
  17   3   5      885.74      872.84     34.03 o 
  18   3   5        0.25        9.52     10.15 o 
  19   3   5      648.99      727.96     38.38 o 
  20   3   5      109.53       66.94     16.48 o 
 -20   4   5        3.25        0.66     13.22 o 
 -19   4   5      354.92      412.34     39.30 o 
 -18   4   5       89.80      125.43     20.96 o 
 -17   4   5      331.17      380.65     23.63 o 
 -16   4   5      646.76      623.74     23.80 o 
 -15   4   5        7.00        1.17      5.95 o 
 -14   4   5       16.25        3.69      5.76 o 
 -13   4   5       17.57       18.60      6.19 o 
 -12   4   5      382.76      339.49     16.14 o 
 -11   4   5       85.91       95.06     10.45 o 
 -10   4   5      292.67      269.72     13.63 o 
  -9   4   5      439.62      447.91     16.51 o 
  -8   4   5      321.40      325.97     11.60 o 
  -7   4   5     2300.95     2276.36     32.18 o 
  -6   4   5        2.59        3.13      2.69 o 
  -5   4   5     1153.72     1090.36     20.16 o 
  -4   4   5     2851.50     2790.53     38.58 o 
  -3   4   5      209.13      212.15      8.45 o 
  -2   4   5      770.78      831.18     18.19 o 
  -1   4   5     1580.49     1741.70     27.61 o 
   0   4   5        8.83       38.48      4.98 o 
   1   4   5      393.98      453.22     11.19 o 
   2   4   5      500.92      593.86     13.42 o 
   3   4   5       80.16      123.60      5.40 o 
   4   4   5       51.95       64.85      4.84 o 
   5   4   5       83.11      181.22      7.05 o 
   6   4   5      661.34      608.34     15.15 o 
   7   4   5        3.08        0.88      2.79 o 
   8   4   5       63.59       94.77      7.45 o 
   9   4   5     1595.95     1596.80     42.35 o 
  10   4   5      790.79      784.64     26.14 o 
  11   4   5      102.03      104.03     11.78 o 
  12   4   5       98.89      101.19     12.00 o 
  13   4   5      123.38      137.46     14.35 o 
  14   4   5       93.14       88.41     12.88 o 
  15   4   5      103.83       96.59     13.49 o 
  16   4   5      158.63      147.54     16.68 o 
  17   4   5        1.29        8.55      9.81 o 
  18   4   5      529.26      572.82     45.47 o 
  19   4   5      168.64      170.38     22.97 o 
 -19   5   5      125.32      109.32     20.58 o 
 -18   5   5        2.60       24.96     13.88 o 
 -17   5   5      477.97      484.28     42.41 o 
 -16   5   5       42.13       44.05     11.35 o 
 -15   5   5      495.05      517.25     22.48 o 
 -14   5   5       13.97        5.09      6.75 o 
 -13   5   5      238.71      234.03     15.21 o 
 -12   5   5      262.07      242.97     15.01 o 
 -11   5   5      172.66      158.08     17.49 o 
 -10   5   5      714.18      689.49     20.72 o 
  -9   5   5     1066.40     1027.50     24.81 o 
  -8   5   5     2370.85     2220.43     38.59 o 
  -7   5   5     2269.26     2304.99     38.94 o 
  -6   5   5      319.29      297.43     12.81 o 
  -5   5   5     4276.34     4058.85     49.94 o 
  -4   5   5     3222.49     3200.30     41.44 o 
  -3   5   5      963.26      917.43     19.11 o 
  -2   5   5      830.82      781.47     27.14 o 
  -1   5   5     1613.65     1633.48     29.80 o 
   0   5   5     1208.96     1168.94     24.13 o 
   1   5   5     1965.76     2129.21     35.98 o 
   2   5   5     2450.70     2535.90     40.80 o 
   3   5   5     1334.95     1243.39     26.84 o 
   4   5   5      351.89      316.07     10.24 o 
   5   5   5     1009.56     1011.26     30.30 o 
   6   5   5      253.10      282.16     18.98 o 
   7   5   5      837.83      804.94     21.34 o 
   8   5   5      146.60      144.42      9.75 o 
   9   5   5      353.70      369.68     15.16 o 
  10   5   5     1415.27     1388.49     38.29 o 
  11   5   5      968.85      954.42     35.60 o 
  12   5   5      504.50      480.47     24.33 o 
  13   5   5      611.08      573.82     50.75 o 
  14   5   5     1091.02     1136.50     38.46 o 
  15   5   5      466.08      473.52     28.99 o 
  16   5   5      487.43      580.80     34.40 o 
  17   5   5      279.50      298.26     27.69 o 
  18   5   5       50.40       43.46     14.84 o 
 -17   6   5        8.55       11.02     12.92 o 
 -16   6   5       20.48        7.26     18.04 o 
 -15   6   5       71.89       66.27     13.10 o 
 -14   6   5      172.94      155.83     14.32 o 
 -13   6   5      261.48      279.95     21.65 o 
 -12   6   5        0.67        2.14      6.38 o 
 -11   6   5      283.85      306.22     16.79 o 
 -10   6   5        1.76       -4.41      5.32 o 
  -9   6   5      847.21      859.98     24.88 o 
  -8   6   5      725.54      713.29     21.23 o 
  -7   6   5      600.73      594.90     18.96 o 
  -6   6   5      482.68      465.19     16.84 o 
  -5   6   5     5127.54     4934.18     67.62 o 
  -4   6   5     4732.87     4551.46     62.89 o 
  -3   6   5      157.78      172.40     11.52 o 
  -2   6   5        9.68        6.41      4.06 o 
  -1   6   5      781.83      799.64     19.01 o 
   0   6   5      236.99      242.14     15.08 o 
   1   6   5      237.41      262.10     12.31 o 
   2   6   5        0.21        2.97      3.97 o 
   3   6   5      193.10      204.16     19.69 o 
   4   6   5       13.59       22.25      6.01 o 
   5   6   5       65.50       54.42      7.61 o 
   6   6   5      373.32      374.84     21.22 o 
   7   6   5       14.79       18.15      5.73 o 
   8   6   5        0.07        1.76      4.96 o 
   9   6   5      369.24      364.97     20.86 o 
  10   6   5      191.55      217.21     17.79 o 
  11   6   5      188.60      192.27     17.42 o 
  12   6   5       39.28       40.08      9.99 o 
  13   6   5       85.41       89.43     14.03 o 
  14   6   5       66.79       57.56     15.18 o 
  15   6   5       17.95       23.85     12.68 o 
  16   6   5        1.85        7.48     11.56 o 
  17   6   5       61.77      106.94     35.16 o 
 -16   7   5        1.45       13.68     14.08 o 
 -15   7   5       57.62       55.18     20.39 o 
 -14   7   5        6.47       13.09     10.31 o 
 -13   7   5      110.03      129.14     14.22 o 
 -12   7   5       28.25       26.86      8.41 o 
 -11   7   5      397.95      405.63     28.81 o 
 -10   7   5        4.66       -3.54      6.38 o 
  -9   7   5       88.37      102.21     11.37 o 
  -8   7   5        9.61       15.11      6.26 o 
  -7   7   5        3.04       -0.41      5.06 o 
  -6   7   5      660.80      612.61     20.33 o 
  -5   7   5      688.73      643.62     22.34 o 
  -4   7   5      543.19      556.19     20.56 o 
  -3   7   5        3.92       -4.57      6.47 o 
  -2   7   5      204.36      212.05     13.26 o 
  -1   7   5      336.48      293.04     26.66 o 
   0   7   5       77.31       64.42      9.57 o 
   1   7   5      419.94      426.98     17.29 o 
   2   7   5      494.23      462.08     18.47 o 
   3   7   5      103.35       95.73     11.46 o 
   4   7   5       11.98       12.22      5.92 o 
   5   7   5        6.21       10.30      6.96 o 
   6   7   5      318.40      303.45     27.51 o 
   7   7   5        1.93        0.42      6.07 o 
   8   7   5      262.05      291.90     29.12 o 
   9   7   5      241.81      235.55     18.98 o 
  10   7   5        0.13        2.39      7.44 o 
  11   7   5        5.49        8.75     10.60 o 
  12   7   5       48.26       52.88     14.24 o 
  13   7   5       75.66       95.63     18.09 o 
  14   7   5        6.47       16.67     16.55 o 
  15   7   5        5.03        0.29     12.93 o 
 -13   8   5      196.48      165.16     18.40 o 
 -12   8   5        2.80        4.38      7.83 o 
 -11   8   5      102.06      119.69     13.53 o 
 -10   8   5        0.42       10.18      7.70 o 
  -9   8   5       23.62       21.14      7.77 o 
  -8   8   5        2.44       11.14      7.27 o 
  -7   8   5      795.94      748.64     26.47 o 
  -6   8   5       95.31       93.54     11.78 o 
  -5   8   5       19.20       14.79      7.19 o 
  -4   8   5       49.02       60.63      9.87 o 
  -3   8   5        7.11        8.73      7.18 o 
  -2   8   5        3.60       -2.20      7.51 o 
  -1   8   5       20.44       17.93      9.95 o 
   0   8   5       39.94       22.42      7.79 o 
   1   8   5      199.57      195.17     15.91 o 
   2   8   5      131.91      107.80     13.26 o 
   3   8   5      260.95      266.15     16.73 o 
   4   8   5      143.03      132.85     14.58 o 
   5   8   5      297.21      292.70     20.09 o 
   6   8   5       50.02       72.15     12.25 o 
   7   8   5      550.45      542.33     34.08 o 
   8   8   5       68.35       68.20     12.74 o 
   9   8   5        2.92       -5.74      7.15 o 
  10   8   5       91.80      122.44     20.94 o 
  11   8   5       84.41      104.53     18.71 o 
  12   8   5      132.12      133.42     21.50 o 
  13   8   5        6.22        2.60     12.02 o 
 -10   9   5        0.85        5.16      8.93 o 
  -9   9   5      163.50      177.28     16.26 o 
  -8   9   5       32.10       45.84     10.48 o 
  -7   9   5      254.77      203.57     16.70 o 
  -6   9   5       69.04       81.75     16.12 o 
  -5   9   5      858.31      776.69     38.60 o 
  -4   9   5       24.15        7.96      9.52 o 
  -3   9   5        0.38        0.03      8.99 o 
  -2   9   5       19.55       12.98     10.04 o 
  -1   9   5      157.68      162.90     36.81 o 
   0   9   5        7.64        3.34      8.77 o 
   1   9   5      551.93      526.30     37.98 o 
   2   9   5      442.33      357.84     36.27 o 
   3   9   5       29.10        5.86     10.49 o 
   4   9   5        6.69       18.55     12.29 o 
   5   9   5        6.71        1.16      9.56 o 
   6   9   5      196.84      230.83     24.07 o 
   7   9   5       48.90       50.45     14.67 o 
   8   9   5      205.18      198.50     23.79 o 
   9   9   5       67.44       75.18     16.92 o 
  10   9   5       18.26       -1.27     11.63 o 
  -5  10   5        0.53        3.06     10.44 o 
  -4  10   5        0.04        1.13     11.09 o 
  -3  10   5      118.44      140.38     25.29 o 
  -2  10   5        0.81        7.00     11.00 o 
  -1  10   5        1.14        3.00     10.81 o 
   0  10   5      156.30      162.91     27.76 o 
   1  10   5        7.02       11.54     16.33 o 
   2  10   5      108.37      133.42     27.82 o 
   3  10   5        0.01        0.31     14.56 o 
   4  10   5      323.07      308.57     37.34 o 
 -20   0   6      678.04      744.58     35.03 o 
 -19   0   6      476.55      535.15     39.81 o 
 -18   0   6      810.79      919.55     27.29 o 
 -17   0   6       35.52       46.77      8.14 o 
 -16   0   6       45.77       41.27      8.84 o 
 -15   0   6     1729.37     1772.90     42.50 o 
 -14   0   6      206.24      200.58     13.07 o 
 -13   0   6     1228.52     1250.53     36.23 o 
 -12   0   6        1.71       -1.70     11.04 o 
 -11   0   6       99.71       85.28      9.83 o 
 -10   0   6      212.97      222.08     15.24 o 
  -9   0   6    15070.82    16094.22    241.38 o 
  -8   0   6     1615.52     1504.40     28.16 o 
  -7   0   6      668.03      404.62     12.62 o 
  -6   0   6      248.99      213.50      8.68 o 
  -5   0   6    15096.96    15001.74    266.61 o 
  -4   0   6      964.81      949.53     23.66 o 
  -3   0   6    19085.61    19521.59    343.57 o 
  -2   0   6      381.90      385.99     10.93 o 
  -1   0   6    13662.92    12901.03    185.75 o 
   0   0   6       15.28       17.44      2.69 o 
   1   0   6      615.99      820.07     17.44 o 
   2   0   6       20.77       12.24      2.30 o 
   3   0   6    10279.75    11496.77    143.67 o 
   4   0   6     3463.88     3461.17     55.76 o 
   5   0   6    35086.72    36842.83    519.65 o 
   6   0   6       14.66       10.78      2.54 o 
   7   0   6     1710.67     2373.88     56.74 o 
   8   0   6       52.78       93.35     13.64 o 
   9   0   6     3817.91     3955.66     71.46 o 
  10   0   6      566.51      574.46     37.94 o 
  11   0   6      963.57      770.37     25.39 o 
  12   0   6       12.58       -0.04      4.66 o 
  13   0   6        0.95        5.64      6.59 o 
  14   0   6       23.99       30.98      8.17 o 
  15   0   6      112.27      145.32     15.05 o 
  16   0   6        0.01       -1.87      6.75 o 
  17   0   6      223.06      172.93     49.33 o 
  18   0   6        2.36      -10.00     10.00 o 
  19   0   6     1888.34     1928.80     72.72 o 
  20   0   6       68.13       56.67     25.19 o 
 -21   1   6       41.31       75.42     21.37 o 
 -20   1   6       78.38       67.58     17.17 o 
 -19   1   6      472.88      463.21     38.68 o 
 -18   1   6        0.97        4.03      7.45 o 
 -17   1   6     1736.30     1790.92     33.10 o 
 -16   1   6       74.12       78.17      7.93 o 
 -15   1   6      294.16      283.64     15.29 o 
 -14   1   6      180.75      195.29      9.96 o 
 -13   1   6     1485.79     1456.75     25.75 o 
 -12   1   6     1568.85     1527.49     29.41 o 
 -11   1   6     2907.34     2960.91     42.20 o 
 -10   1   6     1110.86     1047.70     20.15 o 
  -9   1   6     3709.93     3392.69     44.52 o 
  -8   1   6     1440.30     1441.55     23.22 o 
  -7   1   6     3404.49     3481.46     43.50 o 
  -6   1   6     1756.80     1833.45     25.72 o 
  -5   1   6     6044.97     6478.65     77.69 o 
  -4   1   6     1146.36     1157.42     21.72 o 
  -3   1   6      136.55       84.01      7.13 o 
  -2   1   6      240.90      256.86      8.89 o 
  -1   1   6        0.19        6.24      1.87 o 
   0   1   6       31.85       32.66      3.70 o 
   1   1   6       54.74       95.62      4.43 o 
   2   1   6      148.17      143.41      6.47 o 
   3   1   6        4.89        2.97      1.59 o 
   4   1   6       11.71       11.05      2.29 o 
   5   1   6      499.73      364.34     11.24 o 
   6   1   6     2727.70     3064.92     54.99 o 
   7   1   6     7371.89     7669.73    105.17 o 
   8   1   6      943.84      787.29     19.96 o 
   9   1   6      860.57      854.25     14.69 o 
  10   1   6      969.91     1070.60     17.84 o 
  11   1   6      264.57      236.69     10.27 o 
  12   1   6      254.05      202.43     10.28 o 
  13   1   6       37.03       32.66      5.48 o 
  14   1   6      181.83      193.32     11.08 o 
  15   1   6      365.84      320.34     17.61 o 
  16   1   6      326.84      334.39     17.49 o 
  17   1   6      410.47      486.49     21.48 o 
  18   1   6      176.97      196.26     17.78 o 
  19   1   6      527.11      650.52     35.53 o 
  20   1   6       47.21       48.38     12.72 o 
 -21   2   6       11.89       34.76     18.83 o 
 -20   2   6       32.44       34.10     18.17 o 
 -19   2   6      441.80      446.75     24.89 o 
 -18   2   6       41.10       32.66      9.79 o 
 -17   2   6       35.58       24.84      8.85 o 
 -16   2   6       54.79       40.81      9.56 o 
 -15   2   6      247.75      240.52     14.32 o 
 -14   2   6      686.82      615.98     18.03 o 
 -13   2   6      291.63      299.85     12.43 o 
 -12   2   6      943.58      928.09     20.85 o 
 -11   2   6      313.42      332.54     11.97 o 
 -10   2   6      248.84      211.79      9.32 o 
  -9   2   6     1219.84     1360.27     29.63 o 
  -8   2   6       51.65       25.17      3.87 o 
  -7   2   6     6246.83     6802.52     77.95 o 
  -6   2   6       67.51      101.37      7.82 o 
  -5   2   6       79.07      133.91      7.20 o 
  -4   2   6     1862.47     2045.30     28.15 o 
  -3   2   6      764.21      797.82     15.62 o 
  -2   2   6      427.80      497.92     11.48 o 
  -1   2   6      158.97      165.70      8.17 o 
   0   2   6        0.09        4.37      1.91 o 
   1   2   6       24.31       29.35      3.24 o 
   2   2   6     1988.79     1849.00     31.72 o 
   3   2   6     1328.73     1281.84     37.51 o 
   4   2   6       27.23       24.36      2.82 o 
   5   2   6     1904.03     2231.62     29.14 o 
   6   2   6      177.44      237.01      9.09 o 
   7   2   6      309.35      411.62      9.39 o 
   8   2   6      452.88      449.23      9.34 o 
   9   2   6      921.22     1088.42     17.22 o 
  10   2   6        5.51        8.72      2.84 o 
  11   2   6      199.94      162.74      8.78 o 
  12   2   6        0.80       -1.58      3.07 o 
  13   2   6      272.64      278.10     16.82 o 
  14   2   6      176.81      167.78     11.53 o 
  15   2   6       99.34       80.72     10.09 o 
  16   2   6      186.21      172.93     14.62 o 
  17   2   6      226.25      260.76     17.62 o 
  18   2   6       92.58       94.41     13.64 o 
  19   2   6       25.13       10.53      8.07 o 
  20   2   6        2.39       -5.59      8.78 o 
 -20   3   6       95.58      134.62     21.61 o 
 -19   3   6      253.58      271.44     27.37 o 
 -18   3   6       14.64       13.02      8.95 o 
 -17   3   6      400.23      414.59     23.60 o 
 -16   3   6      141.31      147.67     12.85 o 
 -15   3   6       37.94       34.99      7.57 o 
 -14   3   6      539.35      490.92     25.32 o 
 -13   3   6        6.08       -3.28      4.28 o 
 -12   3   6      947.72      936.77     26.93 o 
 -11   3   6       34.64       31.51      5.12 o 
 -10   3   6       34.71       17.76      4.69 o 
  -9   3   6      488.91      541.45     14.39 o 
  -8   3   6       50.06       48.40      5.71 o 
  -7   3   6     1075.42     1183.07     21.63 o 
  -6   3   6     2490.52     2546.83     35.93 o 
  -5   3   6      154.09      127.04      6.69 o 
  -4   3   6     3312.25     3336.60     43.28 o 
  -3   3   6        2.55       58.77     11.54 o 
  -2   3   6     2415.35     2454.35     36.43 o 
  -1   3   6       10.11        4.28      2.54 o 
   0   3   6     1425.18     1470.16     22.21 o 
   1   3   6        2.69        8.95      3.76 o 
   2   3   6      355.79      320.53     10.02 o 
   3   3   6      819.88      859.14     21.26 o 
   4   3   6     1100.63     1077.77     20.53 o 
   5   3   6      941.74      944.91     19.08 o 
   6   3   6      204.47      228.89     12.90 o 
   7   3   6      487.60      452.44      9.41 o 
   8   3   6      160.47      185.48      6.10 o 
   9   3   6        1.79       27.07      9.45 o 
  10   3   6     1282.17     1249.87     25.81 o 
  11   3   6      388.34      350.44     16.19 o 
  12   3   6      115.61      109.13     10.67 o 
  13   3   6        0.07        2.50      5.22 o 
  14   3   6       38.94       35.68      8.20 o 
  15   3   6      488.23      502.35     22.35 o 
  16   3   6        0.02       -0.34      6.42 o 
  17   3   6      286.62      280.27     21.12 o 
  18   3   6       21.18       25.45     14.24 o 
  19   3   6      147.88      157.93     42.42 o 
 -19   4   6      135.34      105.65     31.50 o 
 -18   4   6        5.36        3.85      9.26 o 
 -17   4   6      380.67      382.10     31.96 o 
 -16   4   6        0.21       -1.89      7.82 o 
 -15   4   6      647.56      661.27     24.02 o 
 -14   4   6      228.30      198.58     13.86 o 
 -13   4   6      176.75      183.16     13.13 o 
 -12   4   6        1.60        3.38      4.70 o 
 -11   4   6      206.44      193.79     12.37 o 
 -10   4   6      783.59      701.86     21.12 o 
  -9   4   6      185.57      197.44     13.24 o 
  -8   4   6      553.84      490.91     15.41 o 
  -7   4   6      598.53      628.15     20.73 o 
  -6   4   6      146.87      157.36      7.91 o 
  -5   4   6      227.10      206.64      8.66 o 
  -4   4   6      693.51      701.56     15.58 o 
  -3   4   6      707.64      638.49     14.61 o 
  -2   4   6        1.37       13.01      3.33 o 
  -1   4   6      720.16      836.76     25.95 o 
   0   4   6      215.77      253.17      9.71 o 
   1   4   6      667.27      598.17     13.22 o 
   2   4   6      149.30      174.26      7.17 o 
   3   4   6      186.81      229.70      7.70 o 
   4   4   6      143.74      180.70      7.54 o 
   5   4   6      244.33      247.45     13.77 o 
   6   4   6        0.17        1.63      2.57 o 
   7   4   6      599.56      611.17     14.51 o 
   8   4   6       93.38      118.51      8.09 o 
   9   4   6       95.36       90.65     10.56 o 
  10   4   6       79.08       87.47     10.54 o 
  11   4   6      217.24      226.77     21.08 o 
  12   4   6      959.94      895.93     39.54 o 
  13   4   6        3.22        0.17      7.47 o 
  14   4   6      120.11      124.21     14.45 o 
  15   4   6       54.66       93.80     13.75 o 
  16   4   6      553.37      555.74     39.08 o 
  17   4   6       30.31       45.21     18.29 o 
  18   4   6      970.07      978.64     53.06 o 
  19   4   6        9.02        8.22     14.55 o 
 -18   5   6        0.01       -0.93     11.31 o 
 -17   5   6       17.93       21.17     10.60 o 
 -16   5   6      122.98      118.40     15.82 o 
 -15   5   6      429.43      444.90     25.30 o 
 -14   5   6        3.25        1.04      6.61 o 
 -13   5   6        3.66        3.13      6.24 o 
 -12   5   6      945.36      874.54     26.56 o 
 -11   5   6      404.28      364.55     19.80 o 
 -10   5   6      207.25      219.96     13.69 o 
  -9   5   6      454.44      455.86     18.00 o 
  -8   5   6        4.17       11.42      5.45 o 
  -7   5   6       71.39       62.99      9.13 o 
  -6   5   6      325.02      362.37     15.20 o 
  -5   5   6      412.97      402.30     12.48 o 
  -4   5   6       29.20       22.33      4.40 o 
  -3   5   6      193.78      182.87     10.13 o 
  -2   5   6        3.30        2.55      3.11 o 
  -1   5   6      159.51      153.88      8.95 o 
   0   5   6      152.11      159.15      8.99 o 
   1   5   6       52.09       39.36      5.34 o 
   2   5   6       15.78       24.22      7.14 o 
   3   5   6       50.73       53.14      5.98 o 
   4   5   6      544.32      570.35     17.68 o 
   5   5   6      961.23      945.45     26.68 o 
   6   5   6        1.94        5.96      5.30 o 
   7   5   6       10.78       22.30      5.32 o 
   8   5   6       67.41       56.13      7.16 o 
   9   5   6       53.20       58.61      9.55 o 
  10   5   6      473.82      438.29     21.81 o 
  11   5   6      141.55      125.68     14.01 o 
  12   5   6      712.11      668.88     28.18 o 
  13   5   6       46.16       44.75     14.85 o 
  14   5   6      774.85      804.62     45.29 o 
  15   5   6      179.97      231.40     20.40 o 
  16   5   6       65.36       90.88     17.51 o 
  17   5   6      193.08      222.63     25.40 o 
  18   5   6       93.86       87.90     17.68 o 
 -17   6   6       21.02       14.57     12.89 o 
 -16   6   6      221.22      182.79     19.45 o 
 -15   6   6       62.43       72.78     13.95 o 
 -14   6   6      398.46      424.41     25.04 o 
 -13   6   6      417.88      384.20     40.62 o 
 -12   6   6     1685.49     1588.86     38.35 o 
 -11   6   6      317.64      346.13     25.94 o 
 -10   6   6      727.02      725.97     24.43 o 
  -9   6   6      239.68      266.08     17.05 o 
  -8   6   6     1881.84     1748.94     38.00 o 
  -7   6   6      152.92      159.10     11.95 o 
  -6   6   6     2198.50     2238.46     57.97 o 
  -5   6   6      515.47      492.52     18.64 o 
  -4   6   6     4133.73     4085.26     63.97 o 
  -3   6   6      134.95      212.57     10.37 o 
  -2   6   6     1753.35     1554.68     28.59 o 
  -1   6   6       31.20       31.08      5.98 o 
   0   6   6     1295.30     1261.79     39.28 o 
   1   6   6        0.28        0.26      3.80 o 
   2   6   6     3312.07     3175.72     73.35 o 
   3   6   6       24.81       35.10      9.69 o 
   4   6   6     1217.46     1194.14     32.61 o 
   5   6   6        2.12       -4.22      4.22 o 
   6   6   6     1031.17     1039.65     31.51 o 
   7   6   6      127.81      126.15     10.29 o 
   8   6   6      211.18      208.30     16.15 o 
   9   6   6      120.42      120.28     13.63 o 
  10   6   6      428.52      429.91     23.05 o 
  11   6   6      113.61      103.75     13.93 o 
  12   6   6        1.25        5.04      7.30 o 
  13   6   6        8.08        8.33      9.56 o 
  14   6   6      410.43      401.91     29.71 o 
  15   6   6      265.74      291.00     27.18 o 
  16   6   6      736.26      713.39     40.51 o 
 -15   7   6      112.10       95.30     15.43 o 
 -14   7   6      263.06      266.82     21.71 o 
 -13   7   6       15.76       14.42     10.05 o 
 -12   7   6      267.89      262.32     18.15 o 
 -11   7   6       36.64       45.38      9.58 o 
 -10   7   6      289.83      283.48     17.31 o 
  -9   7   6        1.31       -1.04      6.00 o 
  -8   7   6        3.50       10.18      6.76 o 
  -7   7   6      160.14      162.95     13.11 o 
  -6   7   6     1018.54     1023.24     28.70 o 
  -5   7   6        5.76        5.37      5.73 o 
  -4   7   6      167.60      189.98     13.27 o 
  -3   7   6       50.28       57.63      8.78 o 
  -2   7   6       73.96       74.57     10.17 o 
  -1   7   6      251.71      257.40     24.24 o 
   0   7   6     1054.99     1100.38     32.87 o 
   1   7   6      107.80      110.42     11.80 o 
   2   7   6       71.86       72.43     10.48 o 
   3   7   6       37.76       51.22      8.33 o 
   4   7   6      143.38      109.50     13.26 o 
   5   7   6       13.50        5.57      7.14 o 
   6   7   6     1194.49     1130.93     35.32 o 
   7   7   6       55.99       61.08     11.08 o 
   8   7   6     1353.92     1369.37     40.86 o 
   9   7   6       40.00       34.24      9.81 o 
  10   7   6      158.92      153.39     16.38 o 
  11   7   6       32.82       25.88     10.21 o 
  12   7   6      401.69      463.22     55.01 o 
  13   7   6        1.71      -10.01     10.01 o 
  14   7   6      294.15      313.89     29.24 o 
  15   7   6       35.10       57.70     16.91 o 
 -13   8   6       86.52       92.24     17.76 o 
 -12   8   6      371.22      398.74     24.86 o 
 -11   8   6       94.45      129.40     17.03 o 
 -10   8   6       45.44       51.17     10.37 o 
  -9   8   6        0.53        2.74      6.97 o 
  -8   8   6      215.39      243.59     16.77 o 
  -7   8   6      217.07      196.31     15.38 o 
  -6   8   6     1061.48     1060.13     31.25 o 
  -5   8   6       42.08       54.09     11.39 o 
  -4   8   6      154.92      135.80     12.78 o 
  -3   8   6      190.71      191.52     16.16 o 
  -2   8   6       57.93       51.50     11.90 o 
  -1   8   6       30.64       17.89      9.88 o 
   0   8   6        0.09        2.83      6.17 o 
   1   8   6       22.26       16.40      7.83 o 
   2   8   6      493.08      450.13     29.08 o 
   3   8   6       16.87       17.93      7.02 o 
   4   8   6      586.82      555.38     55.75 o 
   5   8   6        3.97       13.11      8.14 o 
   6   8   6      679.63      652.54     29.02 o 
   7   8   6       92.10       96.77     14.15 o 
   8   8   6      356.96      347.67     23.29 o 
   9   8   6       19.97       20.79     11.31 o 
  10   8   6        9.18       12.06     13.97 o 
  11   8   6       59.76       74.01     19.67 o 
  12   8   6       88.44       88.56     17.89 o 
 -10   9   6        0.69       -1.16      8.69 o 
  -9   9   6       38.41       50.98     11.19 o 
  -8   9   6       40.41       26.88      9.53 o 
  -7   9   6      749.52      739.32     28.22 o 
  -6   9   6      189.22      211.01     21.74 o 
  -5   9   6        7.76        5.52     12.68 o 
  -4   9   6        9.93       -1.78      9.24 o 
  -3   9   6       46.01       66.09     14.81 o 
  -2   9   6        4.76       -7.88      8.62 o 
  -1   9   6       53.06       63.92     16.30 o 
   0   9   6        1.16        4.65      9.16 o 
   1   9   6       75.50       63.55     15.20 o 
   2   9   6       12.78       16.53     11.06 o 
   3   9   6      105.62      112.29     21.52 o 
   4   9   6       18.58       13.34     10.51 o 
   5   9   6       42.11       40.01     15.12 o 
   6   9   6       40.36       16.29      9.88 o 
   7   9   6       87.24      121.04     19.38 o 
   8   9   6      148.65      148.64     21.98 o 
   9   9   6       23.64       33.64     14.63 o 
  -5  10   6      107.40       72.67     16.60 o 
  -4  10   6        1.13        8.63     11.84 o 
  -3  10   6       15.22       23.00     12.33 o 
  -2  10   6        1.57       -7.17     10.17 o 
  -1  10   6       67.42       74.81     17.04 o 
   0  10   6      145.10      127.53     30.31 o 
   1  10   6       64.31       83.19     30.96 o 
   2  10   6       39.41       37.00     33.58 o 
   3  10   6        8.42       -2.13     13.78 o 
   4  10   6       97.10      108.58     25.71 o 
 -21   1   7      154.39      227.33     73.99 o 
 -20   1   7       77.80       82.59     16.16 o 
 -19   1   7      638.64      622.42     35.88 o 
 -18   1   7      205.33      206.58     17.19 o 
 -17   1   7      616.86      616.68     22.91 o 
 -16   1   7        0.11        5.61      5.11 o 
 -15   1   7     1363.82     1385.19     28.72 o 
 -14   1   7       53.38       63.02      7.35 o 
 -13   1   7      736.96      717.71     25.17 o 
 -12   1   7        1.44        6.82      3.79 o 
 -11   1   7      585.85      585.93     16.62 o 
 -10   1   7       15.47       15.28      3.34 o 
  -9   1   7       43.91       36.97      4.13 o 
  -8   1   7      251.62      197.94      7.60 o 
  -7   1   7      843.36      938.60     16.66 o 
  -6   1   7      494.09      564.14     12.18 o 
  -5   1   7     4070.58     4078.79     51.81 o 
  -4   1   7      314.49      326.36     16.81 o 
  -3   1   7     1223.89     1209.02     28.02 o 
  -2   1   7      105.61       95.91      4.15 o 
  -1   1   7     1130.35     1102.74     17.55 o 
   0   1   7      127.32      124.50      6.07 o 
   1   1   7     1481.66     1471.65     22.47 o 
   2   1   7     1479.80     1431.94     29.32 o 
   3   1   7       34.00       55.25      2.90 o 
   4   1   7     1597.14     1833.29     30.56 o 
   5   1   7     2315.76     2572.50     36.65 o 
   6   1   7      375.67      464.09     13.83 o 
   7   1   7     6552.48     6544.15     92.17 o 
   8   1   7     1273.29     1296.31     27.85 o 
   9   1   7     5566.92     5719.90    112.10 o 
  10   1   7     2519.79     2493.40     36.91 o 
  11   1   7      533.05      545.62     15.20 o 
  12   1   7     1609.91     1538.87     28.56 o 
  13   1   7      124.22      136.15      9.34 o 
  14   1   7      844.71      820.54     23.15 o 
  15   1   7       66.80       71.18      9.22 o 
  16   1   7      663.32      674.74     23.91 o 
  17   1   7      120.22      111.93     19.34 o 
  18   1   7      412.59      447.51     44.84 o 
  19   1   7        7.74       21.98     11.10 o 
  20   1   7       28.83       34.25     13.52 o 
 -21   2   7      593.56      636.00     48.22 o 
 -20   2   7        0.00      -10.44     13.10 o 
 -19   2   7        4.15       11.63     11.10 o 
 -18   2   7       70.23       97.60     13.92 o 
 -17   2   7      497.24      491.31     24.21 o 
 -16   2   7      310.53      307.45     19.22 o 
 -15   2   7        7.25       15.40      5.19 o 
 -14   2   7        3.97        9.56      4.47 o 
 -13   2   7        4.19        1.74      3.98 o 
 -12   2   7      163.47      136.22      8.66 o 
 -11   2   7     1433.60     1397.02     36.09 o 
 -10   2   7        0.05       -1.15      2.77 o 
  -9   2   7      200.48      181.84     12.71 o 
  -8   2   7       39.60       41.00      4.47 o 
  -7   2   7     6165.56     6027.71     70.51 o 
  -6   2   7        2.55       10.03      2.64 o 
  -5   2   7     6040.43     6190.19     70.66 o 
  -4   2   7      534.18      585.13     17.58 o 
  -3   2   7    12945.52    14173.59    161.88 o 
  -2   2   7     2522.50     2762.63     42.89 o 
  -1   2   7     5153.20     5226.06     65.11 o 
   0   2   7     1029.33     1021.30     18.69 o 
   1   2   7      687.91      758.72     15.16 o 
   2   2   7       53.54       68.65      4.83 o 
   3   2   7      711.23      673.97     13.19 o 
   4   2   7     2082.98     2079.93     25.69 o 
   5   2   7     1559.24     1833.68     23.44 o 
   6   2   7      225.87      202.98     10.03 o 
   7   2   7     1341.96     1401.41     28.71 o 
   8   2   7     2137.07     2168.84     39.89 o 
   9   2   7      568.41      505.57     14.87 o 
  10   2   7      449.38      416.38     13.53 o 
  11   2   7       11.71       22.40      4.46 o 
  12   2   7      131.31      120.17      8.33 o 
  13   2   7      585.77      565.27     19.54 o 
  14   2   7        5.63       -1.75      4.41 o 
  15   2   7      111.39      114.53     11.99 o 
  16   2   7       90.59       95.99     12.08 o 
  17   2   7       61.32       79.43     11.79 o 
  18   2   7      307.09      337.32     30.60 o 
  19   2   7       27.63       24.76      9.27 o 
  20   2   7      388.86      386.61     26.30 o 
 -20   3   7       62.73       59.50     30.96 o 
 -19   3   7       41.67       54.00     16.97 o 
 -18   3   7      112.20      153.57     26.31 o 
 -17   3   7      107.40       90.52     13.54 o 
 -16   3   7      107.38      114.14     17.27 o 
 -15   3   7      907.42      872.56     31.09 o 
 -14   3   7        0.09       -2.69      5.08 o 
 -13   3   7     1668.11     1434.78     37.06 o 
 -12   3   7      274.52      259.29     15.03 o 
 -11   3   7     1635.92     1609.23     29.11 o 
 -10   3   7        3.55        4.52      3.46 o 
  -9   3   7      942.13      874.80     18.99 o 
  -8   3   7       22.77       41.62      4.94 o 
  -7   3   7      945.99      909.42     18.56 o 
  -6   3   7     1560.85     1480.21     26.54 o 
  -5   3   7       60.15       44.30      4.63 o 
  -4   3   7        7.81        8.34      3.07 o 
  -3   3   7       17.33       20.78      3.88 o 
  -2   3   7       86.81       73.73      5.82 o 
  -1   3   7      345.55      353.57     10.83 o 
   0   3   7      904.49      957.86     18.90 o 
   1   3   7        7.26       10.54      2.98 o 
   2   3   7      300.51      271.36      9.48 o 
   3   3   7      221.67      176.94      7.93 o 
   4   3   7      301.65      397.87     11.52 o 
   5   3   7      153.94      156.80      7.90 o 
   6   3   7      227.69      279.03     11.44 o 
   7   3   7      635.29      621.27     40.29 o 
   8   3   7      146.73      162.79     10.52 o 
   9   3   7        7.17        9.60      3.29 o 
  10   3   7       51.69       38.81      5.55 o 
  11   3   7       21.79       27.07      5.37 o 
  12   3   7     1458.68     1344.39     32.75 o 
  13   3   7        2.98        7.06      5.59 o 
  14   3   7      117.02      143.63     13.26 o 
  15   3   7      218.59      173.67     14.55 o 
  16   3   7      228.59      253.02     33.80 o 
  17   3   7      125.40      124.46     14.05 o 
  18   3   7       29.08       17.82     11.79 o 
  19   3   7       69.27       60.87     15.45 o 
 -19   4   7        0.69       -1.38     11.52 o 
 -18   4   7       49.16       48.38     12.38 o 
 -17   4   7       46.26       43.84     11.77 o 
 -16   4   7      253.32      282.53     21.00 o 
 -15   4   7      154.18      179.57     20.57 o 
 -14   4   7      527.07      453.67     25.90 o 
 -13   4   7       56.76       71.25      9.10 o 
 -12   4   7      105.26      120.65     10.43 o 
 -11   4   7      588.41      597.97     20.00 o 
 -10   4   7      894.86      843.45     23.32 o 
  -9   4   7      106.39      131.21     10.12 o 
  -8   4   7      680.85      678.44     22.06 o 
  -7   4   7      881.29      782.36     17.98 o 
  -6   4   7       16.40       14.99      4.03 o 
  -5   4   7       39.31       41.53      5.00 o 
  -4   4   7      298.87      237.40      9.37 o 
  -3   4   7      597.76      600.99     15.87 o 
  -2   4   7        2.29        1.99      3.08 o 
  -1   4   7       28.79       41.92      5.14 o 
   0   4   7      815.30      844.76     18.82 o 
   1   4   7     1367.67     1365.14     22.64 o 
   2   4   7     1295.92     1423.26     23.24 o 
   3   4   7       24.02       36.98      4.27 o 
   4   4   7     1178.88     1164.89     19.84 o 
   5   4   7      489.04      493.18     13.22 o 
   6   4   7       56.95       49.06      5.82 o 
   7   4   7      847.45      885.27     28.63 o 
   8   4   7       91.97       99.26      8.27 o 
   9   4   7      711.34      666.75     32.42 o 
  10   4   7       79.91       98.72     11.82 o 
  11   4   7       33.79       31.61      8.03 o 
  12   4   7      290.52      291.60     18.46 o 
  13   4   7     1055.20     1074.96     34.72 o 
  14   4   7      102.39      113.63     14.15 o 
  15   4   7      186.86      229.94     29.42 o 
  16   4   7      201.08      210.84     19.61 o 
  17   4   7       26.32       40.76     13.73 o 
  18   4   7      354.12      355.47     29.58 o 
 -18   5   7      554.59      526.07     36.66 o 
 -17   5   7      195.27      212.35     20.28 o 
 -16   5   7       69.57       71.97     13.81 o 
 -15   5   7        2.74       -7.35      7.35 o 
 -14   5   7      126.23      145.75     15.96 o 
 -13   5   7      144.48      138.96     15.20 o 
 -12   5   7      721.38      726.04     24.42 o 
 -11   5   7       50.71       47.93      8.29 o 
 -10   5   7      405.93      390.58     17.35 o 
  -9   5   7        3.16        1.79      4.62 o 
  -8   5   7     1209.74     1190.60     31.01 o 
  -7   5   7      262.18      275.87     13.75 o 
  -6   5   7     2587.65     2493.23     44.48 o 
  -5   5   7     1910.46     1897.22     32.46 o 
  -4   5   7     1382.61     1311.27     24.45 o 
  -3   5   7     2019.82     1935.60     31.50 o 
  -2   5   7     2844.46     3020.75     46.87 o 
  -1   5   7     1799.08     1779.00     32.35 o 
   0   5   7       36.87       48.49      6.01 o 
   1   5   7      137.66      160.94      9.19 o 
   2   5   7      540.07      541.52     27.61 o 
   3   5   7       53.92       76.61      6.84 o 
   4   5   7     1373.68     1381.30     27.83 o 
   5   5   7      581.25      532.58     20.06 o 
   6   5   7       26.98       16.95      7.24 o 
   7   5   7       14.39       13.04      6.63 o 
   8   5   7      727.66      722.17     25.39 o 
   9   5   7      787.63      790.78     27.84 o 
  10   5   7       17.51       23.61      7.82 o 
  11   5   7        6.14        4.84      6.32 o 
  12   5   7      618.14      597.81     27.07 o 
  13   5   7      116.35      128.96     21.66 o 
  14   5   7      166.85      136.97     16.45 o 
  15   5   7      230.20      225.17     23.87 o 
  16   5   7       35.58       40.22     13.57 o 
  17   5   7       96.26      101.02     18.53 o 
 -17   6   7        1.52        9.89     14.21 o 
 -16   6   7      306.96      327.00     24.24 o 
 -15   6   7       18.97       17.30     10.59 o 
 -14   6   7      120.49      141.82     16.83 o 
 -13   6   7       78.42       70.48     16.51 o 
 -12   6   7      380.81      344.06     22.20 o 
 -11   6   7        9.01        8.50      8.70 o 
 -10   6   7       99.25       81.71     10.13 o 
  -9   6   7       55.86       63.30      9.05 o 
  -8   6   7       81.32       63.75      8.96 o 
  -7   6   7      973.17      880.73     25.24 o 
  -6   6   7      933.25      987.62     26.72 o 
  -5   6   7      208.54      184.38     12.59 o 
  -4   6   7     2762.82     2617.75     46.99 o 
  -3   6   7      192.10      215.13     11.54 o 
  -2   6   7      496.07      503.50     16.54 o 
  -1   6   7       65.95       62.71     10.47 o 
   0   6   7        0.82        4.16      3.87 o 
   1   6   7      237.68      252.27     12.35 o 
   2   6   7      180.30      219.34     11.72 o 
   3   6   7        1.16        8.16      5.37 o 
   4   6   7        7.29       12.81      6.20 o 
   5   6   7      386.68      405.65     19.40 o 
   6   6   7      164.86      149.57     13.71 o 
   7   6   7      480.13      460.25     38.77 o 
   8   6   7       86.17       77.02     11.28 o 
   9   6   7       45.19       38.21      9.15 o 
  10   6   7     1011.42      971.05     59.15 o 
  11   6   7      384.47      385.62     23.31 o 
  12   6   7       61.76       77.34     12.61 o 
  13   6   7      504.89      484.82     31.79 o 
  14   6   7      112.65       94.16     17.89 o 
  15   6   7      515.71      562.88     37.93 o 
  16   6   7      137.39      140.36     21.94 o 
 -15   7   7        0.03        2.64     10.06 o 
 -14   7   7      414.81      494.79     32.87 o 
 -13   7   7        1.03        0.87      8.91 o 
 -12   7   7       96.28      138.12     16.68 o 
 -11   7   7      331.23      310.29     21.40 o 
 -10   7   7      100.92      101.59     14.04 o 
  -9   7   7       22.94       20.75      7.45 o 
  -8   7   7       83.32       66.81     10.08 o 
  -7   7   7        2.88       17.19      7.36 o 
  -6   7   7      365.67      347.28     17.56 o 
  -5   7   7       27.78       12.27      6.47 o 
  -4   7   7        0.85       -4.55      4.62 o 
  -3   7   7       37.32       31.80      8.28 o 
  -2   7   7      243.48      229.05     15.50 o 
  -1   7   7       12.26        5.24      6.20 o 
   0   7   7      389.90      397.53     19.44 o 
   1   7   7      191.87      211.67     16.51 o 
   2   7   7      507.22      477.46     21.85 o 
   3   7   7     1478.43     1388.30     37.65 o 
   4   7   7      107.27      102.53     10.62 o 
   5   7   7        4.12        5.93      6.69 o 
   6   7   7      207.18      209.14     16.88 o 
   7   7   7      204.75      197.50     16.94 o 
   8   7   7        0.56       -5.55      5.55 o 
   9   7   7       15.18       10.17      7.75 o 
  10   7   7       20.03       11.18      8.36 o 
  11   7   7        4.63        7.26     10.29 o 
  12   7   7       21.07       15.79     11.23 o 
  13   7   7        0.01        3.15     10.81 o 
  14   7   7        9.20        2.65     11.18 o 
 -13   8   7        0.01        5.15      9.93 o 
 -12   8   7        6.35        7.07      9.88 o 
 -11   8   7       23.64        3.52     17.01 o 
 -10   8   7       20.05       25.67     10.33 o 
  -9   8   7       79.93       57.39     10.35 o 
  -8   8   7      276.16      232.00     21.22 o 
  -7   8   7      624.22      650.03     24.82 o 
  -6   8   7     1832.15     1678.94     40.17 o 
  -5   8   7      674.58      615.49     23.90 o 
  -4   8   7        0.98        9.02      7.39 o 
  -3   8   7        4.40       -3.18      7.99 o 
  -2   8   7      716.19      781.49     35.41 o 
  -1   8   7       64.70       82.14     14.23 o 
   0   8   7      622.06      620.62     31.77 o 
   1   8   7      125.90      131.93     13.98 o 
   2   8   7       20.13       30.04      7.67 o 
   3   8   7      367.28      390.17     20.44 o 
   4   8   7      106.85       97.16     11.75 o 
   5   8   7       40.90       37.60      9.69 o 
   6   8   7       13.81        4.24      8.07 o 
   7   8   7      228.87      207.77     18.79 o 
   8   8   7      518.85      484.86     26.68 o 
   9   8   7      114.03      152.60     20.78 o 
  10   8   7        6.62       -6.06      8.94 o 
  11   8   7      151.52      123.11     20.48 o 
  12   8   7      204.26      195.37     24.68 o 
 -10   9   7       97.78      110.67     17.57 o 
  -9   9   7       17.69       13.07      9.98 o 
  -8   9   7      160.45      174.38     19.54 o 
  -7   9   7      116.05      126.23     15.61 o 
  -6   9   7      321.84      382.32     27.55 o 
  -5   9   7      212.25      236.43     22.79 o 
  -4   9   7       11.41       16.23     10.27 o 
  -3   9   7        5.81       -0.92      9.05 o 
  -2   9   7       55.67       52.15     13.41 o 
  -1   9   7       12.73        0.06     16.06 o 
   0   9   7       21.30        7.82      9.72 o 
   1   9   7       20.15        9.14      9.67 o 
   2   9   7        3.70        6.41      9.62 o 
   3   9   7      381.87      393.13     28.53 o 
   4   9   7       75.70       92.32     16.51 o 
   5   9   7      118.27      164.68     21.05 o 
   6   9   7       22.06       30.91     12.88 o 
   7   9   7      266.65      318.62     28.05 o 
   8   9   7       42.60       54.74     15.98 o 
   9   9   7      203.93      246.24     26.79 o 
  -4  10   7       58.36       59.22     15.85 o 
  -3  10   7       91.37       92.79     19.44 o 
  -2  10   7       57.86       66.05     16.71 o 
  -1  10   7      125.88      125.67     20.15 o 
   0  10   7       36.60       43.77     14.77 o 
   1  10   7       41.49       44.68     20.18 o 
   2  10   7      117.65      117.29     26.72 o 
   3  10   7       89.24      106.22     57.20 o 
 -21   0   8        7.06       28.34     18.89 o 
 -20   0   8      104.60      124.57     20.68 o 
 -19   0   8       56.81       54.27     16.79 o 
 -18   0   8      390.04      392.37     29.99 o 
 -17   0   8     1109.07     1099.65     47.75 o 
 -16   0   8     3849.09     4103.54    153.23 o 
 -15   0   8       47.86       50.57      9.46 o 
 -14   0   8     4711.01     4402.25     83.08 o 
 -13   0   8     1000.95      989.74     29.76 o 
 -12   0   8     7152.76     6927.45    115.35 o 
 -11   0   8     1594.30     1591.86     36.53 o 
 -10   0   8     7177.07     6869.17    137.87 o 
  -9   0   8     1056.90     1073.35     48.80 o 
  -8   0   8      529.16      412.14     17.46 o 
  -7   0   8      494.76      435.87     16.50 o 
  -6   0   8     3659.74     3563.12     73.03 o 
  -5   0   8        9.48       12.59      3.75 o 
  -4   0   8     1120.51     1358.05     54.57 o 
  -3   0   8       20.06       20.84      2.95 o 
  -2   0   8       14.11       -1.61      1.61 o 
  -1   0   8      497.14      446.58     20.47 o 
   0   0   8    18063.84    18623.79    266.92 o 
   1   0   8      138.33      150.99      6.96 o 
   2   0   8     3423.50     3333.06     55.47 o 
   3   0   8       32.20       37.20      4.10 o 
   4   0   8      160.61      137.86     14.95 o 
   5   0   8        1.37       -1.66      1.66 o 
   6   0   8     7516.34     7173.30    110.19 o 
   7   0   8        1.81        1.35      2.48 o 
   8   0   8     8867.46     9257.07    179.57 o 
   9   0   8      210.65      147.99     13.87 o 
  10   0   8      471.38      542.02     31.48 o 
  11   0   8      610.42      666.76     23.90 o 
  12   0   8      637.89      557.20     41.54 o 
  13   0   8       36.99       32.15      7.98 o 
  14   0   8      699.65      677.34     27.34 o 
  15   0   8      452.01      428.66     23.62 o 
  16   0   8      234.09      225.81     24.11 o 
  17   0   8      406.49      444.63     42.50 o 
  18   0   8      436.06      483.28     36.34 o 
  19   0   8      385.88      456.83     75.56 o 
  20   0   8      367.59      422.95     52.47 o 
 -21   1   8       57.83       55.56     12.27 o 
 -20   1   8       24.35       30.36     12.25 o 
 -19   1   8      556.33      595.08     53.19 o 
 -18   1   8        2.50        1.41      7.25 o 
 -17   1   8      592.52      641.53     26.77 o 
 -16   1   8       53.09       52.83      8.61 o 
 -15   1   8      196.50      186.13     12.59 o 
 -14   1   8     1343.08     1359.09     27.55 o 
 -13   1   8      478.13      507.26     15.62 o 
 -12   1   8     2393.36     2465.15     38.19 o 
 -11   1   8      617.56      602.69     16.35 o 
 -10   1   8      150.45      108.36      8.02 o 
  -9   1   8       86.81       78.07      6.51 o 
  -8   1   8      922.99      821.43     17.16 o 
  -7   1   8        3.57        1.63      2.02 o 
  -6   1   8      990.43     1287.46     21.31 o 
  -5   1   8        1.80        0.92      2.14 o 
  -4   1   8      462.29      779.14     17.80 o 
  -3   1   8      366.26      347.48     10.66 o 
  -2   1   8        8.78        2.29      1.69 o 
  -1   1   8        0.02        0.24      1.56 o 
   0   1   8     1409.68     1263.07     20.45 o 
   1   1   8     1178.97     1206.97     27.40 o 
   2   1   8     1494.73     1806.52     27.15 o 
   3   1   8      163.91      159.04      5.40 o 
   4   1   8     4041.92     4579.07     58.24 o 
   5   1   8       41.82       57.39      5.53 o 
   6   1   8     1636.45     1541.01     29.88 o 
   7   1   8      962.11      949.02     22.62 o 
   8   1   8     7398.39     7518.28    121.95 o 
   9   1   8       80.47       72.85      7.66 o 
  10   1   8     4263.74     4094.56     58.99 o 
  11   1   8      140.14      151.48      8.84 o 
  12   1   8      279.45      277.23     11.68 o 
  13   1   8       32.93       29.35      5.71 o 
  14   1   8      611.82      707.75     19.96 o 
  15   1   8       57.70       60.35      8.76 o 
  16   1   8      170.96      186.15     14.01 o 
  17   1   8        1.61       -1.29      6.89 o 
  18   1   8      138.02      130.30     18.28 o 
  19   1   8       24.65       21.01     10.78 o 
  20   1   8        0.04        0.64     10.80 o 
 -20   2   8        2.02       -9.95      9.95 o 
 -19   2   8      222.63      235.63     23.19 o 
 -18   2   8      483.12      468.40     29.17 o 
 -17   2   8       12.43        5.36      7.88 o 
 -16   2   8      259.77      254.44     17.69 o 
 -15   2   8      760.61      739.76     23.74 o 
 -14   2   8       53.63       56.76      6.84 o 
 -13   2   8       10.75       10.17      4.66 o 
 -12   2   8       54.62       66.71      6.63 o 
 -11   2   8        4.82       -0.34      3.05 o 
 -10   2   8      607.93      612.57     20.96 o 
  -9   2   8        1.15        0.89      2.57 o 
  -8   2   8       54.49       67.17      5.30 o 
  -7   2   8      417.01      413.81     11.47 o 
  -6   2   8     1081.69     1071.38     20.45 o 
  -5   2   8     3259.30     3526.61     47.91 o 
  -4   2   8     2038.54     2247.64     33.32 o 
  -3   2   8     4377.55     4363.36     56.70 o 
  -2   2   8      729.52      710.47     15.08 o 
  -1   2   8     6847.04     7386.64     89.13 o 
   0   2   8        8.52        4.74      2.42 o 
   1   2   8      604.10      535.36     12.78 o 
   2   2   8      779.74      820.99     17.34 o 
   3   2   8      191.54      219.72      7.69 o 
   4   2   8     1308.64     1350.13     18.75 o 
   5   2   8      307.15      301.53      9.31 o 
   6   2   8     1796.85     1997.25     36.62 o 
   7   2   8       78.60       93.62      9.39 o 
   8   2   8      268.54      241.45     11.84 o 
   9   2   8      986.88      935.61     31.05 o 
  10   2   8      319.33      294.89     15.64 o 
  11   2   8     2241.27     2142.26     37.47 o 
  12   2   8      350.82      319.73     14.51 o 
  13   2   8      246.55      257.98     14.13 o 
  14   2   8      209.12      222.62     13.97 o 
  15   2   8      183.53      202.10     14.94 o 
  16   2   8      130.82      142.24     19.37 o 
  17   2   8       32.48       44.84     13.72 o 
  18   2   8       31.02       24.46      9.36 o 
  19   2   8       49.21       45.06     12.05 o 
 -20   3   8        1.65      -13.13     13.71 o 
 -19   3   8       18.21       18.57     11.90 o 
 -18   3   8       27.51       22.89     11.71 o 
 -17   3   8      144.02      135.67     15.75 o 
 -16   3   8      301.59      313.51     20.59 o 
 -15   3   8      180.13      158.01     25.16 o 
 -14   3   8       26.72       40.27      9.09 o 
 -13   3   8       88.56       75.85     11.29 o 
 -12   3   8       32.43       40.87      6.00 o 
 -11   3   8     1496.02     1323.38     27.69 o 
 -10   3   8      784.58      749.93     22.52 o 
  -9   3   8      222.63      187.40      8.97 o 
  -8   3   8       87.86       95.40      6.78 o 
  -7   3   8      333.37      289.61     13.06 o 
  -6   3   8       70.28       67.71      6.49 o 
  -5   3   8      114.53      108.02      6.80 o 
  -4   3   8      245.86      267.32     10.58 o 
  -3   3   8     2619.62     2855.93     54.91 o 
  -2   3   8      104.79       82.54      6.20 o 
  -1   3   8       99.73       89.40      6.39 o 
   0   3   8        7.70       12.88      3.32 o 
   1   3   8      779.16      877.44     27.08 o 
   2   3   8      117.93       87.49      5.99 o 
   3   3   8      384.78      417.99     12.12 o 
   4   3   8      459.33      552.31     18.18 o 
   5   3   8       62.11       61.50      9.72 o 
   6   3   8      143.30      159.20      8.33 o 
   7   3   8     1238.34     1268.81     28.38 o 
   8   3   8        6.56       21.59      4.78 o 
   9   3   8      398.91      392.20     13.19 o 
  10   3   8       73.38       83.78      9.10 o 
  11   3   8        5.00        2.53      4.60 o 
  12   3   8      162.55      178.20     13.20 o 
  13   3   8      191.11      163.06     13.38 o 
  14   3   8        4.00        6.57      5.97 o 
  15   3   8        0.79       -4.66      5.66 o 
  16   3   8       99.83      137.90     14.82 o 
  17   3   8      404.30      394.58     22.07 o 
  18   3   8       71.48       63.56     15.68 o 
  19   3   8       96.94       58.67     15.90 o 
 -19   4   8       13.33       10.74     11.82 o 
 -18   4   8      233.03      220.67     20.68 o 
 -17   4   8        0.75       -7.71      9.95 o 
 -16   4   8       83.35       97.20     20.15 o 
 -15   4   8      299.87      283.55     20.52 o 
 -14   4   8       22.78       18.86      8.52 o 
 -13   4   8      602.08      667.58     37.11 o 
 -12   4   8      108.02      122.05     10.95 o 
 -11   4   8      427.00      364.62     15.98 o 
 -10   4   8        5.53        6.86      5.82 o 
  -9   4   8      243.56      293.65     11.95 o 
  -8   4   8     1630.49     1664.49     31.44 o 
  -7   4   8       35.11       32.01      4.97 o 
  -6   4   8      136.28      150.82     11.42 o 
  -5   4   8      511.05      598.64     15.20 o 
  -4   4   8      414.88      436.72     20.56 o 
  -3   4   8      129.14      107.54      7.61 o 
  -2   4   8        4.91        1.70      3.02 o 
  -1   4   8      164.70      191.05      9.21 o 
   0   4   8       21.18       31.35      4.65 o 
   1   4   8       58.41       84.40      9.51 o 
   2   4   8      514.02      515.43     12.79 o 
   3   4   8      838.14      856.43     17.08 o 
   4   4   8      161.85      127.94      9.01 o 
   5   4   8     1073.81     1058.55     22.76 o 
   6   4   8      661.96      649.82     17.40 o 
   7   4   8      521.41      551.58     17.84 o 
   8   4   8        2.35        5.68      5.63 o 
   9   4   8     1083.72     1080.87     36.32 o 
  10   4   8      160.19      139.79     14.00 o 
  11   4   8       58.56       44.88     13.63 o 
  12   4   8        5.54        5.53      6.76 o 
  13   4   8       33.63       33.13      9.18 o 
  14   4   8      126.70      154.54     19.24 o 
  15   4   8      219.25      216.98     18.67 o 
  16   4   8      680.85      673.44     57.31 o 
  17   4   8      215.26      252.18     35.94 o 
  18   4   8      449.25      455.04     32.64 o 
 -18   5   8      181.05      203.46     20.61 o 
 -17   5   8       61.24       58.01     13.14 o 
 -16   5   8      118.30       92.07     14.82 o 
 -15   5   8        1.70       11.49      9.09 o 
 -14   5   8       20.67       18.04     14.09 o 
 -13   5   8      686.33      669.90     29.02 o 
 -12   5   8        0.06       -4.88      6.61 o 
 -11   5   8       68.01       47.83      8.29 o 
 -10   5   8       28.59       28.16      7.57 o 
  -9   5   8      297.36      295.43     18.00 o 
  -8   5   8     1362.37     1222.47     29.48 o 
  -7   5   8      493.50      474.61     17.94 o 
  -6   5   8      128.22      152.63      8.91 o 
  -5   5   8       45.61       42.67      5.74 o 
  -4   5   8      886.04      870.96     21.04 o 
  -3   5   8       46.26       51.96      9.39 o 
  -2   5   8      982.99     1022.50     23.15 o 
  -1   5   8     1161.38     1246.88     33.68 o 
   0   5   8        3.40        4.08      3.86 o 
   1   5   8     1533.68     1511.29     29.41 o 
   2   5   8      202.13      169.12      9.64 o 
   3   5   8      232.46      229.11     10.99 o 
   4   5   8        7.75        7.74      4.20 o 
   5   5   8     1824.09     1873.85     40.70 o 
   6   5   8      513.66      530.81     24.32 o 
   7   5   8      408.46      418.14     33.99 o 
   8   5   8      107.14      101.20     13.67 o 
   9   5   8        0.02       -4.18      4.18 o 
  10   5   8      374.39      367.79     42.72 o 
  11   5   8      360.73      335.22     20.21 o 
  12   5   8        8.88        7.37      7.29 o 
  13   5   8       38.61       31.20      9.95 o 
  14   5   8      107.55      127.53     15.75 o 
  15   5   8      147.11      125.56     19.18 o 
  16   5   8       33.66       34.19     13.08 o 
  17   5   8      184.26      182.67     37.34 o 
 -17   6   8       89.28       92.45     16.97 o 
 -16   6   8      175.19      176.15     19.37 o 
 -15   6   8      120.87      134.15     17.22 o 
 -14   6   8       28.08       28.68     12.27 o 
 -13   6   8       31.63       27.31     11.81 o 
 -12   6   8       18.69       22.75     10.03 o 
 -11   6   8      208.09      191.40     17.39 o 
 -10   6   8        4.72        1.45      5.81 o 
  -9   6   8      168.88      183.66     13.52 o 
  -8   6   8       21.78       17.99      8.49 o 
  -7   6   8      861.17      828.53     24.67 o 
  -6   6   8       37.25       32.76     10.10 o 
  -5   6   8      272.66      272.04     14.67 o 
  -4   6   8       26.06       33.94      8.63 o 
  -3   6   8      126.88      123.33      9.31 o 
  -2   6   8      140.38      105.16      8.95 o 
  -1   6   8       57.46       50.03      6.92 o 
   0   6   8        3.95       10.22      4.62 o 
   1   6   8       22.60       33.30      6.06 o 
   2   6   8       81.15       92.62     14.88 o 
   3   6   8       84.27       74.45      9.77 o 
   4   6   8      141.67      148.31     12.65 o 
   5   6   8      655.16      632.78     27.87 o 
   6   6   8       37.24       37.05      9.81 o 
   7   6   8     1988.76     1817.10     45.02 o 
   8   6   8        0.07       -0.86      6.20 o 
   9   6   8      823.64      786.20     42.91 o 
  10   6   8      123.44      110.83     13.93 o 
  11   6   8      287.86      302.18     20.96 o 
  12   6   8        8.31       -5.90      8.79 o 
  13   6   8      424.28      433.01     32.55 o 
  14   6   8       97.29      113.71     19.11 o 
  15   6   8      124.11      106.66     19.58 o 
  16   6   8       23.29       23.09     13.91 o 
 -15   7   8      217.74      249.25     29.54 o 
 -14   7   8      289.22      301.73     28.93 o 
 -13   7   8     1692.34     1741.65     55.60 o 
 -12   7   8      197.87      197.24     19.00 o 
 -11   7   8      157.46      159.15     18.03 o 
 -10   7   8      119.87      133.54     24.69 o 
  -9   7   8     1075.73     1077.83     42.61 o 
  -8   7   8      645.24      638.32     23.86 o 
  -7   7   8     3188.90     3127.59     62.12 o 
  -6   7   8       58.45       36.92      8.43 o 
  -5   7   8      307.48      314.85     16.66 o 
  -4   7   8       64.53       58.19     13.50 o 
  -3   7   8       43.31       45.09      8.94 o 
  -2   7   8      150.17      163.83     14.03 o 
  -1   7   8      411.83      435.11     22.87 o 
   0   7   8      206.94      199.85     14.54 o 
   1   7   8     2857.81     2833.59     57.57 o 
   2   7   8      228.52      230.25     15.83 o 
   3   7   8     1118.89     1127.43     33.69 o 
   4   7   8       68.26       67.75     10.40 o 
   5   7   8     1407.44     1416.80     39.04 o 
   6   7   8      162.97      185.75     16.13 o 
   7   7   8     1787.60     1763.69     72.26 o 
   8   7   8       58.85       50.34     17.27 o 
   9   7   8       19.41       16.59      9.15 o 
  10   7   8       73.42       62.05     11.93 o 
  11   7   8      223.34      206.38     22.88 o 
  12   7   8       18.68        4.24     10.60 o 
  13   7   8        0.91       -1.06      9.98 o 
  14   7   8       41.48       29.00     13.77 o 
 -13   8   8       75.99       80.37     14.90 o 
 -12   8   8       80.64       81.76     15.03 o 
 -11   8   8        0.20       -2.39      8.74 o 
 -10   8   8      111.07      110.86     23.29 o 
  -9   8   8       69.20       69.90     13.15 o 
  -8   8   8      112.85      108.42     12.75 o 
  -7   8   8      105.43      126.70     13.42 o 
  -6   8   8        0.05        8.50      7.11 o 
  -5   8   8      634.72      684.01     27.98 o 
  -4   8   8       10.09       14.31      8.42 o 
  -3   8   8      284.78      297.56     64.69 o 
  -2   8   8       35.49       31.06     10.89 o 
  -1   8   8      181.61      239.77     21.42 o 
   0   8   8       73.82       40.20     12.79 o 
   1   8   8      419.88      420.02     27.02 o 
   2   8   8       93.71      106.72     15.36 o 
   3   8   8       21.30       18.17      7.00 o 
   4   8   8        1.37        8.01      6.55 o 
   5   8   8        3.33        6.84      8.11 o 
   6   8   8      246.83      217.25     18.87 o 
   7   8   8       46.39       62.51     12.32 o 
   8   8   8      109.32      124.64     18.68 o 
   9   8   8      107.94      132.96     20.19 o 
  10   8   8       21.84       39.44     23.64 o 
  11   8   8       15.11       27.17     12.75 o 
  12   8   8       10.66        8.09     11.26 o 
  -9   9   8        5.33       -7.21      9.15 o 
  -8   9   8       14.39       12.89     10.03 o 
  -7   9   8       73.33       90.21     16.28 o 
  -6   9   8       57.45       83.79     15.57 o 
  -5   9   8       58.07       80.39     16.08 o 
  -4   9   8       64.48       77.74     15.30 o 
  -3   9   8       67.69       47.59     13.51 o 
  -2   9   8       25.78       10.19      9.82 o 
  -1   9   8      350.38      353.56     26.51 o 
   0   9   8        6.35        1.18     13.14 o 
   1   9   8       11.69        7.90     10.34 o 
   2   9   8       25.71       37.17     12.59 o 
   3   9   8        0.53        8.45      9.26 o 
   4   9   8      114.96      118.44     18.79 o 
   5   9   8        8.76        5.74     10.62 o 
   6   9   8        1.14        4.10     11.10 o 
   7   9   8        3.45       -9.38      9.95 o 
   8   9   8      157.12      197.79     26.60 o 
  -2  10   8        3.38       -5.61     10.80 o 
  -1  10   8      212.57      251.69     48.04 o 
   0  10   8      325.09      308.79     27.90 o 
   1  10   8       49.12       56.02     16.42 o 
 -21   1   9       25.95       33.53     14.09 o 
 -20   1   9      260.26      268.53     28.51 o 
 -19   1   9      108.19      100.47     19.12 o 
 -18   1   9      352.22      309.58     22.70 o 
 -17   1   9      231.79      220.70     17.26 o 
 -16   1   9      123.19      135.97     15.00 o 
 -15   1   9      335.11      337.75     18.78 o 
 -14   1   9      205.56      181.22     12.21 o 
 -13   1   9     1481.32     1412.50     27.46 o 
 -12   1   9      212.59      219.85     10.81 o 
 -11   1   9      127.70      118.65     10.49 o 
 -10   1   9     1037.86      967.80     20.60 o 
  -9   1   9        0.55        4.66      2.79 o 
  -8   1   9      363.75      347.98      8.82 o 
  -7   1   9       24.77       31.55      2.71 o 
  -6   1   9      176.06      147.20      8.47 o 
  -5   1   9      498.82      603.52     17.25 o 
  -4   1   9      116.79      119.49     11.97 o 
  -3   1   9       19.11       32.42      4.28 o 
  -2   1   9       10.90       11.82      2.24 o 
  -1   1   9       75.80       98.26      4.29 o 
   0   1   9     1127.88     1175.92     19.87 o 
   1   1   9       31.42       44.48      4.01 o 
   2   1   9     1830.83     1938.87     25.89 o 
   3   1   9      923.43     1016.43     17.03 o 
   4   1   9      277.49      240.17      8.94 o 
   5   1   9      496.66      483.66     18.28 o 
   6   1   9       96.57      105.34      8.48 o 
   7   1   9     1083.75     1062.34     24.62 o 
   8   1   9        6.39        5.42      3.91 o 
   9   1   9      924.74      881.94     25.45 o 
  10   1   9      158.41      167.41     11.16 o 
  11   1   9      598.05      584.32     17.59 o 
  12   1   9      351.24      338.55     13.07 o 
  13   1   9       65.11       72.59      7.63 o 
  14   1   9       12.08       14.90      5.86 o 
  15   1   9        0.01        3.93      5.48 o 
  16   1   9      390.95      364.58     18.28 o 
  17   1   9      144.38      124.54     17.04 o 
  18   1   9       79.27       66.16     14.52 o 
  19   1   9      115.13      124.08     18.98 o 
 -20   2   9       38.04       19.10     13.31 o 
 -19   2   9       19.30       21.74     11.57 o 
 -18   2   9      126.83      134.31     22.27 o 
 -17   2   9       12.93       18.12     10.29 o 
 -16   2   9      632.59      669.59     32.97 o 
 -15   2   9       50.93       42.74      8.89 o 
 -14   2   9     2132.55     2079.23     41.89 o 
 -13   2   9      461.78      422.77     17.44 o 
 -12   2   9     2946.46     2800.71     42.63 o 
 -11   2   9        9.24        3.66      3.66 o 
 -10   2   9     1609.86     1567.89     29.41 o 
  -9   2   9       16.52       21.14      4.07 o 
  -8   2   9      931.71      965.44     19.80 o 
  -7   2   9       27.48       33.22      3.77 o 
  -6   2   9        0.20       -0.13      2.11 o 
  -5   2   9      893.35     1036.09     19.11 o 
  -4   2   9     1072.04     1186.86     23.08 o 
  -3   2   9      263.45      280.47     11.52 o 
  -2   2   9     4168.41     4178.47     55.05 o 
  -1   2   9     5668.56     6087.40     75.87 o 
   0   2   9     1585.22     1443.63     24.52 o 
   1   2   9      101.79      160.92      7.32 o 
   2   2   9       55.70       35.32      3.75 o 
   3   2   9     1056.20     1099.07     18.95 o 
   4   2   9      548.40      442.95      9.11 o 
   5   2   9      335.66      438.44     12.20 o 
   6   2   9      808.97      751.83     21.79 o 
   7   2   9        1.46        2.70      3.38 o 
   8   2   9      467.92      483.42     16.63 o 
   9   2   9       70.21       58.91      7.61 o 
  10   2   9     2020.15     2000.59     56.07 o 
  11   2   9       65.65       79.95      8.66 o 
  12   2   9      289.06      262.30     13.50 o 
  13   2   9      841.85      758.32     22.95 o 
  14   2   9      538.14      575.55     21.13 o 
  15   2   9      394.99      405.81     24.49 o 
  16   2   9      209.07      255.99     18.79 o 
  17   2   9     1013.52      974.17     31.84 o 
  18   2   9       15.10       14.22      7.99 o 
  19   2   9      127.08      117.59     17.41 o 
 -20   3   9      699.07      791.85     45.64 o 
 -19   3   9       12.28       -0.45     10.51 o 
 -18   3   9      148.59      166.23     21.26 o 
 -17   3   9        2.34       10.85     15.17 o 
 -16   3   9       62.38       79.63     24.24 o 
 -15   3   9      454.10      469.93     27.42 o 
 -14   3   9      313.83      363.38     20.58 o 
 -13   3   9       16.67       17.82      7.47 o 
 -12   3   9        6.44        4.75      5.30 o 
 -11   3   9      228.84      224.69     10.68 o 
 -10   3   9      182.73      151.87     13.11 o 
  -9   3   9      504.83      512.79     16.13 o 
  -8   3   9      148.81      142.92      7.79 o 
  -7   3   9      302.62      313.62     12.23 o 
  -6   3   9      401.45      314.72     11.12 o 
  -5   3   9      116.70       79.86      6.14 o 
  -4   3   9      747.27      761.09     17.54 o 
  -3   3   9     1992.23     2402.09     37.53 o 
  -2   3   9      401.55      349.95     15.47 o 
  -1   3   9      395.32      440.54     12.91 o 
   0   3   9     3846.48     4107.24     56.02 o 
   1   3   9      436.25      495.96     13.81 o 
   2   3   9       54.25       85.08      6.28 o 
   3   3   9     1918.24     1941.66     31.98 o 
   4   3   9      962.73     1027.82     21.09 o 
   5   3   9      619.23      644.19     16.23 o 
   6   3   9      845.32      824.25     19.74 o 
   7   3   9     2202.56     2080.15     40.19 o 
   8   3   9      702.07      668.41     18.66 o 
   9   3   9     1604.21     1700.91     34.39 o 
  10   3   9       58.69       43.16      6.37 o 
  11   3   9      526.77      468.66     18.98 o 
  12   3   9      226.46      243.63     18.04 o 
  13   3   9        7.98        5.47      5.83 o 
  14   3   9      524.98      532.57     22.62 o 
  15   3   9        3.70        6.88      6.90 o 
  16   3   9       12.83       14.25      7.50 o 
  17   3   9        2.56       -1.07      7.15 o 
  18   3   9      123.46      117.89     16.65 o 
 -19   4   9      285.58      293.06     28.10 o 
 -18   4   9       13.84       -4.01     13.07 o 
 -17   4   9      608.96      643.68     30.78 o 
 -16   4   9       69.63       37.68     11.34 o 
 -15   4   9     1049.46      935.39     34.38 o 
 -14   4   9       47.40       57.63     10.86 o 
 -13   4   9        7.13        0.17      6.54 o 
 -12   4   9      445.60      389.16     21.38 o 
 -11   4   9      397.85      420.92     21.51 o 
 -10   4   9        5.19       -1.14      4.30 o 
  -9   4   9      397.58      385.67     13.37 o 
  -8   4   9      804.83      792.99     18.78 o 
  -7   4   9      284.70      308.48     11.81 o 
  -6   4   9      253.23      267.91     11.47 o 
  -5   4   9      229.27      218.28     10.37 o 
  -4   4   9       75.06       99.18      7.64 o 
  -3   4   9      293.69      276.02     11.53 o 
  -2   4   9      453.82      436.63     13.81 o 
  -1   4   9     1485.92     1634.98     29.84 o 
   0   4   9       66.13       79.17      6.82 o 
   1   4   9      192.73      201.40      9.59 o 
   2   4   9       32.98       21.27      4.50 o 
   3   4   9      488.67      536.70     15.42 o 
   4   4   9      121.00      128.80      8.45 o 
   5   4   9     1136.34     1138.82     29.71 o 
   6   4   9      345.40      345.41     13.01 o 
   7   4   9       68.33       58.50      7.26 o 
   8   4   9       87.99       70.87     11.03 o 
   9   4   9       80.20       79.47     11.92 o 
  10   4   9       41.98       25.30      7.32 o 
  11   4   9      730.14      676.10     26.25 o 
  12   4   9      789.48      754.94     43.63 o 
  13   4   9      764.74      707.13     41.96 o 
  14   4   9       10.89        8.16      8.10 o 
  15   4   9        4.62       13.91      8.43 o 
  16   4   9       67.81       94.40     19.28 o 
  17   4   9       87.84       92.53     30.47 o 
  18   4   9       25.00       24.54     13.01 o 
 -18   5   9       12.48       12.32     13.01 o 
 -17   5   9      518.66      551.56     29.83 o 
 -16   5   9       24.18       60.69     12.78 o 
 -15   5   9      883.67      908.48     37.87 o 
 -14   5   9      123.20      137.65     16.29 o 
 -13   5   9      315.93      296.60     20.99 o 
 -12   5   9       89.28       67.00     11.90 o 
 -11   5   9      160.81      168.38     15.93 o 
 -10   5   9       80.25       97.94     12.58 o 
  -9   5   9      673.13      701.84     22.16 o 
  -8   5   9      530.11      572.47     19.80 o 
  -7   5   9      528.39      526.51     35.51 o 
  -6   5   9      722.84      669.64     17.77 o 
  -5   5   9     2436.44     2355.75     40.35 o 
  -4   5   9      577.58      550.03     22.24 o 
  -3   5   9     4293.38     4136.20     60.46 o 
  -2   5   9      944.08      930.60     24.06 o 
  -1   5   9     4310.02     4145.32     78.80 o 
   0   5   9     1495.99     1484.75     29.45 o 
   1   5   9      652.11      709.04     19.79 o 
   2   5   9       63.99       74.86      7.38 o 
   3   5   9      199.46      197.42     10.80 o 
   4   5   9     1212.50     1204.21     26.35 o 
   5   5   9      599.00      593.23     21.21 o 
   6   5   9       32.04       31.56      7.04 o 
   7   5   9        0.91        2.24      8.44 o 
   8   5   9      208.91      191.07     17.49 o 
   9   5   9      530.06      482.51     26.22 o 
  10   5   9      361.63      343.86     20.09 o 
  11   5   9      194.13      180.85     16.51 o 
  12   5   9      297.76      259.48     19.38 o 
  13   5   9      758.55      723.14     30.72 o 
  14   5   9     1570.84     1619.29     55.75 o 
  15   5   9      109.95       99.10     17.23 o 
  16   5   9       99.38      148.62     21.00 o 
  17   5   9        9.84        9.51     12.60 o 
 -17   6   9       75.67       80.81     15.82 o 
 -16   6   9       53.35       54.82     13.36 o 
 -15   6   9      170.31      175.93     19.44 o 
 -14   6   9       38.85       49.86     12.98 o 
 -13   6   9       57.62       46.54     11.34 o 
 -12   6   9       32.91       24.87      9.79 o 
 -11   6   9       38.75       34.50     10.00 o 
 -10   6   9      255.60      267.00     19.29 o 
  -9   6   9      890.25      916.67     31.75 o 
  -8   6   9      221.76      227.77     14.47 o 
  -7   6   9       72.45       89.67      9.88 o 
  -6   6   9      320.23      335.43     17.92 o 
  -5   6   9       15.92       29.26      7.74 o 
  -4   6   9      717.35      733.36     25.14 o 
  -3   6   9       51.24       59.01      8.11 o 
  -2   6   9     1014.42     1020.41     24.73 o 
  -1   6   9      809.22      818.46     23.63 o 
   0   6   9      134.80      140.50     10.12 o 
   1   6   9        0.89        4.70      4.78 o 
   2   6   9       19.28       16.52      5.39 o 
   3   6   9        6.32        7.37      5.61 o 
   4   6   9       30.87       22.34      7.03 o 
   5   6   9      481.17      495.59     31.27 o 
   6   6   9      185.25      226.44     15.60 o 
   7   6   9      149.38      148.61     16.90 o 
   8   6   9      271.18      254.20     17.73 o 
   9   6   9       53.40       53.13     10.40 o 
  10   6   9        4.56        9.73      7.45 o 
  11   6   9       42.11       50.02     11.51 o 
  12   6   9      456.52      398.05     41.63 o 
  13   6   9        3.69       -0.55      9.04 o 
  14   6   9       27.64       26.29     13.06 o 
  15   6   9       32.88       31.00     13.49 o 
 -15   7   9        0.06        3.76     10.40 o 
 -14   7   9        2.14       -3.45      9.22 o 
 -13   7   9      143.34      158.49     18.64 o 
 -12   7   9       44.72       45.60     12.42 o 
 -11   7   9       32.59       18.25     10.07 o 
 -10   7   9      157.57      139.72     15.87 o 
  -9   7   9      172.38      175.59     16.92 o 
  -8   7   9      118.18      108.97     13.87 o 
  -7   7   9      620.67      625.78     24.59 o 
  -6   7   9        0.26        5.84      7.42 o 
  -5   7   9      120.10       96.36     12.23 o 
  -4   7   9       55.03       74.47     10.97 o 
  -3   7   9      370.52      406.92     38.02 o 
  -2   7   9      357.34      340.03     18.45 o 
  -1   7   9        1.55       -1.23      4.94 o 
   0   7   9       69.80       46.62     10.45 o 
   1   7   9      125.18      168.60     22.16 o 
   2   7   9      524.28      546.42     32.57 o 
   3   7   9      305.52      267.49     17.18 o 
   4   7   9      100.43       98.78     11.89 o 
   5   7   9        1.06       -3.68      6.37 o 
   6   7   9      294.51      253.49     18.20 o 
   7   7   9      119.35      115.53     14.14 o 
   8   7   9       18.53        6.49      7.80 o 
   9   7   9      173.54      171.45     17.42 o 
  10   7   9      116.45      133.89     18.68 o 
  11   7   9      135.72      123.00     19.27 o 
  12   7   9       17.15       23.38     12.61 o 
  13   7   9        0.12       -3.22     10.42 o 
 -12   8   9       22.13       25.72     12.06 o 
 -11   8   9      405.56      414.67     25.93 o 
 -10   8   9        3.50        9.35      9.23 o 
  -9   8   9      255.33      283.28     21.21 o 
  -8   8   9       44.56       62.62     12.78 o 
  -7   8   9      687.18      634.83     32.43 o 
  -6   8   9      505.15      506.28     25.75 o 
  -5   8   9      153.05      151.10     21.66 o 
  -4   8   9        2.46       -1.75      6.99 o 
  -3   8   9      292.38      255.27     21.61 o 
  -2   8   9       78.51       88.56     14.85 o 
  -1   8   9        3.54        5.24      8.84 o 
   0   8   9       74.93       80.15     15.00 o 
   1   8   9        2.13        9.39      8.24 o 
   2   8   9        6.70        2.70      7.29 o 
   3   8   9      301.99      291.42     22.72 o 
   4   8   9      137.78      136.52     13.20 o 
   5   8   9      160.25      137.64     15.52 o 
   6   8   9       14.06        6.28      8.28 o 
   7   8   9      360.20      346.19     23.74 o 
   8   8   9      292.68      332.17     27.05 o 
   9   8   9        0.97       13.04     11.00 o 
  10   8   9       39.77       37.45     15.75 o 
  11   8   9      151.23      180.36     23.30 o 
  -9   9   9      250.36      247.50     28.98 o 
  -8   9   9      141.76      131.36     19.31 o 
  -7   9   9       19.81       32.84     13.15 o 
  -6   9   9       20.92       20.14     13.01 o 
  -5   9   9      302.59      356.03     27.00 o 
  -4   9   9       10.90       29.21     11.96 o 
  -3   9   9      368.89      353.52     26.63 o 
  -2   9   9        4.70       -7.58     14.40 o 
  -1   9   9       44.96       40.32     13.71 o 
   0   9   9       45.68       34.92     12.51 o 
   1   9   9      166.39      171.06     20.97 o 
   2   9   9      356.19      324.38     23.96 o 
   3   9   9      399.18      375.04     23.45 o 
   4   9   9        1.00       -0.67     10.11 o 
   5   9   9      125.27       90.60     22.12 o 
   6   9   9      132.95      117.92     18.71 o 
   7   9   9       97.66       75.71     17.27 o 
   8   9   9       46.93       41.97     14.78 o 
 -20   0  10       91.73      115.42     21.51 o 
 -19   0  10       24.62       17.42     11.80 o 
 -18   0  10      684.01      705.74     44.60 o 
 -17   0  10      164.09      159.52     21.06 o 
 -16   0  10      418.16      379.35     28.51 o 
 -15   0  10     1838.04     1784.56     68.74 o 
 -14   0  10      418.67      376.77     38.83 o 
 -13   0  10      590.65      454.43     40.93 o 
 -12   0  10      435.93      435.54     38.83 o 
 -11   0  10     1042.53     1151.74     36.79 o 
 -10   0  10        0.01        2.40      5.04 o 
  -9   0  10       54.24       21.36      5.80 o 
  -8   0  10        0.02       -2.92      3.28 o 
  -7   0  10     1001.65     1022.03     28.12 o 
  -6   0  10       34.07       47.23     12.59 o 
  -5   0  10      143.69       40.93     11.54 o 
  -4   0  10      468.67      423.01     19.57 o 
  -3   0  10     9667.54     9855.14    147.65 o 
  -2   0  10        8.29       14.44      4.89 o 
  -1   0  10      360.63      617.47     16.63 o 
   0   0  10     1302.73     1450.91     29.63 o 
   1   0  10     1748.48     1768.69     34.80 o 
   2   0  10      347.29      333.31     12.07 o 
   3   0  10     3290.90     4214.03     69.61 o 
   4   0  10      120.81      139.10      7.44 o 
   5   0  10     2658.07     2910.97     59.45 o 
   6   0  10      439.09      520.00     22.63 o 
   7   0  10     8260.47     8516.20    167.33 o 
   8   0  10      412.99      392.03     21.81 o 
   9   0  10     9345.89     9491.22    187.74 o 
  10   0  10     1186.30     1173.67     42.50 o 
  11   0  10     3151.86     3005.93     78.23 o 
  12   0  10       39.96       15.94      7.47 o 
  13   0  10      478.44      521.65     32.91 o 
  14   0  10      571.31      465.13     23.81 o 
  15   0  10      548.24      552.42     27.17 o 
  16   0  10      132.42      132.63     20.04 o 
  17   0  10       38.26       40.51     14.69 o 
  18   0  10        2.78       -1.24     10.00 o 
  19   0  10       15.21       57.72     26.24 o 
 -20   1  10      143.05       85.75     26.24 o 
 -19   1  10       91.60       93.37     26.24 o 
 -18   1  10        1.36        0.37      8.37 o 
 -17   1  10       92.40       87.25     14.10 o 
 -16   1  10      378.91      344.27     22.75 o 
 -15   1  10      291.36      312.26     21.16 o 
 -14   1  10       61.61       73.57     11.70 o 
 -13   1  10     1866.43     1815.96     55.65 o 
 -12   1  10       18.06       13.60      5.71 o 
 -11   1  10     3188.01     3034.21     46.76 o 
 -10   1  10      516.70      489.14     16.19 o 
  -9   1  10     1815.53     1805.08     30.12 o 
  -8   1  10      435.56      423.22     11.16 o 
  -7   1  10        4.04        2.95      3.33 o 
  -6   1  10      266.99      259.18     17.87 o 
  -5   1  10     1965.90     2071.22     39.23 o 
  -4   1  10      205.20      239.90      9.97 o 
  -3   1  10     1344.12     1336.55     26.04 o 
  -2   1  10     2574.55     2784.98     38.10 o 
  -1   1  10      190.23      180.80      6.78 o 
   0   1  10     1966.59     2294.12     35.57 o 
   1   1  10     6492.73     6769.48     82.63 o 
   2   1  10      642.29      759.56     13.83 o 
   3   1  10     3683.55     3864.09     46.31 o 
   4   1  10      511.87      523.29     14.96 o 
   5   1  10       24.04        2.88      2.23 o 
   6   1  10      121.53      108.06      7.35 o 
   7   1  10     1327.55     1248.60     28.04 o 
   8   1  10      133.82      117.90      9.16 o 
   9   1  10     2054.01     2008.08     39.92 o 
  10   1  10      242.72      253.88     13.75 o 
  11   1  10      386.41      333.94     16.15 o 
  12   1  10     1780.03     1558.96     29.43 o 
  13   1  10       40.45       43.63      6.67 o 
  14   1  10       15.62        3.81      5.71 o 
  15   1  10      128.23      117.90     11.54 o 
  16   1  10      201.78      215.25     14.95 o 
  17   1  10       96.62      113.99     14.32 o 
  18   1  10      112.27      145.11     19.37 o 
  19   1  10       39.56       29.35     12.31 o 
 -20   2  10       80.92       79.89     20.78 o 
 -19   2  10       18.95       -0.84     10.84 o 
 -18   2  10       54.63       32.14     14.79 o 
 -17   2  10      186.98      185.63     20.75 o 
 -16   2  10       64.39       68.97     16.01 o 
 -15   2  10       19.19       17.13      7.70 o 
 -14   2  10       74.56       72.96      9.52 o 
 -13   2  10     1229.59     1138.30     29.06 o 
 -12   2  10      813.23      786.49     37.57 o 
 -11   2  10      524.99      521.71     19.44 o 
 -10   2  10      974.30      968.14     21.19 o 
  -9   2  10        0.20        4.06      2.87 o 
  -8   2  10     1668.53     1647.82     32.23 o 
  -7   2  10      379.57      386.34     10.43 o 
  -6   2  10        3.95        0.55      1.83 o 
  -5   2  10     1228.66     1319.49     32.21 o 
  -4   2  10       56.30       56.59      4.61 o 
  -3   2  10      340.01      349.48     11.12 o 
  -2   2  10      913.94      966.84     19.60 o 
  -1   2  10     1086.17     1261.64     22.76 o 
   0   2  10      107.03      135.59      7.58 o 
   1   2  10      275.94      343.65     10.71 o 
   2   2  10      404.17      428.55     17.52 o 
   3   2  10      624.45      724.61     15.07 o 
   4   2  10     1535.24     1492.68     20.87 o 
   5   2  10      417.89      393.75     11.89 o 
   6   2  10      574.27      544.66     14.52 o 
   7   2  10       18.96       11.47      6.67 o 
   8   2  10       69.63       60.60     10.53 o 
   9   2  10     1277.83     1295.40     30.58 o 
  10   2  10      243.22      226.43     13.22 o 
  11   2  10     1892.06     1797.88     43.20 o 
  12   2  10      314.79      295.29     15.05 o 
  13   2  10      497.11      537.26     19.88 o 
  14   2  10       47.33       37.05      8.80 o 
  15   2  10      375.81      373.51     20.48 o 
  16   2  10       43.48       54.42      9.61 o 
  17   2  10       92.22       80.24     11.87 o 
  18   2  10       13.94       26.39      9.30 o 
  19   2  10      199.63      276.86     23.12 o 
 -20   3  10       33.89       25.36     14.01 o 
 -19   3  10      227.09      215.71     29.82 o 
 -18   3  10        5.10       15.21     10.91 o 
 -17   3  10      308.40      282.26     35.14 o 
 -16   3  10      107.05      120.64     18.81 o 
 -15   3  10      330.54      306.18     22.72 o 
 -14   3  10        5.73       15.84      7.88 o 
 -13   3  10       18.65       15.71      7.23 o 
 -12   3  10     1053.15     1028.06     29.96 o 
 -11   3  10      605.16      550.92     19.34 o 
 -10   3  10      846.95      878.14     23.76 o 
  -9   3  10      244.69      217.01     10.12 o 
  -8   3  10      153.95      189.96      9.25 o 
  -7   3  10      142.75      142.22      8.02 o 
  -6   3  10      573.76      622.14     15.80 o 
  -5   3  10      242.64      204.52      9.05 o 
  -4   3  10        0.87        1.74      3.43 o 
  -3   3  10      345.13      382.52     12.55 o 
  -2   3  10     7699.76     8200.38    101.62 o 
  -1   3  10      127.48      105.36      7.11 o 
   0   3  10       81.27       65.09      6.04 o 
   1   3  10       19.35       29.18      4.74 o 
   2   3  10     3354.95     3402.11     49.04 o 
   3   3  10       30.67       34.81      6.24 o 
   4   3  10        0.01       -0.61      2.77 o 
   5   3  10     1842.71     1862.66     32.26 o 
   6   3  10      216.02      193.16     11.97 o 
   7   3  10      231.90      242.92     18.94 o 
   8   3  10      128.33      130.03     12.90 o 
   9   3  10        4.83        5.36      4.35 o 
  10   3  10       80.27       96.73      9.00 o 
  11   3  10       12.14       13.17      6.57 o 
  12   3  10     1446.96     1364.70     33.94 o 
  13   3  10      169.30      162.97     13.62 o 
  14   3  10        1.81       -2.54      5.83 o 
  15   3  10      426.72      384.82     27.11 o 
  16   3  10      226.81      197.40     28.24 o 
  17   3  10       60.78       59.54     12.49 o 
  18   3  10        5.08        6.40      9.47 o 
 -19   4  10      108.53      104.53     19.92 o 
 -18   4  10       67.43       31.44     14.09 o 
 -17   4  10      203.99      202.78     23.06 o 
 -16   4  10      126.46      129.53     18.72 o 
 -15   4  10      682.11      710.91     31.05 o 
 -14   4  10       63.40       77.03     12.70 o 
 -13   4  10      221.13      227.03     17.84 o 
 -12   4  10       41.58       25.04     11.51 o 
 -11   4  10      597.88      570.18     24.81 o 
 -10   4  10      293.83      251.22     24.09 o 
  -9   4  10       35.14       29.44      6.39 o 
  -8   4  10      156.73      199.38     11.02 o 
  -7   4  10        0.38        1.99      3.80 o 
  -6   4  10        0.17        2.17      3.47 o 
  -5   4  10      448.07      482.27     15.30 o 
  -4   4  10      158.90      150.22      9.04 o 
  -3   4  10      814.43      768.12     19.72 o 
  -2   4  10      607.05      650.36     18.08 o 
  -1   4  10      503.68      551.31     15.77 o 
   0   4  10      545.16      532.36     16.40 o 
   1   4  10     1099.45     1112.22     23.72 o 
   2   4  10     1288.39     1347.57     26.64 o 
   3   4  10      127.98      104.52      7.91 o 
   4   4  10       24.38       27.76      5.25 o 
   5   4  10       35.35       36.19      5.56 o 
   6   4  10        9.89        9.66      4.15 o 
   7   4  10      519.15      449.03     17.27 o 
   8   4  10       15.08        8.60      6.61 o 
   9   4  10       91.32       96.78     13.06 o 
  10   4  10       83.26       63.90     11.42 o 
  11   4  10      477.77      449.19     22.02 o 
  12   4  10      316.54      317.81     19.87 o 
  13   4  10      261.16      263.11     19.15 o 
  14   4  10       29.60       39.10      9.86 o 
  15   4  10      227.81      237.23     19.86 o 
  16   4  10      109.98      154.70     20.38 o 
  17   4  10        9.40       -1.86     11.68 o 
 -18   5  10       56.41       43.89     14.97 o 
 -17   5  10        2.08        6.35     11.45 o 
 -16   5  10        2.29       10.50      9.81 o 
 -15   5  10       54.05       59.21     12.85 o 
 -14   5  10       34.50       26.83     10.21 o 
 -13   5  10      322.92      311.63     24.39 o 
 -12   5  10      377.28      339.36     26.66 o 
 -11   5  10        0.10       -0.95      6.41 o 
 -10   5  10       45.88       61.91     10.85 o 
  -9   5  10      279.72      277.72     18.22 o 
  -8   5  10        3.56       -0.53      5.13 o 
  -7   5  10       31.85       16.70      7.42 o 
  -6   5  10      489.62      518.31     17.86 o 
  -5   5  10       43.22       27.92      7.09 o 
  -4   5  10      647.72      647.48     30.55 o 
  -3   5  10        0.54       -1.19      4.07 o 
  -2   5  10        3.34       -2.17      4.07 o 
  -1   5  10       55.52       63.84      7.75 o 
   0   5  10      606.58      619.65     18.07 o 
   1   5  10      932.70      893.89     21.99 o 
   2   5  10        5.99        4.09      4.05 o 
   3   5  10        0.84        1.20      4.19 o 
   4   5  10      134.21      139.99      9.66 o 
   5   5  10      728.78      685.81     23.15 o 
   6   5  10       17.32       14.30      5.93 o 
   7   5  10      156.28      162.98     16.09 o 
   8   5  10       26.47       22.49      8.49 o 
   9   5  10        6.64       11.35      7.86 o 
  10   5  10       60.60       45.20      9.30 o 
  11   5  10       48.27       35.94      9.31 o 
  12   5  10      131.02      109.16     23.78 o 
  13   5  10        4.11        7.85      7.84 o 
  14   5  10      278.59      269.01     24.95 o 
  15   5  10       28.00       26.02     11.89 o 
  16   5  10        1.17        2.69     15.45 o 
 -16   6  10       70.44       66.95     15.06 o 
 -15   6  10       92.54       95.87     16.13 o 
 -14   6  10      832.15      782.60     34.03 o 
 -13   6  10       59.57       47.02     12.12 o 
 -12   6  10      381.68      412.09     24.45 o 
 -11   6  10       92.53      121.71     21.96 o 
 -10   6  10      274.03      243.96     18.99 o 
  -9   6  10      180.04      158.28     15.53 o 
  -8   6  10     1350.18     1286.05     43.30 o 
  -7   6  10       45.39       25.53      7.74 o 
  -6   6  10      674.36      678.87     24.44 o 
  -5   6  10      432.15      397.91     19.04 o 
  -4   6  10      710.80      707.10     24.71 o 
  -3   6  10      112.06      103.07      9.08 o 
  -2   6  10        0.93        4.30      4.77 o 
  -1   6  10      290.53      309.16     14.06 o 
   0   6  10      752.36      718.47     20.88 o 
   1   6  10       50.12       43.33      6.92 o 
   2   6  10     1278.08     1240.64     52.04 o 
   3   6  10      143.21      159.62     13.04 o 
   4   6  10     2207.10     2139.17     47.21 o 
   5   6  10        0.10        3.68      6.06 o 
   6   6  10     1103.97     1065.62     32.21 o 
   7   6  10        4.84       -3.08      6.81 o 
   8   6  10        2.61        4.57      7.83 o 
   9   6  10      319.89      304.86     21.20 o 
  10   6  10      380.17      358.68     22.08 o 
  11   6  10        3.91       -3.42      7.18 o 
  12   6  10       30.65       33.21     17.23 o 
  13   6  10        0.88        6.30     10.71 o 
  14   6  10      209.93      232.56     25.48 o 
  15   6  10      154.39      167.67     22.97 o 
 -14   7  10       62.81       76.82     15.04 o 
 -13   7  10      168.07      181.78     19.10 o 
 -12   7  10        2.13       -3.77      7.93 o 
 -11   7  10        4.40        3.73      9.09 o 
 -10   7  10      160.90      152.03     16.61 o 
  -9   7  10        4.11       17.16      8.94 o 
  -8   7  10      213.63      189.71     19.41 o 
  -7   7  10       10.00       13.09      9.46 o 
  -6   7  10      771.57      731.90     27.19 o 
  -5   7  10      712.94      745.55     42.57 o 
  -4   7  10     1053.40     1056.91     32.57 o 
  -3   7  10      157.48      171.57     14.70 o 
  -2   7  10       31.50       23.43      7.61 o 
  -1   7  10       25.71       22.44      6.31 o 
   0   7  10      102.29      138.94     21.63 o 
   1   7  10        0.78        2.59      7.88 o 
   2   7  10        5.81        7.00      6.67 o 
   3   7  10        1.03        2.91      6.23 o 
   4   7  10        2.14        3.62      6.36 o 
   5   7  10       40.93       53.74     10.17 o 
   6   7  10      666.39      643.85     32.73 o 
   7   7  10       15.34       21.55      8.98 o 
   8   7  10     1063.18      994.78     35.15 o 
   9   7  10        0.00       -2.56      7.25 o 
  10   7  10      492.18      453.63     30.59 o 
  11   7  10       24.14       46.18     14.59 o 
  12   7  10      648.12      697.15     38.87 o 
  13   7  10       63.85       75.34     17.76 o 
 -12   8  10      216.30      251.77     22.26 o 
 -11   8  10       83.98       95.16     19.24 o 
 -10   8  10      293.79      301.51     25.36 o 
  -9   8  10       62.82       52.93     19.16 o 
  -8   8  10      352.55      330.83     25.04 o 
  -7   8  10      162.21      165.38     27.07 o 
  -6   8  10      558.52      576.46     30.72 o 
  -5   8  10      201.26      193.77     16.74 o 
  -4   8  10       33.97       36.16      9.98 o 
  -3   8  10       49.68       55.42     12.80 o 
  -2   8  10       99.35       99.02     15.26 o 
  -1   8  10      179.34      189.92     25.96 o 
   0   8  10       49.79       49.20     12.89 o 
   1   8  10       48.93       37.83     11.22 o 
   2   8  10       21.42       27.56      9.07 o 
   3   8  10       32.19       20.41      8.77 o 
   4   8  10      366.96      415.23     23.22 o 
   5   8  10       23.29       17.42     14.94 o 
   6   8  10      553.27      562.78     27.80 o 
   7   8  10        0.55       -2.77      9.14 o 
   8   8  10      273.80      330.68     27.55 o 
   9   8  10       43.83       51.54     14.71 o 
  10   8  10      390.03      343.46     41.49 o 
  11   8  10        0.03        2.48     11.00 o 
  -8   9  10       93.74       69.57     15.61 o 
  -7   9  10      377.60      429.30     31.15 o 
  -6   9  10       27.97        8.19     13.97 o 
  -5   9  10       81.90       82.02     33.06 o 
  -4   9  10       36.91       54.05     16.31 o 
  -3   9  10      582.16      654.59     34.87 o 
  -2   9  10        5.71       -1.90     10.19 o 
  -1   9  10       46.57       28.62     12.68 o 
   0   9  10        3.85       -8.04      8.92 o 
   1   9  10       19.44       38.10     12.96 o 
   2   9  10       32.62       29.58      9.67 o 
   3   9  10       40.81       44.56     11.65 o 
   4   9  10      105.23       89.05     17.55 o 
   5   9  10      475.27      481.46     41.99 o 
   6   9  10       11.51       19.10     20.33 o 
   7   9  10       19.66        9.55     12.61 o 
 -20   1  11      200.37      239.07     33.44 o 
 -19   1  11       72.88      116.23     20.47 o 
 -18   1  11       12.54       15.43      9.54 o 
 -17   1  11      327.27      296.50     24.86 o 
 -16   1  11      143.83      126.45     18.18 o 
 -15   1  11      646.22      701.55     30.16 o 
 -14   1  11      123.79      154.18     20.31 o 
 -13   1  11      212.73      255.71     25.64 o 
 -12   1  11        6.24        3.21      6.39 o 
 -11   1  11      330.84      326.92     21.96 o 
 -10   1  11       15.46       17.14      5.32 o 
  -9   1  11      527.79      511.41     30.99 o 
  -8   1  11      382.08      349.71     13.92 o 
  -7   1  11      147.12      105.84      7.96 o 
  -6   1  11        0.89        4.69      3.08 o 
  -5   1  11      246.40      230.15     10.14 o 
  -4   1  11      303.29      295.92     11.06 o 
  -3   1  11     5159.49     5401.09     77.81 o 
  -2   1  11     2807.88     3083.90     42.15 o 
  -1   1  11     2160.81     2199.86     32.73 o 
   0   1  11      195.83      192.27      9.11 o 
   1   1  11     1918.53     1985.31     27.67 o 
   2   1  11     1835.05     1882.85     26.38 o 
   3   1  11       21.45       13.61      3.68 o 
   4   1  11      246.30      228.64      7.90 o 
   5   1  11       40.65       38.68      4.36 o 
   6   1  11       38.53       26.80      4.05 o 
   7   1  11      245.23      240.35     13.33 o 
   8   1  11      150.32      171.30     10.96 o 
   9   1  11     1883.38     1976.03     40.19 o 
  10   1  11      228.21      249.55     18.63 o 
  11   1  11     3231.17     3017.16     56.57 o 
  12   1  11      707.74      652.37     20.08 o 
  13   1  11     1043.02      951.89     30.85 o 
  14   1  11      380.40      389.92     17.66 o 
  15   1  11      188.72      164.79     13.22 o 
  16   1  11      400.97      407.30     28.87 o 
  17   1  11        8.36       13.08      9.54 o 
  18   1  11      175.75      201.48     27.45 o 
  19   1  11        6.70        8.81     10.69 o 
 -20   2  11       50.92       47.23     34.11 o 
 -19   2  11      889.63      912.54     64.02 o 
 -18   2  11       20.54        9.48     14.69 o 
 -17   2  11      175.58      172.27     23.44 o 
 -16   2  11       28.96       37.57     24.66 o 
 -15   2  11      731.37      748.60     49.40 o 
 -14   2  11       12.38       18.21      8.23 o 
 -13   2  11      265.74      235.74     17.96 o 
 -12   2  11      767.86      682.00     35.30 o 
 -11   2  11       86.92       95.98     10.04 o 
 -10   2  11      124.18      113.70     10.29 o 
  -9   2  11      205.41      187.10     12.64 o 
  -8   2  11       44.30       43.11      6.99 o 
  -7   2  11      138.59      132.70     13.47 o 
  -6   2  11      263.84      251.46     12.28 o 
  -5   2  11      948.87      981.28     24.19 o 
  -4   2  11      112.38       98.96      8.33 o 
  -3   2  11       47.74       30.23      4.11 o 
  -2   2  11      195.06      174.92     11.16 o 
  -1   2  11     2653.19     2813.13     41.26 o 
   0   2  11       43.46       48.75      5.06 o 
   1   2  11        3.05        6.11      5.23 o 
   2   2  11      271.98      281.39      9.21 o 
   3   2  11       60.23       72.70      6.49 o 
   4   2  11       21.39       27.49      4.00 o 
   5   2  11      639.70      642.53     23.43 o 
   6   2  11      595.70      627.81     16.26 o 
   7   2  11      642.82      626.49     19.58 o 
   8   2  11     1917.98     1974.70     41.53 o 
   9   2  11      380.24      317.52     17.89 o 
  10   2  11     2320.10     2213.44     53.64 o 
  11   2  11        0.10        3.05      5.29 o 
  12   2  11     2059.85     2045.01     45.08 o 
  13   2  11      210.26      218.08     13.63 o 
  14   2  11       78.94      105.91     13.07 o 
  15   2  11       38.25       26.89      8.14 o 
  16   2  11       21.20       18.07      7.73 o 
  17   2  11       14.71        6.95      7.66 o 
  18   2  11        0.12       -4.16      7.78 o 
 -19   3  11        1.71        0.64     19.42 o 
 -18   3  11       80.61      100.00     21.68 o 
 -17   3  11       14.20       33.48     15.09 o 
 -16   3  11      411.80      389.51     33.17 o 
 -15   3  11        0.66        6.26     11.48 o 
 -14   3  11       10.26       23.25     11.80 o 
 -13   3  11      443.40      433.52     32.88 o 
 -12   3  11      407.74      375.54     24.69 o 
 -11   3  11     2199.81     2077.87     44.91 o 
 -10   3  11      676.94      550.23     20.72 o 
  -9   3  11      348.89      281.19     21.06 o 
  -8   3  11      143.84      125.15     10.63 o 
  -7   3  11     1251.54     1346.16     25.78 o 
  -6   3  11        3.21        2.59      3.25 o 
  -5   3  11     1028.10     1015.19     21.24 o 
  -4   3  11       30.85       34.56      4.92 o 
  -3   3  11      450.63      448.18     13.55 o 
  -2   3  11     1883.27     1785.27     37.56 o 
  -1   3  11     1976.88     1932.22     32.97 o 
   0   3  11       44.62       58.08      6.04 o 
   1   3  11     2133.88     2094.66     34.59 o 
   2   3  11     1173.56     1198.32     31.09 o 
   3   3  11      811.37      748.00     21.17 o 
   4   3  11      442.44      414.94     13.34 o 
   5   3  11     1134.42     1142.55     23.93 o 
   6   3  11       92.16       84.95      7.24 o 
   7   3  11      830.35      772.47     18.26 o 
   8   3  11        7.35       12.64      4.94 o 
   9   3  11      211.01      181.92     11.34 o 
  10   3  11        0.24        1.73      4.40 o 
  11   3  11       12.35        8.49      7.12 o 
  12   3  11      103.89      114.84     11.35 o 
  13   3  11       99.63      116.95     17.17 o 
  14   3  11       20.72        9.89      6.82 o 
  15   3  11      335.97      352.47     20.27 o 
  16   3  11      464.49      433.65     22.67 o 
  17   3  11       56.71       37.93     11.16 o 
  18   3  11       42.33       54.65     13.18 o 
 -18   4  11       21.49        1.84     11.57 o 
 -17   4  11       48.00       49.97     14.71 o 
 -16   4  11      358.68      335.92     49.74 o 
 -15   4  11      445.61      459.05     30.26 o 
 -14   4  11     1157.93     1092.92     66.45 o 
 -13   4  11       89.41      100.95     13.34 o 
 -12   4  11        1.24        6.08      6.70 o 
 -11   4  11      238.84      206.23     19.91 o 
 -10   4  11     1667.72     1762.26     49.72 o 
  -9   4  11      369.86      447.96     19.43 o 
  -8   4  11       33.08       32.68      7.66 o 
  -7   4  11      102.18       92.89      7.84 o 
  -6   4  11      187.61      209.22     16.44 o 
  -5   4  11      521.17      517.16     16.05 o 
  -4   4  11       58.09       51.77      6.42 o 
  -3   4  11        1.01        0.89      3.54 o 
  -2   4  11      221.59      199.35     10.41 o 
  -1   4  11      154.44      173.24      9.98 o 
   0   4  11     4668.11     4619.85     64.90 o 
   1   4  11      208.37      216.88     10.68 o 
   2   4  11     1845.51     1852.98     33.47 o 
   3   4  11      248.18      245.33     11.39 o 
   4   4  11     2661.89     2676.15     43.52 o 
   5   4  11      503.12      474.31     15.73 o 
   6   4  11     1210.10     1234.20     26.65 o 
   7   4  11       65.30       70.30      7.40 o 
   8   4  11      897.09      776.98     34.22 o 
   9   4  11      212.97      213.83     17.84 o 
  10   4  11      307.52      271.26     20.32 o 
  11   4  11       39.68       26.85      9.59 o 
  12   4  11        1.52        3.26      6.58 o 
  13   4  11      745.78      737.24     39.84 o 
  14   4  11       85.97       91.90     13.28 o 
  15   4  11      182.71      203.59     22.04 o 
  16   4  11        0.15       -5.66      8.87 o 
  17   4  11      288.91      273.13     26.54 o 
 -17   5  11        6.98        7.40     11.56 o 
 -16   5  11      283.11      314.67     27.60 o 
 -15   5  11      131.81      129.29     24.69 o 
 -14   5  11       88.57       91.01     14.17 o 
 -13   5  11       55.10       51.49     11.54 o 
 -12   5  11       40.18       16.25      9.54 o 
 -11   5  11       44.62       31.77     10.16 o 
 -10   5  11      230.52      251.20     20.94 o 
  -9   5  11      131.98      144.47     16.71 o 
  -8   5  11      927.45      909.91     34.51 o 
  -7   5  11       38.33       35.82     12.90 o 
  -6   5  11      477.81      475.63     19.50 o 
  -5   5  11      296.59      300.39     13.39 o 
  -4   5  11       30.92       39.77      8.39 o 
  -3   5  11        0.10        1.98      5.13 o 
  -2   5  11      468.57      497.30     18.77 o 
  -1   5  11      495.34      539.44     17.17 o 
   0   5  11      149.58      152.09      9.93 o 
   1   5  11      101.76       88.66      8.15 o 
   2   5  11      225.79      224.97     11.80 o 
   3   5  11      269.05      258.00     12.57 o 
   4   5  11      432.78      394.45     15.38 o 
   5   5  11      450.02      439.42     19.08 o 
   6   5  11      516.54      555.58     21.74 o 
   7   5  11      510.75      522.69     37.43 o 
   8   5  11      203.67      224.89     19.14 o 
   9   5  11      139.21      153.72     18.92 o 
  10   5  11       23.47       22.97      9.59 o 
  11   5  11      219.81      203.81     18.63 o 
  12   5  11        0.83       -3.00      6.74 o 
  13   5  11      209.22      209.86     22.04 o 
  14   5  11        1.80        9.41     10.49 o 
  15   5  11        0.10       -0.74      9.66 o 
  16   5  11        3.12       -8.64      9.40 o 
 -16   6  11       81.77       58.44     16.51 o 
 -15   6  11        1.93       -9.14      9.14 o 
 -14   6  11      508.04      531.95     42.72 o 
 -13   6  11       11.39       14.19      9.65 o 
 -12   6  11        3.86        3.57      8.76 o 
 -11   6  11        2.45        4.99      9.44 o 
 -10   6  11      192.55      174.23     19.46 o 
  -9   6  11      338.69      333.36     25.64 o 
  -8   6  11       16.05       14.45      8.84 o 
  -7   6  11       24.23       32.31     10.30 o 
  -6   6  11       92.98       82.91     13.67 o 
  -5   6  11       79.95       72.82     10.66 o 
  -4   6  11      309.87      289.42     14.77 o 
  -3   6  11     1198.93     1167.78     39.60 o 
  -2   6  11     1408.07     1354.08     29.95 o 
  -1   6  11      416.51      429.70     16.74 o 
   0   6  11     3815.86     3672.67     58.34 o 
   1   6  11      385.16      394.07     16.09 o 
   2   6  11       39.19       40.16      7.90 o 
   3   6  11        9.12       21.61      7.35 o 
   4   6  11      136.50      148.44     12.91 o 
   5   6  11      643.97      624.09     24.12 o 
   6   6  11       10.49        8.75      6.58 o 
   7   6  11        4.50        1.77      7.49 o 
   8   6  11       20.29       22.99      9.54 o 
   9   6  11       21.60       24.25      9.81 o 
  10   6  11       15.91        5.83      7.67 o 
  11   6  11      124.74      138.53     18.91 o 
  12   6  11      266.21      280.88     28.54 o 
  13   6  11      133.89      121.67     19.14 o 
  14   6  11      305.69      308.78     44.22 o 
 -14   7  11      247.17      344.72     25.35 o 
 -13   7  11       11.63        5.85      9.75 o 
 -12   7  11       98.18      127.46     18.89 o 
 -11   7  11       10.27       11.47     10.71 o 
 -10   7  11      704.19      663.21     34.56 o 
  -9   7  11       12.92       15.38     10.55 o 
  -8   7  11      192.45      179.84     19.41 o 
  -7   7  11      456.77      403.80     25.75 o 
  -6   7  11       17.26        2.86      7.90 o 
  -5   7  11        0.01       -7.14      7.18 o 
  -4   7  11      693.25      672.45     25.96 o 
  -3   7  11      109.29      121.37     12.81 o 
  -2   7  11       96.90      101.28     12.10 o 
  -1   7  11      106.47      116.11     10.51 o 
   0   7  11       71.71       63.02      9.96 o 
   1   7  11      102.00       98.77     11.80 o 
   2   7  11        0.24       -3.32      6.20 o 
   3   7  11       17.42       10.93      8.51 o 
   4   7  11      136.94      154.17     15.15 o 
   5   7  11       47.66       58.46     10.48 o 
   6   7  11      247.65      236.94     17.87 o 
   7   7  11      150.36      141.55     19.82 o 
   8   7  11      121.59      113.85     14.43 o 
   9   7  11       81.36       63.13     15.87 o 
  10   7  11       72.33       99.73     17.42 o 
  11   7  11        0.34        4.61     12.47 o 
  12   7  11       32.81       59.69     15.69 o 
  13   7  11      115.32      110.78     36.73 o 
 -12   8  11      197.35      161.19     26.20 o 
 -11   8  11       74.80       72.82     16.52 o 
 -10   8  11        3.45        1.32     14.28 o 
  -9   8  11        1.30       -4.36      9.40 o 
  -8   8  11        0.63       -3.85     16.99 o 
  -7   8  11       72.48       88.09     22.00 o 
  -6   8  11      100.21       89.85     22.41 o 
  -5   8  11       13.14       19.24      9.35 o 
  -4   8  11      592.19      565.92     29.50 o 
  -3   8  11      127.23      138.39     17.75 o 
  -2   8  11      324.30      268.09     22.21 o 
  -1   8  11       50.66       49.29     13.37 o 
   0   8  11       65.22       54.04     13.01 o 
   1   8  11       30.51       41.45     15.46 o 
   2   8  11      253.29      273.55     19.07 o 
   3   8  11       74.07       81.20     12.65 o 
   4   8  11       44.40       42.23     10.44 o 
   5   8  11       81.72       77.74     12.83 o 
   6   8  11      187.19      187.20     21.92 o 
   7   8  11        9.72       17.57     12.00 o 
   8   8  11      103.30      103.61     17.51 o 
   9   8  11        6.64       23.68     12.51 o 
  10   8  11      399.22      477.26     33.93 o 
  -8   9  11      227.78      239.83     24.14 o 
  -7   9  11       28.85       34.18     15.88 o 
  -6   9  11      271.95      331.48     32.97 o 
  -5   9  11       50.32       45.90     16.64 o 
  -4   9  11      422.71      404.22     79.24 o 
  -3   9  11      135.43      142.19     23.44 o 
  -2   9  11       84.93       71.52     15.59 o 
  -1   9  11       17.35       22.93     12.19 o 
   0   9  11       20.44       13.58     11.65 o 
   1   9  11        1.34        8.52     11.08 o 
   2   9  11       55.21       52.11     16.74 o 
   3   9  11       22.98       28.59     12.15 o 
   4   9  11       22.88       15.90     11.06 o 
   5   9  11       42.67       59.32     28.86 o 
   6   9  11      204.07      233.72     25.16 o 
 -20   0  12       12.52       30.71     13.87 o 
 -19   0  12      134.33      177.91     24.11 o 
 -18   0  12      253.40      185.34     23.30 o 
 -17   0  12      135.15      120.41     33.58 o 
 -16   0  12       81.81       68.09     20.47 o 
 -15   0  12      155.46      162.95     20.32 o 
 -14   0  12       99.32       81.49     15.09 o 
 -13   0  12       62.01       57.42     12.97 o 
 -12   0  12     7092.98     6893.20    151.69 o 
 -11   0  12      391.12      295.96     32.53 o 
 -10   0  12    13400.87    12771.34    356.83 o 
  -9   0  12      350.16      369.42     34.63 o 
  -8   0  12     1899.04     1848.17     79.76 o 
  -7   0  12       93.81       94.25     12.55 o 
  -6   0  12      638.82      597.08     26.27 o 
  -5   0  12     1136.30     1124.70     37.34 o 
  -4   0  12      618.18      649.65     26.15 o 
  -3   0  12      734.23      807.28     19.84 o 
  -2   0  12     3937.57     4308.67     72.13 o 
  -1   0  12     4017.62     4352.25     72.86 o 
   0   0  12       84.74      134.29     12.36 o 
   1   0  12       25.92       43.39      5.77 o 
   2   0  12    14059.77    15557.35    256.37 o 
   3   0  12      109.62      126.36     12.96 o 
   4   0  12     7105.35     7115.73    112.13 o 
   5   0  12      155.52      158.85      7.76 o 
   6   0  12     2737.05     2758.10     68.64 o 
   7   0  12       25.32       13.64     15.74 o 
   8   0  12     2825.17     2779.20     71.23 o 
   9   0  12     2325.20     2271.30     63.37 o 
  10   0  12     3468.24     3307.26     84.17 o 
  11   0  12      434.69      419.83     26.24 o 
  13   0  12       68.99       60.17     10.42 o 
  14   0  12      682.72      536.34     26.28 o 
  15   0  12        4.09        1.47      9.25 o 
  16   0  12      211.25      242.01     33.58 o 
  17   0  12        1.04       -0.66     10.00 o 
  18   0  12       49.46       63.59     17.43 o 
 -20   1  12        0.22        3.17      9.48 o 
 -19   1  12       46.70       31.00     15.22 o 
 -18   1  12      516.52      525.59     54.72 o 
 -17   1  12       19.12       13.35      8.87 o 
 -16   1  12      209.39      210.28     27.12 o 
 -15   1  12      338.72      309.60     21.70 o 
 -14   1  12        0.15        6.36     10.40 o 
 -13   1  12      385.76      369.13     21.80 o 
 -12   1  12      386.71      343.28     20.78 o 
 -11   1  12       48.68       53.93      9.84 o 
 -10   1  12       43.70       32.14      7.98 o 
  -9   1  12      281.54      300.81     13.79 o 
  -8   1  12      158.25      159.64     10.24 o 
  -7   1  12        0.13       -3.08      3.08 o 
  -6   1  12     1312.89     1365.81     28.36 o 
  -5   1  12      326.04      372.36     12.89 o 
  -4   1  12     5754.94     5820.32     95.44 o 
  -3   1  12       53.59       81.55      6.43 o 
  -2   1  12     1393.76     1686.28     26.77 o 
  -1   1  12     2700.30     2800.03     40.17 o 
   0   1  12     1454.61     1370.89     24.06 o 
   1   1  12       43.79       72.69      5.07 o 
   2   1  12      101.69      177.59      7.98 o 
   3   1  12      280.16      316.69      8.97 o 
   4   1  12       10.47       16.90      2.95 o 
   5   1  12      723.06      679.67     16.01 o 
   6   1  12       38.46       79.85     11.13 o 
   7   1  12        0.41        0.42      3.91 o 
   8   1  12       58.25       76.22      8.49 o 
   9   1  12        4.25        7.19      6.97 o 
  10   1  12     5358.74     4910.97     79.93 o 
  11   1  12       66.27       51.61      8.47 o 
  12   1  12     1128.53     1159.11     32.08 o 
  13   1  12      371.46      318.72     15.69 o 
  14   1  12     1426.31     1320.57     32.66 o 
  15   1  12      107.35       90.76     10.81 o 
  16   1  12      371.90      354.86     18.77 o 
  17   1  12       91.65       59.60     17.86 o 
  18   1  12      276.98      290.37     29.52 o 
 -20   2  12        3.31        9.45     14.79 o 
 -19   2  12      341.07      421.60     36.59 o 
 -18   2  12       84.20       78.68     18.38 o 
 -17   2  12      273.11      301.47     29.25 o 
 -16   2  12      270.99      294.75     59.30 o 
 -15   2  12      178.23      200.27     18.54 o 
 -14   2  12      294.64      289.08     20.59 o 
 -13   2  12      414.31      383.83     25.91 o 
 -12   2  12      532.18      429.47     23.07 o 
 -11   2  12      602.06      619.62     21.96 o 
 -10   2  12       14.48       20.53      6.26 o 
  -9   2  12      901.17      827.19     24.07 o 
  -8   2  12        1.38        6.08      4.29 o 
  -7   2  12      138.51      145.57     14.69 o 
  -6   2  12       70.12      103.22     10.76 o 
  -5   2  12      125.63      104.95      8.71 o 
  -4   2  12     1530.58     1694.40     34.28 o 
  -3   2  12     2301.74     2478.12     37.51 o 
  -2   2  12      504.77      536.56     19.02 o 
  -1   2  12      344.14      338.59     11.32 o 
   0   2  12      565.66      614.90     15.32 o 
   1   2  12     4761.80     4933.52     65.65 o 
   2   2  12     1549.08     1689.18     26.60 o 
   3   2  12      924.49      916.54     18.28 o 
   4   2  12      236.13      234.38      7.18 o 
   5   2  12        4.38        9.13      3.54 o 
   6   2  12        2.05        6.18      3.37 o 
   7   2  12       60.59       49.54      5.71 o 
   8   2  12      475.11      433.06     18.74 o 
   9   2  12      943.98      903.53     26.01 o 
  10   2  12        9.10        5.61      5.22 o 
  11   2  12     1112.94     1007.36     43.78 o 
  12   2  12       25.30       13.51      6.51 o 
  13   2  12       18.65       29.70     13.04 o 
  14   2  12      671.13      607.64     30.75 o 
  15   2  12      598.90      517.33     23.01 o 
  16   2  12       99.20       81.63     11.88 o 
  17   2  12      134.02      131.33     14.42 o 
  18   2  12      162.90      191.50     24.99 o 
 -19   3  12      262.52      284.13     31.97 o 
 -18   3  12      126.90      136.59     24.46 o 
 -17   3  12      342.01      354.41     32.97 o 
 -16   3  12      260.89      239.27     27.76 o 
 -15   3  12      133.66      135.17     23.61 o 
 -14   3  12       98.52      113.85     39.36 o 
 -13   3  12       67.45       79.90     17.15 o 
 -12   3  12      109.77      128.20     14.85 o 
 -11   3  12      898.90      773.79     25.37 o 
 -10   3  12      377.42      404.52     28.78 o 
  -9   3  12      890.06      788.78     34.39 o 
  -8   3  12      755.86      757.55     23.68 o 
  -7   3  12      515.63      464.41     27.87 o 
  -6   3  12      294.44      301.60     22.15 o 
  -5   3  12      788.38      783.36     18.05 o 
  -4   3  12      260.59      281.37     12.37 o 
  -3   3  12      144.94      133.47      8.73 o 
  -2   3  12      424.86      411.15     13.64 o 
  -1   3  12      369.03      427.74     13.93 o 
   0   3  12        0.77       -0.80      3.32 o 
   1   3  12      248.45      232.25     10.57 o 
   2   3  12       81.41      103.09      7.61 o 
   3   3  12      244.27      246.06     10.79 o 
   4   3  12      305.70      334.44     15.64 o 
   5   3  12      984.51     1015.13     22.77 o 
   6   3  12        6.78       28.07      4.85 o 
   7   3  12      333.45      333.90     12.32 o 
   8   3  12      630.53      585.35     19.44 o 
   9   3  12     1380.99     1326.14     29.86 o 
  10   3  12       91.86       77.71     11.86 o 
  11   3  12      534.60      538.91     23.83 o 
  12   3  12      178.33      184.09     21.66 o 
  13   3  12      105.64       85.47     10.98 o 
  14   3  12        5.67        9.12      6.93 o 
  15   3  12       21.36       24.62      8.18 o 
  16   3  12       16.06        5.76      8.24 o 
  17   3  12        3.56       -3.27      8.54 o 
 -18   4  12       46.00       33.96     37.78 o 
 -17   4  12      140.13      126.72     23.75 o 
 -16   4  12       83.39       87.84     20.91 o 
 -15   4  12       62.16       46.18     16.33 o 
 -14   4  12       19.06        2.10     15.74 o 
 -13   4  12       25.04       35.69     13.11 o 
 -12   4  12       14.67       13.52      8.59 o 
 -11   4  12      333.64      318.12     21.98 o 
 -10   4  12       34.64       41.18      8.46 o 
  -9   4  12      267.62      245.99     15.52 o 
  -8   4  12      276.62      279.24     16.09 o 
  -7   4  12     1169.30     1146.49     53.47 o 
  -6   4  12      431.88      423.92     19.67 o 
  -5   4  12        0.01       -0.39      3.90 o 
  -4   4  12       10.43       11.49      4.65 o 
  -3   4  12       80.37       78.15      7.51 o 
  -2   4  12       22.32       29.21      5.73 o 
  -1   4  12       65.93       85.20      8.06 o 
   0   4  12      615.14      608.60     19.41 o 
   1   4  12      137.23      151.45      9.48 o 
   2   4  12       46.68       48.05      6.39 o 
   3   4  12       48.49       47.46      6.42 o 
   4   4  12     1021.01      987.28     23.33 o 
   5   4  12       80.93      104.45      9.19 o 
   6   4  12      846.78      812.49     25.94 o 
   7   4  12        4.66        6.85      5.82 o 
   8   4  12      263.08      263.88     30.57 o 
   9   4  12      507.80      472.97     66.46 o 
  10   4  12      288.47      324.20     22.01 o 
  11   4  12      898.63      776.61     33.50 o 
  12   4  12        5.60        1.34      9.24 o 
  13   4  12        0.86       -2.27      6.56 o 
  14   4  12       42.53       51.63     10.98 o 
  15   4  12       77.84       90.52     16.57 o 
  16   4  12       37.60       34.28     12.00 o 
 -17   5  12       28.76       41.29     18.08 o 
 -16   5  12       52.94       59.47     33.06 o 
 -15   5  12      143.08      148.68     44.08 o 
 -14   5  12      165.07      183.96     25.69 o 
 -13   5  12      219.86      229.97     21.81 o 
 -12   5  12       42.96       48.21     13.01 o 
 -11   5  12        0.56       -0.39      8.01 o 
 -10   5  12       24.39       29.86     10.16 o 
  -9   5  12      381.24      436.52     25.34 o 
  -8   5  12       95.95       72.30     12.86 o 
  -7   5  12      408.06      368.07     25.15 o 
  -6   5  12     2143.97     2288.13     74.98 o 
  -5   5  12      263.49      274.60     17.25 o 
  -4   5  12       47.55       31.16      6.33 o 
  -3   5  12        0.78       -0.87      4.50 o 
  -2   5  12     1529.79     1522.60     31.25 o 
  -1   5  12      625.71      640.21     20.26 o 
   0   5  12      678.74      728.66     25.32 o 
   1   5  12     1087.33     1083.93     28.04 o 
   2   5  12      174.64      163.17     17.79 o 
   3   5  12       57.71       55.17      8.76 o 
   4   5  12       51.58       62.69      7.92 o 
   5   5  12       81.82       76.74     10.04 o 
   6   5  12      109.69       87.93     15.75 o 
   7   5  12       24.46       24.08      8.65 o 
   8   5  12     1081.76      927.55     35.61 o 
   9   5  12      104.16       67.45     12.61 o 
  10   5  12        0.62       -3.01      7.45 o 
  11   5  12      192.39      175.91     16.64 o 
  12   5  12      287.84      282.63     20.79 o 
  13   5  12        4.30       -8.44      8.44 o 
  14   5  12      243.01      292.28     26.12 o 
  15   5  12       21.51       28.63     13.51 o 
 -16   6  12       55.54       61.23     19.66 o 
 -15   6  12       98.21      111.52     23.70 o 
 -14   6  12       98.62       77.27     16.57 o 
 -13   6  12        4.14       14.30     11.18 o 
 -12   6  12       54.84       48.04     13.73 o 
 -11   6  12        5.44        3.39      9.20 o 
 -10   6  12       48.33       29.60     10.96 o 
  -9   6  12      150.71      142.53     17.58 o 
  -8   6  12       34.54       41.04     11.30 o 
  -7   6  12      207.34      194.02     18.66 o 
  -6   6  12      590.98      562.20     41.97 o 
  -5   6  12      709.57      667.11     42.14 o 
  -4   6  12       18.60       24.63      6.61 o 
  -3   6  12      903.73      860.91     23.44 o 
  -2   6  12       49.47       34.82      8.80 o 
  -1   6  12      171.35      161.62     11.18 o 
   0   6  12       12.30       16.68      6.02 o 
   1   6  12      156.81      147.28     11.08 o 
   2   6  12       26.69       31.94      6.97 o 
   3   6  12       43.86       48.06      8.79 o 
   4   6  12       12.49       19.79      7.73 o 
   5   6  12      430.61      383.87     19.75 o 
   6   6  12      314.82      279.36     17.67 o 
   7   6  12      974.95      966.12     37.73 o 
   8   6  12        9.28       11.54      9.57 o 
   9   6  12      204.84      207.02     20.65 o 
  10   6  12       47.24       46.43     10.79 o 
  11   6  12      858.81      931.43     41.59 o 
  12   6  12       51.89       65.17     15.36 o 
  13   6  12      481.32      578.24     35.72 o 
  14   6  12      150.52      151.53     21.56 o 
 -14   7  12        1.47       -2.60     15.96 o 
 -13   7  12      202.02      223.67     25.26 o 
 -12   7  12      381.88      425.37     46.68 o 
 -11   7  12      506.13      547.70     32.22 o 
 -10   7  12      123.61      174.34     37.88 o 
  -9   7  12      635.95      791.22     41.78 o 
  -8   7  12        0.05        9.47      9.40 o 
  -7   7  12      862.51      948.25     38.29 o 
  -6   7  12      666.43      660.40     31.64 o 
  -5   7  12      415.35      457.08     26.32 o 
  -4   7  12       39.60       42.50     15.71 o 
  -3   7  12      230.82      277.28     17.69 o 
  -2   7  12      132.71      107.72     12.58 o 
  -1   7  12        2.84       -0.56      6.14 o 
   0   7  12        0.73        2.87      5.75 o 
   1   7  12        1.72        5.85      7.73 o 
   2   7  12      252.86      230.78     16.72 o 
   3   7  12     1859.20     1833.25     45.39 o 
   4   7  12      148.99      173.05     15.57 o 
   5   7  12     2064.99     2007.48     49.06 o 
   6   7  12       38.21       63.00     11.97 o 
   7   7  12      264.88      256.93     28.40 o 
   8   7  12      364.64      323.57     26.08 o 
   9   7  12      585.83      604.09     38.69 o 
  10   7  12      415.15      418.48     37.91 o 
  11   7  12      321.45      326.62     29.74 o 
  12   7  12       84.11       84.82     31.21 o 
 -11   8  12       13.82        1.55     11.76 o 
 -10   8  12        2.16        1.16     10.81 o 
  -9   8  12       93.64       77.41     15.45 o 
  -8   8  12      112.91      110.12     17.28 o 
  -7   8  12        4.11       -7.54     12.41 o 
  -6   8  12        8.55        9.04      9.46 o 
  -5   8  12      140.65      132.51     23.81 o 
  -4   8  12        5.61       13.10      9.27 o 
  -3   8  12      683.70      635.17     39.34 o 
  -2   8  12      174.18      155.54     31.22 o 
  -1   8  12      261.13      307.21     33.96 o 
   0   8  12        9.10       -2.35     11.19 o 
   1   8  12      679.56      873.12     43.55 o 
   2   8  12       14.62       19.80      9.69 o 
   3   8  12      678.15      703.19     36.06 o 
   4   8  12        0.34        1.93      7.71 o 
   5   8  12        0.77       14.59      8.77 o 
   6   8  12      176.17      173.76     21.12 o 
   7   8  12       56.08       32.60     13.12 o 
   8   8  12        5.09        3.20     10.91 o 
   9   8  12        8.24        0.38     10.53 o 
  -7   9  12       18.38        4.90     15.74 o 
  -6   9  12      299.58      277.93     33.58 o 
  -5   9  12       26.86       11.37     13.71 o 
  -4   9  12        2.39       -7.04     19.42 o 
  -3   9  12       15.64       14.23     13.11 o 
  -2   9  12      275.39      251.03     28.99 o 
  -1   9  12       59.75       52.06     16.64 o 
   0   9  12       30.02       36.99     12.85 o 
   1   9  12       65.24       69.29     22.26 o 
   2   9  12       46.65       45.78     13.41 o 
   3   9  12        8.18        2.82     11.30 o 
   4   9  12       34.58       25.92     11.90 o 
   5   9  12        2.33       -5.86     13.58 o 
 -20   1  13      290.88      315.49     25.56 o 
 -19   1  13       26.42       29.91     11.75 o 
 -18   1  13      182.99      241.23     21.93 o 
 -17   1  13        9.05        4.20      7.98 o 
 -16   1  13       53.95       50.87     11.38 o 
 -15   1  13       94.96       94.47     13.83 o 
 -14   1  13      164.13      180.34     17.32 o 
 -13   1  13      386.33      366.35     22.40 o 
 -12   1  13       26.94       27.59      9.05 o 
 -11   1  13      654.66      675.77     27.55 o 
 -10   1  13        4.40        2.27      8.62 o 
  -9   1  13      198.45      194.99     15.52 o 
  -8   1  13      357.85      345.91     18.71 o 
  -7   1  13      304.62      304.11     12.65 o 
  -6   1  13      844.11      861.14     33.02 o 
  -5   1  13      301.83      293.86     16.36 o 
  -4   1  13        0.42        1.13      2.91 o 
  -3   1  13       81.15       99.33      7.24 o 
  -2   1  13       74.08       71.81      5.63 o 
  -1   1  13       60.70       71.57      5.50 o 
   0   1  13     1530.78     1515.49     23.70 o 
   1   1  13      610.78      621.61     13.42 o 
   2   1  13      599.16      608.43     14.90 o 
   3   1  13        1.13        7.41      2.71 o 
   4   1  13      841.10      825.75     16.87 o 
   5   1  13      205.40      208.76      9.06 o 
   6   1  13      625.87      654.11     16.23 o 
   7   1  13       41.34       53.32      7.44 o 
   8   1  13      107.46       95.23      9.42 o 
   9   1  13      662.34      612.95     21.16 o 
  10   1  13        4.34       11.11      6.42 o 
  11   1  13      512.86      489.52     20.43 o 
  12   1  13      137.66      122.62     11.72 o 
  13   1  13      244.13      236.41     18.86 o 
  14   1  13       76.75       73.14      9.87 o 
  15   1  13      201.62      190.68     14.24 o 
  16   1  13       31.60       19.08      8.69 o 
  17   1  13       13.69       10.17      9.54 o 
  18   1  13        8.91       15.54     11.23 o 
 -19   2  13       18.16       16.15     14.34 o 
 -18   2  13       66.88       66.25     17.76 o 
 -17   2  13       29.78       47.48     18.89 o 
 -16   2  13        8.08       10.79     10.08 o 
 -15   2  13       20.42        4.63      7.98 o 
 -14   2  13      362.70      390.41     31.17 o 
 -13   2  13      130.00      142.22     15.86 o 
 -12   2  13     2130.04     2142.10     96.00 o 
 -11   2  13     1166.62     1130.88     37.12 o 
 -10   2  13      175.23      170.31     15.30 o 
  -9   2  13      282.91      311.69     29.84 o 
  -8   2  13      615.63      654.58     21.16 o 
  -7   2  13      329.74      326.82     16.97 o 
  -6   2  13      225.03      319.63     14.51 o 
  -5   2  13       83.02       62.58      7.41 o 
  -4   2  13      896.11      947.87     25.15 o 
  -3   2  13      318.16      281.94     10.08 o 
  -2   2  13      530.11      514.42     14.00 o 
  -1   2  13     2373.60     2478.74     38.63 o 
   0   2  13     7805.29     8012.17     99.77 o 
   1   2  13     1694.42     1786.93     31.09 o 
   2   2  13     4888.10     4791.42     59.26 o 
   3   2  13     2142.30     2226.98     29.53 o 
   4   2  13     1646.48     1600.25     23.33 o 
   5   2  13      822.30      791.94     22.10 o 
   6   2  13      824.62      772.04     18.88 o 
   7   2  13     1644.86     1533.01     29.35 o 
   8   2  13      883.26      840.41     24.84 o 
   9   2  13        0.11        1.56      6.06 o 
  10   2  13      267.48      239.09     14.73 o 
  11   2  13       39.44       30.17      7.74 o 
  12   2  13       27.57       59.64      9.24 o 
  13   2  13       11.97       17.65      7.39 o 
  14   2  13      952.17      844.35     30.88 o 
  15   2  13       21.16       18.87      8.12 o 
  16   2  13      310.70      305.69     19.44 o 
  17   2  13       29.77       29.80     11.70 o 
 -19   3  13      152.69      149.03     25.85 o 
 -18   3  13      317.30      313.41     33.00 o 
 -17   3  13       56.08       82.07     19.67 o 
 -16   3  13      663.64      718.89     44.04 o 
 -15   3  13      222.47      191.83     25.10 o 
 -14   3  13      305.13      280.32     27.64 o 
 -13   3  13       90.74       64.82     12.04 o 
 -12   3  13        1.23        6.16      6.94 o 
 -11   3  13      428.12      458.44     41.85 o 
 -10   3  13        5.59       15.13      6.79 o 
  -9   3  13      880.28      855.89     26.37 o 
  -8   3  13     1120.96     1053.19     29.13 o 
  -7   3  13      196.76      192.59     13.04 o 
  -6   3  13        3.91        6.36      4.83 o 
  -5   3  13      124.59      132.40     10.65 o 
  -4   3  13     1224.14     1210.71     24.31 o 
  -3   3  13      279.43      293.67     11.74 o 
  -2   3  13      271.75      204.79     14.71 o 
  -1   3  13      907.60      872.80     20.61 o 
   0   3  13      277.49      262.69     11.51 o 
   1   3  13      109.35      107.10      8.09 o 
   2   3  13       58.59       67.34      6.90 o 
   3   3  13      621.92      600.27     16.83 o 
   4   3  13      767.32      735.34     24.00 o 
   5   3  13      574.52      580.39     16.94 o 
   6   3  13      100.72      104.18      7.70 o 
   7   3  13      384.62      375.88     13.35 o 
   8   3  13       15.17       27.45     10.16 o 
   9   3  13     1907.73     1875.72     50.87 o 
  10   3  13      744.40      729.70     23.43 o 
  11   3  13      522.58      506.59     24.99 o 
  12   3  13       66.36       86.47     15.79 o 
  13   3  13      880.31      791.32     27.08 o 
  14   3  13       88.80       91.76     14.54 o 
  15   3  13      124.57      119.90     17.97 o 
  16   3  13      115.47      153.11     17.71 o 
  17   3  13        0.79        2.18      9.38 o 
 -18   4  13       50.42       30.97     16.79 o 
 -17   4  13      194.44      223.70     29.88 o 
 -16   4  13       24.57       26.99     14.46 o 
 -15   4  13      637.19      730.14    106.00 o 
 -14   4  13       15.38       21.69     14.69 o 
 -13   4  13      175.66      162.51     29.39 o 
 -12   4  13       67.26       75.42     17.02 o 
 -11   4  13     1071.07      939.10     35.78 o 
 -10   4  13       55.99       48.22      8.94 o 
  -9   4  13       16.34        7.38      6.36 o 
  -8   4  13      110.58      114.27     11.49 o 
  -7   4  13      374.75      348.38     17.29 o 
  -6   4  13      360.45      351.29     17.11 o 
  -5   4  13     1550.94     1568.23     38.48 o 
  -4   4  13      102.66       95.19      8.27 o 
  -3   4  13        1.56       -1.90      4.11 o 
  -2   4  13      161.65      180.53     11.76 o 
  -1   4  13     1446.47     1507.12     30.15 o 
   0   4  13      427.26      432.20     15.45 o 
   1   4  13      153.47      153.71      9.91 o 
   2   4  13      204.48      175.40     10.31 o 
   3   4  13       82.32       71.52      7.70 o 
   4   4  13      346.29      341.53     14.10 o 
   5   4  13       19.49       15.08      5.71 o 
   6   4  13      863.57      873.35     27.83 o 
   7   4  13      440.03      386.61     15.51 o 
   8   4  13      477.17      460.07     24.71 o 
   9   4  13      638.75      591.10     36.80 o 
  10   4  13      118.81      147.11     18.76 o 
  11   4  13        2.39       -1.08      7.46 o 
  12   4  13      407.26      397.89     26.65 o 
  13   4  13       17.79       17.93      8.84 o 
  14   4  13       51.23       69.20     14.52 o 
  15   4  13       46.10       66.58     14.97 o 
  16   4  13       48.88       37.93     13.70 o 
 -17   5  13      139.23      138.07     26.15 o 
 -16   5  13        1.16      -10.53     11.80 o 
 -15   5  13      230.03      181.88     32.01 o 
 -14   5  13       21.64       -1.43     12.09 o 
 -13   5  13      909.64      974.86     50.34 o 
 -12   5  13      185.53      176.96     21.62 o 
 -11   5  13      199.92      228.47     23.92 o 
 -10   5  13      139.18      173.23     18.29 o 
  -9   5  13       61.04       92.38     14.01 o 
  -8   5  13      239.42      203.98     18.50 o 
  -7   5  13        0.11        4.06      6.51 o 
  -6   5  13     1207.58     1292.69     33.92 o 
  -5   5  13      300.43      210.07     14.00 o 
  -4   5  13      271.31      251.73     15.05 o 
  -3   5  13      982.05      905.69     23.59 o 
  -2   5  13       92.86       81.70      8.54 o 
  -1   5  13     2121.80     2167.16     39.81 o 
   0   5  13     1354.37     1306.92     28.98 o 
   1   5  13     5587.75     5519.71     80.56 o 
   2   5  13      554.60      560.47     18.89 o 
   3   5  13     2941.83     2909.15     63.19 o 
   4   5  13     1721.04     1754.82     35.39 o 
   5   5  13       24.31       18.48      6.44 o 
   6   5  13        1.18        9.36      5.85 o 
   7   5  13      212.92      234.72     15.67 o 
   8   5  13     1196.21     1130.01     40.19 o 
   9   5  13      191.36      167.47     20.64 o 
  10   5  13      143.99      125.87     16.96 o 
  11   5  13       63.63       68.93     14.92 o 
  12   5  13       15.59       14.32     11.22 o 
  13   5  13       80.48      121.78     21.76 o 
  14   5  13      202.52      214.31     24.93 o 
  15   5  13      127.88       90.12     17.75 o 
 -15   6  13      270.34      224.47     29.88 o 
 -14   6  13      153.17      169.49     26.22 o 
 -13   6  13       25.36       34.74     13.21 o 
 -12   6  13       20.32       27.38     12.04 o 
 -11   6  13       41.70       46.61     12.95 o 
 -10   6  13       16.67       16.74     14.86 o 
  -9   6  13        1.18       -3.87      7.36 o 
  -8   6  13       12.63       14.29      8.93 o 
  -7   6  13      276.92      273.55     29.77 o 
  -6   6  13       37.54       58.97     12.70 o 
  -5   6  13      192.75      182.33     17.32 o 
  -4   6  13       22.49       22.51      6.85 o 
  -3   6  13      332.14      304.18     14.65 o 
  -2   6  13        5.59       -0.84      5.02 o 
  -1   6  13        0.66       -4.50      4.50 o 
   0   6  13      183.02      180.68     20.80 o 
   1   6  13        6.41        2.21      5.24 o 
   2   6  13      254.94      252.00     13.82 o 
   3   6  13        1.29       -5.37      5.59 o 
   4   6  13        0.28        0.06      5.83 o 
   5   6  13       27.38       44.17      8.90 o 
   6   6  13        4.40        0.94      6.56 o 
   7   6  13       84.29       78.35     11.43 o 
   8   6  13      342.26      361.33     30.36 o 
   9   6  13      106.25       86.16     15.40 o 
  10   6  13       24.37       13.38     10.69 o 
  11   6  13        7.17       -0.14      9.47 o 
  12   6  13       71.68       65.74     14.99 o 
  13   6  13       32.28       12.18     11.64 o 
 -13   7  13        0.53       -1.21     11.00 o 
 -12   7  13        9.11       -2.31     10.57 o 
 -11   7  13        0.20       -5.53      8.93 o 
 -10   7  13       17.90       37.14     12.86 o 
  -9   7  13        9.39        2.51      9.44 o 
  -8   7  13       84.06      102.82     15.50 o 
  -7   7  13        1.16       -1.87      7.84 o 
  -6   7  13      158.48      165.35     18.16 o 
  -5   7  13       78.67       65.33     13.12 o 
  -4   7  13      187.09      205.10     37.95 o 
  -3   7  13       95.96       98.05     14.14 o 
  -2   7  13       32.65       41.02      9.42 o 
  -1   7  13      112.78      114.21     10.93 o 
   0   7  13      105.77      110.16     12.02 o 
   1   7  13      119.04      115.58     12.64 o 
   2   7  13       33.49       36.32      9.09 o 
   3   7  13      383.40      392.29     21.06 o 
   4   7  13        4.31        3.57      6.91 o 
   5   7  13      259.57      254.57     18.47 o 
   6   7  13        6.76       11.31      8.04 o 
   7   7  13       92.33      118.31     28.51 o 
   8   7  13      436.96      442.60     29.85 o 
   9   7  13      111.17      117.36     19.16 o 
  10   7  13       94.33       89.60     23.90 o 
  11   7  13        0.63       13.81     11.34 o 
 -10   8  13       50.79       43.48     15.44 o 
  -9   8  13      136.02      127.61     19.06 o 
  -8   8  13      141.09      188.93     20.81 o 
  -7   8  13      378.89      409.35     27.75 o 
  -6   8  13        9.39       13.97     11.70 o 
  -5   8  13      351.46      370.55     25.36 o 
  -4   8  13        9.97        5.77     11.60 o 
  -3   8  13      205.58      199.83     25.21 o 
  -2   8  13      318.37      321.79     36.21 o 
  -1   8  13        3.29        4.16     11.02 o 
   0   8  13       14.05        3.59      9.40 o 
   1   8  13      330.69      319.15     24.82 o 
   2   8  13      228.88      258.59     24.66 o 
   3   8  13       23.29       24.55      9.65 o 
   4   8  13        1.47        8.87      8.11 o 
   5   8  13      112.20      112.96     15.06 o 
   6   8  13      135.61      186.45     22.19 o 
   7   8  13       23.51       28.76     14.74 o 
   8   8  13        3.35        3.33     10.45 o 
   9   8  13      300.25      339.47     49.33 o 
  -6   9  13        2.71       29.39     18.89 o 
  -5   9  13        8.10      -10.84     10.84 o 
  -4   9  13        5.15        5.80     14.17 o 
  -3   9  13        7.34       11.49     13.58 o 
  -2   9  13      149.01      133.26     23.70 o 
  -1   9  13       16.04       27.41     15.09 o 
   0   9  13       56.81       78.71     18.65 o 
   1   9  13      284.22      330.98     35.03 o 
   2   9  13        6.49        1.23      9.96 o 
   3   9  13      213.32      273.56     25.70 o 
   4   9  13      102.29      117.36     19.76 o 
 -19   0  14       18.92       22.52     14.34 o 
 -18   0  14       11.36       12.59     11.80 o 
 -17   0  14      542.97      535.94     36.34 o 
 -16   0  14       37.85       54.03     14.46 o 
 -15   0  14      393.53      376.36     63.49 o 
 -14   0  14      215.95      244.21     23.61 o 
 -13   0  14      688.54      631.01     34.36 o 
 -12   0  14      811.64      838.06     89.21 o 
 -11   0  14     4906.43     4587.07    111.99 o 
 -10   0  14      350.75      373.69     25.53 o 
  -9   0  14     1283.73     1195.56     68.22 o 
  -8   0  14     1457.58     1348.08     46.68 o 
  -7   0  14       82.47       69.56     19.94 o 
  -6   0  14      276.36      269.97     19.57 o 
  -5   0  14        1.88        0.60      5.04 o 
  -4   0  14       52.97       54.06     10.08 o 
  -3   0  14     5189.50     5257.18     86.93 o 
  -2   0  14     1036.67     1082.98     45.05 o 
  -1   0  14     4563.15     4331.17     74.79 o 
   0   0  14      123.14      164.93      9.97 o 
   1   0  14     3214.19     3025.13     56.45 o 
   2   0  14      558.09      608.09     25.87 o 
   3   0  14      302.17      238.53     18.87 o 
   4   0  14       63.12       70.18      7.18 o 
   5   0  14      104.71      146.62     23.18 o 
   6   0  14        9.08        9.39     14.17 o 
   7   0  14      619.10      661.52     62.45 o 
   8   0  14      390.94      358.66     22.97 o 
   9   0  14     1776.23     1598.59     51.93 o 
  10   0  14      317.14      250.36     20.74 o 
  11   0  14      804.47      784.48     36.27 o 
  12   0  14       86.43       83.47     14.46 o 
  13   0  14      963.79      879.26     40.74 o 
  14   0  14        0.67       67.17     19.94 o 
  15   0  14      134.29      129.76     20.40 o 
  16   0  14       15.29       18.60     12.09 o 
  17   0  14      296.19      305.68     38.31 o 
 -19   1  14      163.64      137.13     18.35 o 
 -18   1  14      131.04      127.77     15.30 o 
 -17   1  14       80.48       59.88     12.88 o 
 -16   1  14       77.91       81.40     14.10 o 
 -15   1  14      413.44      395.59     24.87 o 
 -14   1  14       59.92       70.59     12.61 o 
 -13   1  14      459.59      473.13     25.58 o 
 -12   1  14      115.69      109.08     14.08 o 
 -11   1  14     3852.62     3771.92     80.29 o 
 -10   1  14      883.11      865.17     31.86 o 
  -9   1  14      933.84      835.43     30.38 o 
  -8   1  14        0.67        5.77      5.84 o 
  -7   1  14     1303.83     1089.26     34.09 o 
  -6   1  14     2698.05     2587.39     69.35 o 
  -5   1  14     3492.85     3564.27     57.64 o 
  -4   1  14      147.88      149.45     10.94 o 
  -3   1  14        2.95        7.11      3.58 o 
  -2   1  14      453.59      471.36     17.11 o 
  -1   1  14      152.75      170.31      7.30 o 
   0   1  14       41.96       56.72      5.40 o 
   1   1  14       23.16       31.54      4.13 o 
   2   1  14       88.90      107.38      6.33 o 
   3   1  14     3789.06     3910.17     49.28 o 
   4   1  14      260.15      263.24     10.59 o 
   5   1  14     1298.66     1340.10     25.64 o 
   6   1  14      103.70       70.37      6.22 o 
   7   1  14     3016.23     2934.72     53.65 o 
   8   1  14      249.75      201.87     15.60 o 
   9   1  14     2490.50     2451.61     48.72 o 
  10   1  14      944.47      835.84     26.81 o 
  11   1  14        2.22        3.98      5.19 o 
  12   1  14       10.77        7.52      6.14 o 
  13   1  14      547.49      502.29     22.45 o 
  14   1  14       15.11       16.57      6.87 o 
  15   1  14        7.96       16.94      7.11 o 
  16   1  14       15.72       31.04     11.48 o 
  17   1  14        1.78        8.45     13.35 o 
 -19   2  14       39.67       48.43     17.15 o 
 -18   2  14       37.56       40.26     16.12 o 
 -17   2  14       94.24      105.91     21.18 o 
 -16   2  14       23.71       46.59     15.09 o 
 -15   2  14      210.57      179.64     18.61 o 
 -14   2  14        2.91       -4.33     11.41 o 
 -13   2  14      599.10      607.81     28.72 o 
 -12   2  14       37.05       41.42     10.09 o 
 -11   2  14        0.54        6.65      6.67 o 
 -10   2  14      820.73      821.57     31.12 o 
  -9   2  14      327.79      299.23     19.26 o 
  -8   2  14        0.09       -5.71      5.71 o 
  -7   2  14        0.04       -4.23      4.23 o 
  -6   2  14      650.18      649.42     20.44 o 
  -5   2  14       19.76       13.08      4.91 o 
  -4   2  14      364.02      389.81     19.84 o 
  -3   2  14      818.33      861.13     19.15 o 
  -2   2  14       38.04       42.92      5.12 o 
  -1   2  14       12.78       11.15      3.92 o 
   0   2  14     1408.51     1418.97     26.95 o 
   1   2  14      196.27      200.92      8.85 o 
   2   2  14      302.75      332.50     13.69 o 
   3   2  14        6.31       -0.12      2.63 o 
   4   2  14     1405.80     1420.60     25.21 o 
   5   2  14       65.79       39.12      5.62 o 
   6   2  14       62.95       68.57      8.96 o 
   7   2  14      724.50      733.42     19.20 o 
   8   2  14      879.83      829.09     25.24 o 
   9   2  14        0.26        4.74      5.63 o 
  10   2  14      522.97      522.35     20.87 o 
  11   2  14       17.21       13.95      6.88 o 
  12   2  14        3.30        9.11      6.28 o 
  13   2  14      346.98      341.81     19.27 o 
  14   2  14      200.81      193.17     20.60 o 
  15   2  14      332.80      293.89     19.83 o 
  16   2  14      108.08       89.32     13.24 o 
  17   2  14      565.15      538.55     29.34 o 
 -18   3  14       31.69       39.28     25.19 o 
 -17   3  14      175.03      164.08     34.63 o 
 -16   3  14        1.20       -3.67     11.13 o 
 -15   3  14      150.19      149.05     23.37 o 
 -14   3  14      202.39      225.15     38.83 o 
 -13   3  14       52.13       63.79     15.03 o 
 -12   3  14      386.67      396.03     24.90 o 
 -11   3  14      379.28      374.53     22.62 o 
 -10   3  14      292.28      223.78     18.04 o 
  -9   3  14        8.03        1.22      6.51 o 
  -8   3  14     1602.76     1637.62     38.37 o 
  -7   3  14     1156.64     1251.68     32.17 o 
  -6   3  14      556.62      534.81     21.48 o 
  -5   3  14      220.61      224.52     13.51 o 
  -4   3  14      471.96      513.25     19.15 o 
  -3   3  14      975.27      961.68     21.66 o 
  -2   3  14     1138.33     1084.57     23.79 o 
  -1   3  14        6.67        5.34      4.20 o 
   0   3  14     1087.35     1051.88     23.59 o 
   1   3  14       11.52       11.67      4.46 o 
   2   3  14     3470.63     3480.01     52.40 o 
   3   3  14      358.08      356.98     13.53 o 
   4   3  14      233.86      221.35     11.16 o 
   5   3  14      292.47      287.55     12.75 o 
   6   3  14     2666.79     2503.08     44.20 o 
   7   3  14      731.71      749.57     18.93 o 
   8   3  14      200.77      199.69     12.49 o 
   9   3  14       19.13       33.25      7.16 o 
  10   3  14        8.69        8.03      5.83 o 
  11   3  14      430.13      367.51     21.00 o 
  12   3  14       30.04       46.75     10.44 o 
  13   3  14       15.57        9.11      7.88 o 
  14   3  14       94.77       91.65     12.45 o 
  15   3  14       20.94       28.06     10.21 o 
  16   3  14       14.95       12.85     10.22 o 
 -17   4  14        0.02        7.29     13.64 o 
 -16   4  14      455.01      411.96     36.34 o 
 -15   4  14      373.93      387.28     35.20 o 
 -14   4  14      451.72      418.62     34.67 o 
 -13   4  14      243.13      198.48     25.85 o 
 -12   4  14       46.97       38.06     14.04 o 
 -11   4  14      158.56      135.03     21.37 o 
 -10   4  14      146.54      117.87     12.54 o 
  -9   4  14      993.71     1007.15     30.13 o 
  -8   4  14       40.72       70.12     10.09 o 
  -7   4  14       99.28       94.39     11.04 o 
  -6   4  14      574.22      504.50     20.76 o 
  -5   4  14      119.85      112.04     11.09 o 
  -4   4  14       79.03       89.88     10.22 o 
  -3   4  14      482.17      471.15     19.69 o 
  -2   4  14      751.28      742.09     24.23 o 
  -1   4  14      815.90      828.43     27.98 o 
   0   4  14      227.27      231.16     12.57 o 
   1   4  14     1005.78     1065.88     30.69 o 
   2   4  14      716.34      748.04     20.75 o 
   3   4  14      716.06      742.47     20.79 o 
   4   4  14      947.02      996.87     24.46 o 
   5   4  14     1618.66     1574.05     32.43 o 
   6   4  14      222.54      214.30     12.30 o 
   7   4  14      352.59      383.05     15.76 o 
   8   4  14      562.20      498.81     25.77 o 
   9   4  14        0.04       -4.77      6.81 o 
  10   4  14       12.10       19.01      9.11 o 
  11   4  14      320.79      328.21     24.00 o 
  12   4  14       67.61       62.31     13.76 o 
  13   4  14      221.98      240.74     22.72 o 
  14   4  14       23.37       28.69     11.31 o 
  15   4  14      182.11      179.93     21.91 o 
 -16   5  14      364.53      445.19     41.46 o 
 -15   5  14       20.01        9.33     12.97 o 
 -14   5  14       44.22       46.54     19.94 o 
 -13   5  14      364.91      389.44     34.04 o 
 -12   5  14       10.54       -1.66     11.02 o 
 -11   5  14      125.19      108.58     16.19 o 
 -10   5  14      228.23      200.00     19.39 o 
  -9   5  14      148.63      159.11     17.18 o 
  -8   5  14        5.59        8.84      8.27 o 
  -7   5  14      535.80      491.56     27.57 o 
  -6   5  14      113.24       85.34     11.61 o 
  -5   5  14        7.48       -0.56      5.85 o 
  -4   5  14      214.32      219.11     14.48 o 
  -3   5  14        0.94       -3.06      5.37 o 
  -2   5  14      120.15      121.17      9.91 o 
  -1   5  14      156.92      134.28     11.03 o 
   0   5  14       75.12       72.57      9.01 o 
   1   5  14      374.15      332.44     22.90 o 
   2   5  14      613.93      642.26     24.04 o 
   3   5  14      162.97      160.68     11.23 o 
   4   5  14      212.46      221.90     12.80 o 
   5   5  14      112.21      123.58     12.18 o 
   6   5  14      988.31      924.72     28.84 o 
   7   5  14      671.51      737.68     26.23 o 
   8   5  14       15.41       12.01      8.59 o 
   9   5  14       24.03       13.95      9.20 o 
  10   5  14       92.71       72.35     14.52 o 
  11   5  14      218.28      226.03     22.27 o 
  12   5  14        9.26       26.13     10.78 o 
  13   5  14       20.63        1.07     11.37 o 
  14   5  14       10.09       14.09     11.18 o 
 -15   6  14       17.22       22.82     20.99 o 
 -14   6  14        7.89        2.10     13.36 o 
 -13   6  14       70.06       73.61     19.12 o 
 -12   6  14       69.81       77.70     19.25 o 
 -11   6  14      138.33      134.61     18.76 o 
 -10   6  14       37.83       39.46     12.03 o 
  -9   6  14       22.29       37.40     14.93 o 
  -8   6  14      958.24      984.26     38.41 o 
  -7   6  14      335.73      371.18     24.10 o 
  -6   6  14        2.74        2.77      7.87 o 
  -5   6  14       25.64       27.29      9.72 o 
  -4   6  14      486.53      507.68     22.87 o 
  -3   6  14      274.02      244.11     15.50 o 
  -2   6  14      442.76      443.84     19.75 o 
  -1   6  14      234.11      212.12     13.04 o 
   0   6  14      432.18      486.24     29.63 o 
   1   6  14        7.83        9.21      5.82 o 
   2   6  14       26.86       25.38     11.31 o 
   3   6  14        8.15       10.73      6.69 o 
   4   6  14     1119.34     1086.24     32.44 o 
   5   6  14      359.15      342.53     27.72 o 
   6   6  14      790.17      724.48     37.62 o 
   7   6  14      524.63      540.35     35.64 o 
   8   6  14      172.09      202.49     20.79 o 
   9   6  14      574.45      588.28     34.25 o 
  10   6  14      236.10      232.64     22.97 o 
  11   6  14       40.38       18.44     11.20 o 
  12   6  14        1.90       12.50     11.03 o 
  13   6  14        2.76       17.51     12.81 o 
 -13   7  14       59.49       81.31     21.06 o 
 -12   7  14        2.04       -2.44     10.62 o 
 -11   7  14       15.21       20.28     12.94 o 
 -10   7  14       13.05       11.49     10.87 o 
  -9   7  14        2.93       -7.28      8.89 o 
  -8   7  14        9.21       13.94     10.27 o 
  -7   7  14        2.76       15.35      9.67 o 
  -6   7  14       55.08       27.65     10.96 o 
  -5   7  14      167.54      156.36     17.51 o 
  -4   7  14      809.94      771.73     33.15 o 
  -3   7  14      129.90      119.54     15.66 o 
  -2   7  14      733.59      806.19     55.86 o 
  -1   7  14      265.52      248.05     18.79 o 
   0   7  14      144.11      159.64     14.32 o 
   1   7  14        0.13       -4.54      6.12 o 
   2   7  14      418.03      450.53     22.30 o 
   3   7  14      252.67      256.03     18.78 o 
   4   7  14       26.19       43.38     10.28 o 
   5   7  14        7.16       16.47      8.15 o 
   6   7  14      127.69      111.02     13.79 o 
   7   7  14       16.14        9.07     10.48 o 
   8   7  14       88.66       93.42     16.65 o 
   9   7  14        5.34       12.99     10.45 o 
  10   7  14      235.79      240.62     25.51 o 
  11   7  14        7.28       22.76     12.64 o 
 -10   8  14      214.01      303.50     26.48 o 
  -9   8  14       17.66        5.02     12.81 o 
  -8   8  14      766.83      815.97     40.20 o 
  -7   8  14      285.78      299.78     24.84 o 
  -6   8  14      320.70      343.08     25.63 o 
  -5   8  14       14.24       23.65     19.41 o 
  -4   8  14      642.94      699.24     42.28 o 
  -3   8  14      348.22      296.12     93.41 o 
  -2   8  14       25.19       32.37     16.79 o 
  -1   8  14       95.48      121.33     27.29 o 
   0   8  14       94.14       90.76     25.19 o 
   1   8  14       55.35       68.98     14.14 o 
   2   8  14        3.60       -1.94      7.64 o 
   3   8  14      113.94      132.08     23.93 o 
   4   8  14      117.26      130.48     15.90 o 
   5   8  14        0.02        2.16      8.45 o 
   6   8  14      201.50      221.36     19.39 o 
   7   8  14      403.54      407.97     30.61 o 
   8   8  14       40.63       53.72     15.60 o 
  -4   9  14       13.64       24.35     14.62 o 
  -3   9  14       72.45       64.27     18.65 o 
  -2   9  14       84.82       83.95     19.66 o 
  -1   9  14       13.13       10.32     12.81 o 
   0   9  14        4.04       23.44     13.78 o 
   1   9  14       35.96       12.40     13.01 o 
   2   9  14       82.16       77.41     19.25 o 
 -19   1  15       39.68       57.54     13.70 o 
 -18   1  15        3.16        6.97      7.85 o 
 -17   1  15       25.93       37.80      9.91 o 
 -16   1  15      138.58      187.88     39.09 o 
 -15   1  15       39.31       57.43     17.49 o 
 -14   1  15       27.80       21.24      8.96 o 
 -13   1  15      813.47      755.36     32.34 o 
 -12   1  15      400.91      366.53     22.98 o 
 -11   1  15        0.21       -5.55      7.24 o 
 -10   1  15       90.11      111.66     14.33 o 
  -9   1  15      109.67      117.92     15.99 o 
  -8   1  15      376.36      317.42     19.37 o 
  -7   1  15     1268.55     1126.03     48.46 o 
  -6   1  15      109.68      101.17     11.91 o 
  -5   1  15     1078.82      961.59     31.66 o 
  -4   1  15       14.28        9.44      4.23 o 
  -3   1  15      754.16      697.77     19.38 o 
  -2   1  15       24.30       22.99      3.14 o 
  -1   1  15      487.37      484.50     12.26 o 
   0   1  15       33.19       46.64      4.72 o 
   1   1  15     2419.20     2434.99     34.75 o 
   2   1  15     1328.86     1363.10     23.31 o 
   3   1  15      455.26      459.59     15.18 o 
   4   1  15      214.12      207.04     14.51 o 
   5   1  15     1137.75     1083.94     25.52 o 
   6   1  15     1009.47      960.73     26.46 o 
   7   1  15       53.07       52.36      8.26 o 
   8   1  15      674.26      637.51     22.03 o 
   9   1  15       58.81       54.71      8.65 o 
  10   1  15       54.83       41.68      8.33 o 
  11   1  15        4.99       13.26      6.36 o 
  12   1  15        0.17       -0.08      5.59 o 
  13   1  15      819.44      786.46     28.27 o 
  14   1  15      161.87      153.83     13.00 o 
  15   1  15      478.42      441.99     20.36 o 
  16   1  15       46.08       46.09     13.24 o 
  17   1  15      247.68      230.75     31.38 o 
 -18   2  15       35.90       27.85     15.09 o 
 -17   2  15      350.27      388.05     45.65 o 
 -16   2  15        2.07       19.75     12.09 o 
 -15   2  15     1200.90     1296.69     44.71 o 
 -14   2  15       23.66       18.79     15.61 o 
 -13   2  15        7.98       11.10      8.27 o 
 -12   2  15       12.96       18.24      8.59 o 
 -11   2  15        5.33        9.62      7.22 o 
 -10   2  15        6.14        3.64      7.49 o 
  -9   2  15      367.09      312.39     20.08 o 
  -8   2  15       62.76       51.94     10.27 o 
  -7   2  15      374.49      345.55     20.76 o 
  -6   2  15     1074.28     1047.35     27.15 o 
  -5   2  15     3529.68     3436.26     59.17 o 
  -4   2  15      226.73      235.45     12.74 o 
  -3   2  15     1655.45     1631.25     35.03 o 
  -2   2  15     1319.93     1336.06     34.52 o 
  -1   2  15     1290.21     1216.67     24.74 o 
   0   2  15      825.29      797.92     19.39 o 
   1   2  15      301.57      274.85     14.78 o 
   2   2  15      192.74      167.60      7.53 o 
   3   2  15       56.09       53.22      4.84 o 
   4   2  15        0.60        5.09      3.67 o 
   5   2  15       23.52       25.62      5.58 o 
   6   2  15     1267.47     1231.82     26.35 o 
   7   2  15      111.33       89.27     10.34 o 
   8   2  15      778.64      751.58     24.60 o 
   9   2  15      636.20      637.87     37.72 o 
  10   2  15       12.73        5.69      9.54 o 
  11   2  15       13.75       14.10      6.37 o 
  12   2  15      541.59      475.38     21.97 o 
  13   2  15        7.10       11.23      8.48 o 
  14   2  15      682.30      719.80     40.45 o 
  15   2  15        1.51       12.05      7.30 o 
  16   2  15      334.63      351.10     24.54 o 
 -18   3  15      401.13      450.59     43.55 o 
 -17   3  15       12.23       15.90     14.79 o 
 -16   3  15       62.78       62.53     17.76 o 
 -15   3  15        6.92       -3.85     10.00 o 
 -14   3  15       39.82       43.34     17.32 o 
 -13   3  15      617.19      579.12     29.30 o 
 -12   3  15      164.99      154.46     16.62 o 
 -11   3  15        1.40        6.80      7.36 o 
 -10   3  15      144.29      124.78     15.61 o 
  -9   3  15     1115.28     1085.59     52.10 o 
  -8   3  15      333.66      266.55     18.94 o 
  -7   3  15      583.80      556.06     21.32 o 
  -6   3  15       28.57       40.30      8.33 o 
  -5   3  15       60.83       57.76     13.33 o 
  -4   3  15      186.47      180.17     12.34 o 
  -3   3  15      160.01      171.98     18.18 o 
  -2   3  15       11.73        4.79      5.31 o 
  -1   3  15      399.75      423.17     14.69 o 
   0   3  15     1594.11     1661.31     36.41 o 
   1   3  15     1958.04     2030.09     36.39 o 
   2   3  15      882.02      889.31     21.88 o 
   3   3  15     1328.34     1283.26     28.20 o 
   4   3  15       67.29       82.67      7.93 o 
   5   3  15     4800.58     4767.71     68.72 o 
   6   3  15     1060.54     1037.18     23.90 o 
   7   3  15      990.73      958.42     27.54 o 
   8   3  15      490.24      479.44     18.43 o 
   9   3  15      744.86      780.13     23.65 o 
  10   3  15        2.03        1.37      5.38 o 
  11   3  15      445.30      371.52     26.21 o 
  12   3  15       19.00       12.66      8.11 o 
  13   3  15       44.24       34.42     10.10 o 
  14   3  15       20.87       24.81      8.37 o 
  15   3  15       11.52       -0.91      8.60 o 
  16   3  15        0.68       -8.16      8.16 o 
 -17   4  15       10.32      -14.82     21.51 o 
 -16   4  15       62.97       50.15     30.96 o 
 -15   4  15        4.38        4.35     12.59 o 
 -14   4  15      487.44      428.88     35.94 o 
 -13   4  15      239.77      255.51     34.63 o 
 -12   4  15      666.20      580.96     43.03 o 
 -11   4  15        0.50        1.80     10.08 o 
 -10   4  15      956.80      901.89     43.94 o 
  -9   4  15       82.47       58.32     11.89 o 
  -8   4  15      314.88      332.71     18.20 o 
  -7   4  15       40.25       41.58      8.71 o 
  -6   4  15      640.96      681.93     24.03 o 
  -5   4  15      940.85      936.83     29.39 o 
  -4   4  15      834.39      717.57     24.10 o 
  -3   4  15       19.61        5.58      6.13 o 
  -2   4  15      230.59      259.25     15.04 o 
  -1   4  15      130.26      132.98      9.76 o 
   0   4  15       61.95       63.86      7.75 o 
   1   4  15      164.69      165.13     10.96 o 
   2   4  15     2762.13     2748.71     46.60 o 
   3   4  15      562.41      554.41     18.17 o 
   4   4  15     1658.86     1696.43     34.30 o 
   5   4  15        1.01        1.80      5.08 o 
   6   4  15      868.78      862.29     23.27 o 
   7   4  15     1501.50     1505.94     45.85 o 
   8   4  15     1621.85     1587.36     47.45 o 
   9   4  15       42.32       37.76     10.30 o 
  10   4  15       70.89       46.50     11.27 o 
  11   4  15      136.55       88.42     14.71 o 
  12   4  15       40.05       35.72     11.64 o 
  13   4  15       74.23       82.64     15.54 o 
  14   4  15        0.01       -7.22      8.87 o 
  15   4  15      155.45      181.73     22.53 o 
 -16   5  15      225.71      261.17     32.63 o 
 -15   5  15      125.27      152.90     33.58 o 
 -14   5  15      108.99      128.70     23.70 o 
 -13   5  15        2.15       -9.34     11.02 o 
 -12   5  15       12.53        6.13     11.48 o 
 -11   5  15      147.64      158.47     32.53 o 
 -10   5  15       26.17       12.50     12.09 o 
  -9   5  15      191.55      151.37     23.06 o 
  -8   5  15       67.26       73.23     12.89 o 
  -7   5  15        0.33       -5.81      5.81 o 
  -6   5  15      890.29      884.03     28.35 o 
  -5   5  15       43.11       41.58      8.90 o 
  -4   5  15     1161.93     1120.25     31.48 o 
  -3   5  15      120.53      123.11     11.65 o 
  -2   5  15       18.19       15.99      7.12 o 
  -1   5  15       67.02       73.88     15.60 o 
   0   5  15      200.73      214.20     12.66 o 
   1   5  15      144.54      163.44     15.46 o 
   2   5  15       18.92       14.81      5.70 o 
   3   5  15      111.42      114.36     10.06 o 
   4   5  15        0.70        3.49      5.08 o 
   5   5  15       35.08       29.52      7.84 o 
   6   5  15      174.06      171.37     14.39 o 
   7   5  15        1.69        6.43      6.49 o 
   8   5  15       18.50       23.71      9.95 o 
   9   5  15      183.97      157.77     33.07 o 
  10   5  15      115.44       91.35     20.79 o 
  11   5  15      118.56      122.08     17.95 o 
  12   5  15        0.23       -8.44      8.44 o 
  13   5  15       50.90       45.87     13.52 o 
  14   5  15       94.10       73.96     15.98 o 
 -14   6  15       57.06       33.06     16.33 o 
 -13   6  15      116.53      100.69     22.23 o 
 -12   6  15      157.62      155.74     27.81 o 
 -11   6  15        0.60       -5.54     10.59 o 
 -10   6  15       30.00       26.70     11.18 o 
  -9   6  15        1.65        9.76      9.86 o 
  -8   6  15       69.15       72.53     14.47 o 
  -7   6  15      238.11      220.33     22.28 o 
  -6   6  15        5.20        4.55      8.17 o 
  -5   6  15       15.74       11.83      8.63 o 
  -4   6  15      387.19      392.79     21.96 o 
  -3   6  15       29.10       32.89      8.20 o 
  -2   6  15        2.17        5.28      6.02 o 
  -1   6  15       41.16       28.75      7.78 o 
   0   6  15      441.09      435.40     26.15 o 
   1   6  15     1129.00     1142.66     29.99 o 
   2   6  15     1732.62     1692.72     41.45 o 
   3   6  15      377.66      401.27     19.99 o 
   4   6  15      796.04      772.04     27.40 o 
   5   6  15      116.03       99.98     12.24 o 
   6   6  15       75.60       74.72     11.83 o 
   7   6  15      769.81      788.81     29.35 o 
   8   6  15       97.30      113.66     16.70 o 
   9   6  15        0.68       -1.46      8.84 o 
  10   6  15       17.63       22.45     11.64 o 
  11   6  15      191.24      192.57     22.62 o 
  12   6  15        0.55        0.69     10.87 o 
 -12   7  15       12.52       -1.05     12.55 o 
 -11   7  15       25.28       47.37     16.28 o 
 -10   7  15        1.96       -0.04      9.98 o 
  -9   7  15       26.83       37.69     12.63 o 
  -8   7  15      186.16      192.26     28.99 o 
  -7   7  15        2.20        3.14      8.84 o 
  -6   7  15        0.66       -5.08      8.43 o 
  -5   7  15        0.94        1.04      7.69 o 
  -4   7  15        4.74        3.49      7.68 o 
  -3   7  15      112.49      123.47     18.39 o 
  -2   7  15       17.22       26.60      9.88 o 
  -1   7  15       14.96        8.77      8.21 o 
   0   7  15       78.17       69.93     12.18 o 
   1   7  15       10.30       19.04      8.94 o 
   2   7  15        4.94        9.91      7.34 o 
   3   7  15        3.00        2.16      6.81 o 
   4   7  15      226.83      259.32     18.50 o 
   5   7  15       61.66       70.32     11.80 o 
   6   7  15        8.11        0.67      8.59 o 
   7   7  15       65.21       64.87     14.74 o 
   8   7  15       44.09       64.84     15.32 o 
   9   7  15        2.01      -11.35     11.35 o 
  10   7  15        0.34        6.50     11.52 o 
  -9   8  15       47.38       84.96     16.73 o 
  -8   8  15       11.65        6.36     12.60 o 
  -7   8  15      156.47      173.79     20.71 o 
  -6   8  15       22.72       27.20     11.54 o 
  -5   8  15       35.20       27.05     11.34 o 
  -4   8  15        7.00       22.32     13.01 o 
  -3   8  15       12.98        0.98     18.37 o 
  -2   8  15       81.70       91.19     19.25 o 
  -1   8  15        0.42       -4.69      9.69 o 
   0   8  15      407.29      382.68     64.54 o 
   1   8  15       64.95       60.35     16.31 o 
   2   8  15      198.51      210.11     19.80 o 
   3   8  15       35.10       44.80     11.39 o 
   4   8  15       80.07       96.63     14.72 o 
   5   8  15        5.69       18.61      9.90 o 
   6   8  15        0.72       11.28      9.62 o 
   7   8  15        0.02       -0.78     10.91 o 
 -19   0  16       89.41      101.14     21.81 o 
 -18   0  16       87.25       58.89     16.39 o 
 -17   0  16       48.92       53.11     15.63 o 
 -16   0  16      194.02      165.21     23.71 o 
 -15   0  16        2.31       10.39     16.27 o 
 -14   0  16      753.00      674.71     38.91 o 
 -13   0  16       11.02       18.77      9.83 o 
 -12   0  16      304.16      277.00     25.20 o 
 -11   0  16      214.56      227.92     41.98 o 
 -10   0  16      221.85      183.21     20.16 o 
  -9   0  16      105.19      127.86     30.96 o 
  -8   0  16    10296.17     9671.82    199.56 o 
  -7   0  16     2141.04     1941.37     80.81 o 
  -6   0  16     3627.96     3355.87     86.59 o 
  -5   0  16       80.54       73.01     12.59 o 
  -4   0  16    10793.14    10475.52    208.68 o 
  -3   0  16       20.51       25.37      8.32 o 
  -2   0  16      676.89      611.26     26.36 o 
  -1   0  16       17.31       17.93      5.27 o 
   0   0  16      382.15      329.71     14.96 o 
   1   0  16       40.63       28.27      6.33 o 
   2   0  16     1175.67     1267.31     42.66 o 
   3   0  16       66.59       86.97      8.98 o 
   4   0  16     1845.67     1644.70     37.13 o 
   5   0  16      163.92      175.22     50.90 o 
   6   0  16     3879.48     3716.62     91.47 o 
   7   0  16      530.68      555.31     39.36 o 
   8   0  16     1000.88      942.22     38.91 o 
   9   0  16      132.86      131.10     16.69 o 
  10   0  16      556.77      572.84     52.47 o 
  11   0  16        0.10        2.57      7.31 o 
  12   0  16      292.10      249.17     23.37 o 
  13   0  16       55.19       27.64     12.23 o 
  14   0  16       24.18       34.14     12.55 o 
  15   0  16        6.63        8.40     11.13 o 
  16   0  16        1.24       14.39     16.79 o 
 -18   1  16        1.07        7.20      8.35 o 
 -17   1  16       76.62       76.68     13.50 o 
 -16   1  16        1.16        3.72      6.96 o 
 -15   1  16       28.65       28.15     10.08 o 
 -14   1  16      189.49      185.61     18.40 o 
 -13   1  16       34.50       37.05     16.99 o 
 -12   1  16      235.42      266.23     20.78 o 
 -11   1  16     1372.88     1354.13     44.34 o 
 -10   1  16      138.94      157.58     16.21 o 
  -9   1  16     2112.64     1999.66     52.87 o 
  -8   1  16     2227.29     2111.14     54.09 o 
  -7   1  16      130.68      127.27     15.16 o 
  -6   1  16       71.60       56.44     10.49 o 
  -5   1  16     1700.41     1533.91     42.91 o 
  -4   1  16      128.71      121.19     10.82 o 
  -3   1  16       21.71       20.01      4.66 o 
  -2   1  16     2642.24     2610.10     41.81 o 
  -1   1  16      318.31      301.50     11.23 o 
   0   1  16     3538.83     3579.45     47.21 o 
   1   1  16       46.20       56.57      5.36 o 
   2   1  16      375.58      345.52     11.12 o 
   3   1  16     2138.36     2223.37     33.12 o 
   4   1  16      443.11      410.17     20.34 o 
   5   1  16     1611.02     1488.23     28.67 o 
   6   1  16      527.49      442.62     18.60 o 
   7   1  16      999.02      948.18     27.55 o 
   8   1  16        1.59       -0.52      4.93 o 
   9   1  16      114.19      106.23     11.24 o 
  10   1  16        4.12       11.89      6.02 o 
  11   1  16       81.19       92.30     11.24 o 
  12   1  16      255.41      271.42     17.24 o 
  13   1  16        0.05        5.54      6.47 o 
  14   1  16      177.00      171.53     20.43 o 
  15   1  16       98.95      103.11     13.57 o 
  16   1  16      570.10      512.02     31.42 o 
 -18   2  16       94.63      128.44     30.96 o 
 -17   2  16       67.88       64.62     33.58 o 
 -16   2  16      265.98      262.10     29.25 o 
 -15   2  16      546.58      550.06     30.51 o 
 -14   2  16      611.64      562.21     29.98 o 
 -13   2  16       95.65       97.41     14.84 o 
 -12   2  16      456.42      445.78     25.56 o 
 -11   2  16       43.12       39.13     15.51 o 
 -10   2  16       12.95       12.52      7.90 o 
  -9   2  16      122.80      144.36     20.40 o 
  -8   2  16      166.61      160.69     16.15 o 
  -7   2  16      864.20      733.03     29.44 o 
  -6   2  16      357.93      349.05     20.93 o 
  -5   2  16      484.00      431.36     26.71 o 
  -4   2  16      966.94      880.37     29.84 o 
  -3   2  16      822.94      849.44     24.00 o 
  -2   2  16      107.46      139.60     10.55 o 
  -1   2  16     1366.81     1347.11     26.95 o 
   0   2  16      111.22      116.71     11.46 o 
   1   2  16     1744.21     1774.02     28.87 o 
   2   2  16       86.45       94.88      6.33 o 
   3   2  16        0.14        1.07      3.49 o 
   4   2  16       92.62       78.84      6.98 o 
   5   2  16     3465.32     3374.26     52.34 o 
   6   2  16      222.09      219.24     14.28 o 
   7   2  16      126.19      128.89     11.80 o 
   8   2  16      221.72      202.20     17.07 o 
   9   2  16       75.50       72.24      9.75 o 
  10   2  16       38.82       36.89      8.63 o 
  11   2  16       29.28       29.55      7.86 o 
  12   2  16        0.16       -4.74      5.85 o 
  13   2  16        1.54        4.76      8.17 o 
  14   2  16       27.19       11.95      8.06 o 
  15   2  16        5.61        3.97      8.20 o 
  16   2  16        7.54        4.86      9.24 o 
 -17   3  16       66.11       74.91     19.57 o 
 -16   3  16       10.88       27.39     15.20 o 
 -15   3  16      804.58      950.83     91.31 o 
 -14   3  16      176.81      139.90     22.97 o 
 -13   3  16       98.83       85.85     14.87 o 
 -12   3  16        1.05        1.92     13.40 o 
 -11   3  16       40.20       38.57     10.69 o 
 -10   3  16      721.78      628.25     29.49 o 
  -9   3  16        7.38       -4.20      6.79 o 
  -8   3  16     1274.05     1170.84     42.89 o 
  -7   3  16     3227.78     3054.37    134.89 o 
  -6   3  16      109.99       76.08      9.88 o 
  -5   3  16      370.09      385.18     19.54 o 
  -4   3  16       71.34       72.03      9.54 o 
  -3   3  16     2267.62     2255.37     45.81 o 
  -2   3  16       48.75       36.76      7.41 o 
  -1   3  16     1188.06     1092.79     37.72 o 
   0   3  16       72.12       70.65      7.80 o 
   1   3  16       55.95       54.75      7.16 o 
   2   3  16       89.94       87.73      8.36 o 
   3   3  16      731.45      732.58     20.34 o 
   4   3  16       42.79       49.91      7.24 o 
   5   3  16      144.48      126.86      9.92 o 
   6   3  16      148.85      160.69     11.14 o 
   7   3  16     2884.19     2664.89     48.31 o 
   8   3  16       48.21       35.29      9.20 o 
   9   3  16        9.14        9.39      5.82 o 
  10   3  16        1.27        4.58      5.63 o 
  11   3  16      740.65      748.15     58.36 o 
  12   3  16      126.31      110.30     14.18 o 
  13   3  16       92.81       62.06     12.19 o 
  14   3  16       25.58       23.75      9.74 o 
  15   3  16        0.77       -7.82      7.82 o 
 -17   4  16      434.92      477.22     40.94 o 
 -16   4  16      329.16      316.78     67.17 o 
 -15   4  16       16.26        4.62     12.84 o 
 -14   4  16      113.85       93.63     20.74 o 
 -13   4  16       39.68       42.85     21.51 o 
 -12   4  16        3.33       -8.54      8.54 o 
 -11   4  16       10.72       12.49     11.48 o 
 -10   4  16      110.75      130.79     16.35 o 
  -9   4  16       18.26       14.71      9.65 o 
  -8   4  16      430.25      485.77     26.09 o 
  -7   4  16        0.20       -1.47      5.74 o 
  -6   4  16      505.69      561.58     22.47 o 
  -5   4  16        0.24        1.67      5.90 o 
  -4   4  16      101.89      150.45     12.77 o 
  -3   4  16      339.47      318.09     16.88 o 
  -2   4  16      432.50      426.85     18.72 o 
  -1   4  16      341.51      324.06     17.34 o 
   0   4  16       55.27       57.12      9.91 o 
   1   4  16       27.04       16.89      6.02 o 
   2   4  16      163.50      157.12     11.00 o 
   3   4  16     1073.62     1071.28     28.57 o 
   4   4  16      505.05      513.16     21.72 o 
   5   4  16      552.46      500.49     17.93 o 
   6   4  16     1415.29     1507.58     32.87 o 
   7   4  16        0.29        3.92      5.42 o 
   8   4  16      143.30      154.97     16.94 o 
   9   4  16       93.01       87.32     14.23 o 
  10   4  16      145.29      156.38     18.16 o 
  11   4  16        1.44       -2.68      7.36 o 
  12   4  16      188.64      165.77     19.83 o 
  13   4  16       48.90       56.41     13.53 o 
  14   4  16       28.55       18.16     11.76 o 
 -15   5  16      296.47      395.65     49.85 o 
 -14   5  16       97.85       76.83     41.46 o 
 -13   5  16        3.11        2.85     12.59 o 
 -12   5  16       60.36       75.53     18.51 o 
 -11   5  16        0.71       -6.23     11.06 o 
 -10   5  16       18.85       37.18     14.79 o 
  -9   5  16      357.19      367.67     81.34 o 
  -8   5  16       10.51        8.13      8.87 o 
  -7   5  16       21.98       25.99      8.15 o 
  -6   5  16      353.28      403.72     22.27 o 
  -5   5  16      784.41      721.36     25.78 o 
  -4   5  16       16.43       18.87      7.54 o 
  -3   5  16      128.44      123.09     13.48 o 
  -2   5  16      835.89      865.58     27.87 o 
  -1   5  16       82.96       93.80     11.00 o 
   0   5  16      142.20      136.54     12.22 o 
   1   5  16       23.65       22.59      6.75 o 
   2   5  16      579.85      583.74     24.85 o 
   3   5  16       15.08       16.44      6.20 o 
   4   5  16      589.48      586.01     20.43 o 
   5   5  16        5.42       13.85      7.10 o 
   6   5  16      266.48      278.77     22.46 o 
   7   5  16      340.78      340.68     20.15 o 
   8   5  16       38.95       49.57     12.40 o 
   9   5  16       74.71       70.31     14.17 o 
  10   5  16        4.14        8.62      9.54 o 
  11   5  16       16.40       10.10     12.03 o 
  12   5  16       17.75       11.38     10.87 o 
  13   5  16       50.48       71.78     16.00 o 
 -14   6  16       93.40      104.54     23.91 o 
 -13   6  16        0.31       -2.86     12.09 o 
 -12   6  16       19.93       14.64     13.71 o 
 -11   6  16       30.88       77.00     19.25 o 
 -10   6  16       25.53       12.74     12.84 o 
  -9   6  16       24.27       30.38     11.23 o 
  -8   6  16        2.82       -7.49      7.49 o 
  -7   6  16      246.37      253.80     21.33 o 
  -6   6  16        0.49       -2.81      8.01 o 
  -5   6  16        2.48       -4.75      6.94 o 
  -4   6  16        0.03        0.83      6.20 o 
  -3   6  16      773.57      800.43     33.73 o 
  -2   6  16       17.68       28.31      8.07 o 
  -1   6  16       91.15       90.96     11.51 o 
   0   6  16      259.34      277.04     16.71 o 
   1   6  16      239.54      188.32     14.58 o 
   2   6  16       95.51       85.80     11.49 o 
   3   6  16      136.77      127.10     13.18 o 
   4   6  16       52.12       57.78     10.28 o 
   5   6  16      215.19      169.57     15.10 o 
   6   6  16       49.89       37.23      9.24 o 
   7   6  16      351.15      359.78     20.98 o 
   8   6  16        3.00       13.99      9.86 o 
   9   6  16      124.45      152.19     19.68 o 
  10   6  16        3.76        6.77     10.49 o 
  11   6  16      381.05      368.69     29.05 o 
 -11   7  16       14.82       17.40     20.47 o 
 -10   7  16      254.73      294.57     31.06 o 
  -9   7  16      459.85      504.33     30.71 o 
  -8   7  16      155.36      166.05     20.17 o 
  -7   7  16      583.92      637.51     36.97 o 
  -6   7  16      128.16      128.57     17.42 o 
  -5   7  16      948.61     1063.89     40.99 o 
  -4   7  16        7.42        5.68      8.72 o 
  -3   7  16      153.13      173.11     18.29 o 
  -2   7  16      136.55      146.09     16.76 o 
  -1   7  16       37.55       46.45     11.07 o 
   0   7  16       12.26       13.89      9.70 o 
   1   7  16       66.90       73.58     12.95 o 
   2   7  16      149.23      153.40     26.92 o 
   3   7  16       76.93       79.12     12.05 o 
   4   7  16       42.34       38.72     10.21 o 
   5   7  16      611.10      620.26     42.11 o 
   6   7  16        6.72        8.14      8.49 o 
   7   7  16      381.40      418.11     24.23 o 
   8   7  16       14.49       15.83     12.14 o 
   9   7  16      390.37      450.73     31.91 o 
  -8   8  16        0.66       -8.26     10.80 o 
  -7   8  16       81.30       95.44     17.38 o 
  -6   8  16       18.20       13.13     11.03 o 
  -5   8  16        2.28        6.60      9.98 o 
  -4   8  16        0.03        3.21     18.89 o 
  -3   8  16      277.40      305.11     36.73 o 
  -2   8  16       51.53       42.98     14.88 o 
  -1   8  16      215.56      241.77     26.90 o 
   0   8  16      269.41      228.05     26.90 o 
   1   8  16      426.27      449.06     37.78 o 
   2   8  16       26.85       44.33     12.02 o 
   3   8  16     1104.44     1205.00     44.08 o 
   4   8  16        6.59       11.49     10.66 o 
   5   8  16      444.13      502.76     30.45 o 
 -18   1  17       84.21      111.36     15.27 o 
 -17   1  17        2.89       11.16      8.24 o 
 -16   1  17      242.61      253.03     22.57 o 
 -15   1  17      259.69      254.49     24.24 o 
 -14   1  17       95.01      132.90     15.00 o 
 -13   1  17       12.74       12.75      8.06 o 
 -12   1  17       11.89       10.27      8.46 o 
 -11   1  17      178.11      193.13     18.29 o 
 -10   1  17        6.68        3.24      6.85 o 
  -9   1  17       65.43       65.38     12.94 o 
  -8   1  17       35.15       38.35     12.01 o 
  -7   1  17      391.73      394.26     26.88 o 
  -6   1  17       38.72       49.31      8.58 o 
  -5   1  17       15.21       16.45      7.73 o 
  -4   1  17      578.60      600.04     22.27 o 
  -3   1  17      124.24      130.28     11.11 o 
  -2   1  17     1127.45     1120.59     30.09 o 
  -1   1  17      674.59      643.24     27.78 o 
   0   1  17      110.69      133.98      8.75 o 
   1   1  17        9.09        3.26      3.54 o 
   2   1  17      323.67      350.41     11.55 o 
   3   1  17       10.98        8.20      6.49 o 
   4   1  17        1.33       -3.49      4.58 o 
   5   1  17       35.75       23.41      7.04 o 
   6   1  17      481.01      470.90     19.76 o 
   7   1  17       79.74       69.64      9.51 o 
   8   1  17       11.87       12.94      6.32 o 
   9   1  17        0.40       -3.94      4.72 o 
  10   1  17       45.86       60.98     13.06 o 
  11   1  17       48.52       59.62      9.46 o 
  12   1  17       35.35       27.66      8.98 o 
  13   1  17       26.81       27.59     11.21 o 
  14   1  17        8.21       -1.39      6.56 o 
  15   1  17      105.66      109.76     17.14 o 
  16   1  17      119.12      123.78     18.64 o 
 -18   2  17       32.43       20.49     16.28 o 
 -17   2  17       10.23        4.17     12.23 o 
 -16   2  17       13.31       12.35     12.36 o 
 -15   2  17        4.59       -8.21      8.44 o 
 -14   2  17      488.25      450.85     27.66 o 
 -13   2  17        9.32        3.97      8.44 o 
 -12   2  17      325.16      330.52     23.41 o 
 -11   2  17       32.86       32.94     12.27 o 
 -10   2  17     2152.50     2166.94     68.83 o 
  -9   2  17       66.75       61.39     11.64 o 
  -8   2  17      633.64      670.86     29.58 o 
  -7   2  17      852.24      930.00     34.31 o 
  -6   2  17      921.58      977.38     34.47 o 
  -5   2  17        0.18        5.91      6.85 o 
  -4   2  17       53.89       61.54     11.23 o 
  -3   2  17      763.95      678.50     21.88 o 
  -2   2  17      147.51      148.09     11.22 o 
  -1   2  17      299.63      284.75     14.66 o 
   0   2  17     1089.97     1156.24     22.36 o 
   1   2  17      890.12      876.91     19.05 o 
   2   2  17      133.92      142.51      8.45 o 
   3   2  17       25.01       32.32      5.54 o 
   4   2  17     4356.66     4294.61     57.57 o 
   5   2  17      654.42      640.44     17.33 o 
   6   2  17      886.11      873.37     28.42 o 
   7   2  17      997.71      981.03     35.83 o 
   8   2  17      443.73      414.65     19.47 o 
   9   2  17      254.68      280.68     16.71 o 
  10   2  17      216.27      184.33     14.57 o 
  11   2  17       70.38       52.01      9.71 o 
  12   2  17        0.22        6.40      7.12 o 
  13   2  17       64.16       52.35     12.64 o 
  14   2  17        2.80       -2.15      7.94 o 
  15   2  17      107.63      102.65     15.03 o 
 -17   3  17       13.45      -11.96     12.23 o 
 -16   3  17      122.82      121.29     23.61 o 
 -15   3  17      140.18      198.51     30.44 o 
 -14   3  17     1179.49     1172.76     55.85 o 
 -13   3  17      144.77      102.68     16.24 o 
 -12   3  17        4.08       -4.90      7.69 o 
 -11   3  17       27.88       42.76     11.31 o 
 -10   3  17        0.86       -4.90      6.61 o 
  -9   3  17      548.21      495.67     37.18 o 
  -8   3  17      408.81      410.45     24.48 o 
  -7   3  17      674.82      691.56     33.66 o 
  -6   3  17      894.41      783.14     31.47 o 
  -5   3  17      715.13      623.53     27.95 o 
  -4   3  17     2761.63     2657.46     52.30 o 
  -3   3  17        0.42        5.00      5.75 o 
  -2   3  17     1418.01     1360.30     33.77 o 
  -1   3  17      677.71      609.50     28.18 o 
   0   3  17     2382.76     2396.10     48.01 o 
   1   3  17       72.64       64.69      8.15 o 
   2   3  17      158.38      127.92      9.85 o 
   3   3  17      163.72      171.07     12.28 o 
   4   3  17     1004.15      931.85     23.69 o 
   5   3  17        2.39        8.93      5.58 o 
   6   3  17       27.53       29.39      7.70 o 
   7   3  17       77.36      108.18     10.77 o 
   8   3  17       21.99       27.04      7.05 o 
   9   3  17      560.82      551.82     20.98 o 
  10   3  17       10.99       11.17      6.40 o 
  11   3  17       48.81       59.61     13.39 o 
  12   3  17       44.98       38.15     12.22 o 
  13   3  17       59.62       41.90     16.66 o 
  14   3  17      167.32      181.40     18.76 o 
  15   3  17       29.18       20.42     12.94 o 
 -16   4  17      197.66      178.55     28.17 o 
 -15   4  17      201.18      275.31     32.12 o 
 -14   4  17       74.27       56.13     22.04 o 
 -13   4  17      285.66      330.17     50.38 o 
 -12   4  17       21.66       16.28     12.97 o 
 -11   4  17       11.93        2.62     10.39 o 
 -10   4  17        0.31       -0.24      7.98 o 
  -9   4  17        1.37       14.49      8.59 o 
  -8   4  17      147.59      104.60     14.84 o 
  -7   4  17      247.22      188.74     18.00 o 
  -6   4  17       65.56       74.48     12.92 o 
  -5   4  17      983.36     1036.96     30.65 o 
  -4   4  17      103.18      117.40     12.05 o 
  -3   4  17      329.82      347.43     18.03 o 
  -2   4  17        9.19       14.68      7.01 o 
  -1   4  17     1025.13     1104.81     30.61 o 
   0   4  17      265.61      266.91     15.49 o 
   1   4  17      608.68      563.95     21.26 o 
   2   4  17       42.90       52.43      8.14 o 
   3   4  17       27.01       31.31      6.83 o 
   4   4  17       56.97       58.81      8.92 o 
   5   4  17      266.07      294.35     14.59 o 
   6   4  17      169.63      174.80     11.96 o 
   7   4  17        8.15        3.11      6.36 o 
   8   4  17      458.48      431.86     26.34 o 
   9   4  17       20.09       29.79     10.62 o 
  10   4  17      395.99      428.30     27.25 o 
  11   4  17       30.81       24.36     11.68 o 
  12   4  17      110.00      118.81     17.55 o 
  13   4  17       42.10       34.88     12.79 o 
  14   4  17      204.19      181.71     29.97 o 
 -15   5  17       77.67      100.44     22.86 o 
 -14   5  17      291.37      275.53     32.22 o 
 -13   5  17      219.46      237.06     29.66 o 
 -12   5  17      178.74      198.09     27.19 o 
 -11   5  17      469.74      438.02     36.21 o 
 -10   5  17      110.81      139.62     23.37 o 
  -9   5  17     1168.23     1007.83    155.85 o 
  -8   5  17      400.78      360.80     30.79 o 
  -7   5  17      175.71      197.78     18.98 o 
  -6   5  17       10.72        6.20      7.12 o 
  -5   5  17       54.55       88.04     11.51 o 
  -4   5  17        4.90       -2.34      5.85 o 
  -3   5  17      179.34      186.29     14.39 o 
  -2   5  17      165.88      168.66     13.68 o 
  -1   5  17       24.10       13.38      7.12 o 
   0   5  17      477.48      473.78     20.83 o 
   1   5  17      442.24      485.60     20.83 o 
   2   5  17       88.60       98.71     10.21 o 
   3   5  17      905.32      904.55     27.61 o 
   4   5  17      809.93      832.47     25.21 o 
   5   5  17     1854.92     1801.78     43.28 o 
   6   5  17      974.44     1037.38     38.78 o 
   7   5  17       73.50       92.16     11.68 o 
   8   5  17       46.02       54.08     16.70 o 
   9   5  17      123.04      122.64     17.23 o 
  10   5  17      255.00      255.70     23.19 o 
  11   5  17        0.34       10.86     10.27 o 
  12   5  17       56.70       67.58     15.98 o 
 -13   6  17      129.63      134.43     26.27 o 
 -12   6  17        5.80        2.86     12.09 o 
 -11   6  17        0.08       -9.45     11.13 o 
 -10   6  17      138.04      155.30     24.85 o 
  -9   6  17       65.61       59.67     17.76 o 
  -8   6  17       28.95       16.40     11.80 o 
  -7   6  17        0.02       -7.46      7.46 o 
  -6   6  17       23.94       24.39     10.87 o 
  -5   6  17      193.37      187.80     18.53 o 
  -4   6  17       10.15       12.08      7.70 o 
  -3   6  17      281.70      276.66     17.48 o 
  -2   6  17       67.88       60.54     10.10 o 
  -1   6  17       59.73       69.37     13.33 o 
   0   6  17       81.71      101.38     11.98 o 
   1   6  17        9.86       15.38      7.54 o 
   2   6  17       25.09       16.93     12.58 o 
   3   6  17       47.63       43.04     10.57 o 
   4   6  17      276.50      280.04     18.15 o 
   5   6  17       21.28       17.31      8.07 o 
   6   6  17      138.45      131.48     14.16 o 
   7   6  17       14.69       18.95      8.58 o 
   8   6  17        1.14        2.89      9.66 o 
   9   6  17        0.88        1.74      9.98 o 
  10   6  17        0.02       -8.98      8.98 o 
 -10   7  17        3.97        1.99     14.04 o 
  -9   7  17       13.30       21.51     14.84 o 
  -8   7  17        0.07       -1.89      9.72 o 
  -7   7  17       10.69       19.58     10.95 o 
  -6   7  17      163.94      172.14     19.67 o 
  -5   7  17       89.28       97.22     15.58 o 
  -4   7  17        0.11        6.43      9.28 o 
  -3   7  17        0.44       -1.45      8.31 o 
  -2   7  17       73.93       47.04     11.92 o 
  -1   7  17       72.02       79.07     13.00 o 
   0   7  17       49.12       32.75     10.09 o 
   1   7  17       80.65      125.05     15.54 o 
   2   7  17        5.53        5.20      8.44 o 
   3   7  17       20.40        9.73      8.67 o 
   4   7  17        0.12       -3.62      9.02 o 
   5   7  17      120.56      126.87     14.78 o 
   6   7  17        8.96        7.04      9.69 o 
   7   7  17      200.08      230.64     19.31 o 
   8   7  17        5.64       13.48     11.92 o 
  -6   8  17       39.83       72.19     15.75 o 
  -5   8  17      163.13      160.04     20.02 o 
  -4   8  17       13.32       31.64     15.22 o 
  -3   8  17       63.55       70.63     17.85 o 
  -2   8  17       35.85       26.91     13.30 o 
  -1   8  17       82.95       73.65     19.94 o 
   0   8  17       30.92       26.02     13.78 o 
   1   8  17        1.42        1.99     10.59 o 
   2   8  17      234.18      224.90     21.26 o 
   3   8  17       15.55       41.26     12.49 o 
   4   8  17        1.13       -7.52     10.18 o 
 -18   0  18      213.84      240.37     29.57 o 
 -17   0  18       51.79       85.75     20.99 o 
 -16   0  18        0.55       -9.23     10.74 o 
 -15   0  18       28.98       80.07     20.99 o 
 -14   0  18      144.88      176.25     23.61 o 
 -13   0  18      504.58      495.66     34.78 o 
 -12   0  18      481.18      427.71     31.48 o 
 -11   0  18      414.48      466.60     58.77 o 
 -10   0  18      196.33      165.59     20.91 o 
  -9   0  18        1.03       21.40     15.22 o 
  -8   0  18        7.45        4.84      8.51 o 
  -7   0  18     6371.55     5918.98    136.74 o 
  -6   0  18      353.53      302.10     23.91 o 
  -5   0  18       61.34       48.70     12.09 o 
  -4   0  18     1152.88     1051.12     79.76 o 
  -3   0  18       54.69       79.18     13.59 o 
  -2   0  18       58.79       72.48     13.01 o 
  -1   0  18     3273.36     3188.31     81.85 o 
   0   0  18      141.99      155.23     11.51 o 
   1   0  18      495.34      506.05     19.64 o 
   2   0  18     1878.47     1867.38     42.90 o 
   3   0  18     1463.30     1400.09     53.00 o 
   4   0  18     1082.63      990.85     39.08 o 
   5   0  18     1188.41     1111.98     42.56 o 
   6   0  18       48.10       48.41     11.60 o 
   7   0  18       12.61       34.63     10.59 o 
   8   0  18      313.17      318.18     24.11 o 
   9   0  18       65.60       77.76     16.79 o 
  10   0  18       53.44       41.79     13.64 o 
  11   0  18      131.83      158.36     25.71 o 
  12   0  18      109.56      135.33     19.29 o 
  13   0  18      328.02      296.12     27.43 o 
  14   0  18        0.04       10.16     11.48 o 
  15   0  18      142.19      166.99     34.63 o 
 -17   1  18      487.06      549.08     38.88 o 
 -16   1  18      124.23      125.67     15.29 o 
 -15   1  18        0.55       -0.21      6.60 o 
 -14   1  18       26.72        5.48      7.17 o 
 -13   1  18       44.53       41.88      9.36 o 
 -12   1  18       68.75       53.60     11.54 o 
 -11   1  18      194.25      192.90     15.84 o 
 -10   1  18      389.95      371.34     20.02 o 
  -9   1  18     1176.65     1090.12     37.78 o 
  -8   1  18       25.57       28.86      7.87 o 
  -7   1  18      429.26      366.01     18.95 o 
  -6   1  18     1533.66     1449.83     36.80 o 
  -5   1  18     1101.69     1049.28     29.86 o 
  -4   1  18      672.66      608.47     25.60 o 
  -3   1  18     6380.70     6032.08     95.40 o 
  -2   1  18      945.20      990.88     28.05 o 
  -1   1  18     2299.34     2271.65     39.22 o 
   0   1  18      145.17      118.67      8.81 o 
   1   1  18      199.09      205.05     13.91 o 
   2   1  18      614.45      634.99     18.19 o 
   3   1  18     2743.98     2539.50     42.65 o 
   4   1  18      491.05      442.11     21.96 o 
   5   1  18      348.99      365.23     17.63 o 
   6   1  18      356.61      287.76     16.13 o 
   7   1  18       37.34       43.20      8.33 o 
   8   1  18        7.37        3.58      5.29 o 
   9   1  18      643.94      604.77     23.85 o 
  10   1  18       53.19       59.17      9.75 o 
  11   1  18      289.27      260.23     16.98 o 
  12   1  18       10.07       10.14      8.48 o 
  13   1  18       36.36       49.60     10.28 o 
  14   1  18        0.84       -6.36      6.36 o 
  15   1  18       85.76      104.92     14.73 o 
 -17   2  18       33.59       38.32     15.63 o 
 -16   2  18       49.23       49.75     17.33 o 
 -15   2  18        1.59       -4.36     11.17 o 
 -14   2  18       33.80        6.55      9.11 o 
 -13   2  18       48.74       36.91     11.27 o 
 -12   2  18       96.40       62.14     12.89 o 
 -11   2  18        5.92        0.04      7.83 o 
 -10   2  18       50.76       73.03     13.12 o 
  -9   2  18      158.90      183.70     18.30 o 
  -8   2  18      712.85      690.14     43.39 o 
  -7   2  18     1326.81     1146.59     39.49 o 
  -6   2  18      165.90      151.21     16.15 o 
  -5   2  18        2.14       12.00      7.66 o 
  -4   2  18      144.09       95.01     13.67 o 
  -3   2  18      681.69      659.72     57.79 o 
  -2   2  18     1317.10     1244.62     39.69 o 
  -1   2  18     1270.89     1198.87     26.58 o 
   0   2  18        2.92        2.22      4.42 o 
   1   2  18      444.58      463.18     13.88 o 
   2   2  18      360.96      374.29     13.36 o 
   3   2  18        6.23        4.91      4.57 o 
   4   2  18       15.63       12.75      5.00 o 
   5   2  18      272.52      228.00     13.21 o 
   6   2  18      988.10     1012.63     39.54 o 
   7   2  18       15.93       13.26      7.42 o 
   8   2  18        9.76        9.05      6.51 o 
   9   2  18        1.25       -5.19      5.19 o 
  10   2  18       43.76       43.18     10.60 o 
  11   2  18        2.22       -1.00      5.98 o 
  12   2  18      195.07      182.43     15.97 o 
  13   2  18       57.85       80.61     13.20 o 
  14   2  18       13.25       24.36      9.36 o 
 -16   3  18      103.93      125.14     47.75 o 
 -15   3  18      106.70      172.06     26.68 o 
 -14   3  18      249.22      231.05     28.39 o 
 -13   3  18      499.28      534.81     30.80 o 
 -12   3  18      736.46      783.61     35.19 o 
 -11   3  18       36.82       33.48     11.31 o 
 -10   3  18      107.91       84.08     14.44 o 
  -9   3  18      257.93      248.19     20.69 o 
  -8   3  18      303.68      332.20     22.82 o 
  -7   3  18      432.32      382.91     24.14 o 
  -6   3  18       65.82       30.98     12.49 o 
  -5   3  18      181.08      226.71     23.01 o 
  -4   3  18      236.58      226.85     27.42 o 
  -3   3  18      120.36      130.33     12.11 o 
  -2   3  18      277.82      308.23     23.78 o 
  -1   3  18       16.44       12.23      6.51 o 
   0   3  18      766.66      744.14     36.51 o 
   1   3  18      615.84      620.79     22.34 o 
   2   3  18      202.77      214.27     15.24 o 
   3   3  18      285.73      292.46     13.94 o 
   4   3  18      671.41      663.02     23.32 o 
   5   3  18      231.74      228.07     12.77 o 
   6   3  18      453.78      342.67     18.78 o 
   7   3  18      681.09      690.36     23.03 o 
   8   3  18      234.74      216.38     18.73 o 
   9   3  18      324.39      320.69     17.68 o 
  10   3  18        0.32       -3.27      6.52 o 
  11   3  18      174.54      201.43     17.76 o 
  12   3  18       48.02       46.75     11.25 o 
  13   3  18       80.65       87.37     14.39 o 
  14   3  18      175.21      248.33     21.81 o 
 -15   4  18      220.17      166.21     27.64 o 
 -14   4  18       25.42       13.08     14.12 o 
 -13   4  18       15.49       20.08     16.79 o 
 -12   4  18      342.45      344.50     60.87 o 
 -11   4  18      396.41      376.42     32.97 o 
 -10   4  18       59.64       51.82     12.59 o 
  -9   4  18      168.14      177.73     18.87 o 
  -8   4  18        4.39        4.70      9.52 o 
  -7   4  18      461.98      438.96     25.95 o 
  -6   4  18      106.03       91.82     14.52 o 
  -5   4  18        2.77       12.55      8.49 o 
  -4   4  18      107.54       90.29     11.16 o 
  -3   4  18       50.54       55.64      9.60 o 
  -2   4  18     1589.54     1594.29     38.93 o 
  -1   4  18      246.89      250.16     15.45 o 
   0   4  18       39.90       57.43      9.15 o 
   1   4  18      168.28      189.51     14.02 o 
   2   4  18      153.36      139.20     12.37 o 
   3   4  18      307.34      314.05     15.22 o 
   4   4  18      354.58      354.43     16.03 o 
   5   4  18      384.42      345.21     16.27 o 
   6   4  18      570.17      558.96     30.30 o 
   7   4  18      190.70      199.40     15.51 o 
   8   4  18      210.77      191.47     21.14 o 
   9   4  18      125.68      137.36     20.56 o 
  10   4  18      196.83      167.40     19.11 o 
  11   4  18        6.87        3.42      8.84 o 
  12   4  18       47.22       64.68     14.79 o 
  13   4  18       44.58       63.71     15.25 o 
 -14   5  18       33.04       31.62     16.88 o 
 -13   5  18        1.63       -3.15     13.36 o 
 -12   5  18       25.51       26.32     14.79 o 
 -11   5  18      399.86      385.23     34.78 o 
 -10   5  18        1.85      -10.00     10.00 o 
  -9   5  18       18.81       12.62     12.84 o 
  -8   5  18       15.45       11.42     12.23 o 
  -7   5  18      501.01      433.09     26.55 o 
  -6   5  18        1.43       -2.44      7.66 o 
  -5   5  18      114.78      121.55     12.85 o 
  -4   5  18      178.04      172.56     14.74 o 
  -3   5  18      293.57      235.09     16.08 o 
  -2   5  18       57.97       73.88     10.34 o 
  -1   5  18       15.31       11.32      6.84 o 
   0   5  18       22.13       16.90      7.23 o 
   1   5  18       78.20       78.75     10.71 o 
   2   5  18      881.78      945.50     32.42 o 
   3   5  18      307.23      297.04     17.37 o 
   4   5  18      340.73      363.45     17.43 o 
   5   5  18       13.61       18.81      7.94 o 
   6   5  18       42.81       58.75     10.13 o 
   7   5  18      318.85      303.47     23.31 o 
   8   5  18       25.13       36.27     11.52 o 
   9   5  18       19.20       18.82     10.81 o 
  10   5  18      255.80      261.03     28.13 o 
  11   5  18       26.12       26.19     12.02 o 
 -12   6  18        9.64       15.07     14.46 o 
 -11   6  18        6.00       -1.24     12.09 o 
 -10   6  18        2.19        3.60     12.59 o 
  -9   6  18        2.14       -9.65      9.65 o 
  -8   6  18      161.22      163.08     23.61 o 
  -7   6  18      126.02      121.38     24.66 o 
  -6   6  18      169.33      144.90     18.04 o 
  -5   6  18       62.11       58.66     12.86 o 
  -4   6  18      268.73      286.99     19.69 o 
  -3   6  18       42.68       33.87      8.86 o 
  -2   6  18        0.92       -5.31      6.16 o 
  -1   6  18        0.16        6.19      6.86 o 
   0   6  18        3.25       -0.46      6.40 o 
   1   6  18       61.98       63.48     10.43 o 
   2   6  18        0.05       -4.32      7.40 o 
   3   6  18        5.58       10.26      8.31 o 
   4   6  18      245.42      278.11     20.85 o 
   5   6  18      129.41      148.42     15.05 o 
   6   6  18      137.11      153.12     15.46 o 
   7   6  18       16.25        2.25      9.86 o 
   8   6  18      201.30      228.32     41.20 o 
   9   6  18        0.00        5.71     10.87 o 
  10   6  18      202.32      215.93     43.55 o 
  -9   7  18       15.75       19.89     14.46 o 
  -8   7  18       16.06       20.34     13.71 o 
  -7   7  18       48.79       57.21     16.69 o 
  -6   7  18       31.82       56.87     13.58 o 
  -5   7  18       84.47      103.14     21.09 o 
  -4   7  18      290.78      311.57     23.57 o 
  -3   7  18       11.48       11.97     10.49 o 
  -2   7  18      346.94      362.02     24.09 o 
  -1   7  18      179.73      199.53     43.32 o 
   0   7  18      137.82      155.52     17.18 o 
   1   7  18        5.73        9.55      8.44 o 
   2   7  18      852.71      986.20     60.44 o 
   3   7  18      103.31      114.85     16.10 o 
   4   7  18      292.94      309.59     23.15 o 
   5   7  18      153.91      165.55     18.65 o 
   6   7  18        0.85       13.85     10.05 o 
   7   7  18       31.54       33.33     10.54 o 
  -4   8  18      717.99      760.72     86.06 o 
  -3   8  18      143.24      195.05     25.40 o 
  -2   8  18      305.48      333.43     31.22 o 
  -1   8  18       83.04      103.21     20.62 o 
   0   8  18      257.78      286.43     29.57 o 
   1   8  18       25.66       36.64     16.12 o 
 -17   1  19       94.05       91.99     14.56 o 
 -16   1  19       34.92       51.82     11.70 o 
 -15   1  19        8.93        8.17      7.97 o 
 -14   1  19        0.93       -2.02      6.67 o 
 -13   1  19       81.78      102.60     13.45 o 
 -12   1  19      109.28       91.57     12.59 o 
 -11   1  19      262.58      239.09     17.57 o 
 -10   1  19       26.24        4.60      6.21 o 
  -9   1  19      437.39      419.08     21.18 o 
  -8   1  19       73.84       70.86     10.50 o 
  -7   1  19       70.78       90.10     11.41 o 
  -6   1  19       96.76      102.64     12.06 o 
  -5   1  19       65.72       79.76     10.22 o 
  -4   1  19      149.26      165.91     13.44 o 
  -3   1  19      797.23      866.40     30.75 o 
  -2   1  19       14.98       26.57      7.26 o 
  -1   1  19      656.90      712.97     23.66 o 
   0   1  19      170.17      163.96     10.31 o 
   1   1  19        0.16       -2.71      4.34 o 
   2   1  19      173.91      174.43     10.50 o 
   3   1  19      222.36      240.25     14.25 o 
   4   1  19      404.04      417.55     28.63 o 
   5   1  19       54.53       42.60      9.06 o 
   6   1  19       33.39       23.20      6.82 o 
   7   1  19      370.69      349.29     18.33 o 
   8   1  19      343.42      309.44     17.53 o 
   9   1  19       29.82       17.44      7.03 o 
  10   1  19      128.16      101.37     12.32 o 
  11   1  19        0.30       -6.84      8.48 o 
  12   1  19       34.82       21.00      9.24 o 
  13   1  19       11.57        6.69      8.94 o 
  14   1  19       92.93       88.86     13.15 o 
 -16   2  19        6.35       -7.35     10.48 o 
 -15   2  19      743.65      798.51     48.03 o 
 -14   2  19        5.18       10.24      9.72 o 
 -13   2  19      923.29     1014.21     40.74 o 
 -12   2  19      321.39      331.34     24.74 o 
 -11   2  19      358.33      356.62     25.19 o 
 -10   2  19        0.01        0.31      7.66 o 
  -9   2  19      172.20      137.15     16.94 o 
  -8   2  19       77.12       85.21     14.13 o 
  -7   2  19       30.78       26.87      9.72 o 
  -6   2  19       55.66       32.94     10.29 o 
  -5   2  19      310.44      285.23     20.79 o 
  -4   2  19       47.22       29.00     20.19 o 
  -3   2  19     2098.88     2019.14     54.10 o 
  -2   2  19      772.28      763.73     25.03 o 
  -1   2  19     1461.74     1454.88     46.35 o 
   0   2  19       46.18       42.00      6.87 o 
   1   2  19      703.86      664.10     22.80 o 
   2   2  19      498.80      507.28     20.05 o 
   3   2  19     1029.30      967.06     21.87 o 
   4   2  19      160.87      137.23     10.72 o 
   5   2  19        7.17       11.88      5.69 o 
   6   2  19      169.39      159.82     11.99 o 
   7   2  19        8.14        5.72      5.69 o 
   8   2  19        1.48        6.86      5.95 o 
   9   2  19       38.60       61.40     10.30 o 
  10   2  19       32.76       31.07      8.60 o 
  11   2  19      117.53      122.02     13.34 o 
  12   2  19       75.83       90.30     11.56 o 
  13   2  19       74.95       94.77     14.21 o 
  14   2  19       21.85       40.12     11.71 o 
 -16   3  19        2.07      -10.59     10.59 o 
 -15   3  19       33.84       42.67     22.04 o 
 -14   3  19      280.51      325.77     40.41 o 
 -13   3  19      601.82      586.70     32.75 o 
 -12   3  19       10.92       -0.27      8.87 o 
 -11   3  19     1054.69      925.79     38.89 o 
 -10   3  19      140.55      182.43     19.75 o 
  -9   3  19      495.55      516.49     28.83 o 
  -8   3  19       92.29       70.41     14.02 o 
  -7   3  19      590.24      564.17     29.42 o 
  -6   3  19       42.80       45.53     11.23 o 
  -5   3  19     2217.05     2207.47     58.83 o 
  -4   3  19       62.06       39.86     10.95 o 
  -3   3  19      401.73      432.03     24.55 o 
  -2   3  19      169.16      160.63     17.89 o 
  -1   3  19       43.92       29.63      7.74 o 
   0   3  19      189.79      217.83     19.09 o 
   1   3  19       29.76       26.17      7.77 o 
   2   3  19       19.53       19.14      7.21 o 
   3   3  19      138.99      176.46     13.16 o 
   4   3  19      313.32      307.27     19.08 o 
   5   3  19      353.23      336.45     18.58 o 
   6   3  19       72.03       82.08     11.24 o 
   7   3  19      606.02      562.42     23.83 o 
   8   3  19       76.03      118.74     15.97 o 
   9   3  19      640.89      614.50     23.31 o 
  10   3  19        1.47        8.44      7.56 o 
  11   3  19       82.42       61.56     12.51 o 
  12   3  19       43.42       39.72     11.42 o 
  13   3  19      322.62      292.75     22.54 o 
 -15   4  19       74.76       72.18     20.91 o 
 -14   4  19       21.02        9.45     14.34 o 
 -13   4  19        6.43       -9.83      9.83 o 
 -12   4  19       99.95      108.46     39.88 o 
 -11   4  19       64.42       44.35     22.04 o 
 -10   4  19     1337.31     1240.41     74.23 o 
  -9   4  19        9.50       13.22      9.72 o 
  -8   4  19      753.74      696.19     33.39 o 
  -7   4  19      115.74      113.66     16.15 o 
  -6   4  19      978.94     1046.06     74.77 o 
  -5   4  19       28.78       28.80     13.50 o 
  -4   4  19      335.34      343.92     27.14 o 
  -3   4  19      112.28      108.80     12.16 o 
  -2   4  19       23.78       19.06      7.66 o 
  -1   4  19      628.00      569.00     31.96 o 
   0   4  19       71.74       67.31     10.18 o 
   1   4  19       15.41       15.71      7.18 o 
   2   4  19       22.28       26.12      7.66 o 
   3   4  19      844.14      798.14     26.44 o 
   4   4  19      483.94      502.32     19.20 o 
   5   4  19      128.08      128.90     13.42 o 
   6   4  19      160.35      196.45     15.68 o 
   7   4  19       29.13       32.91      9.02 o 
   8   4  19      819.98      825.65     39.90 o 
   9   4  19       91.70       85.32     14.91 o 
  10   4  19      455.56      457.30     28.60 o 
  11   4  19       22.51       35.60     12.00 o 
  12   4  19      170.14      169.83     21.57 o 
 -13   5  19       24.45       53.09     17.84 o 
 -12   5  19      226.72      316.50     59.82 o 
 -11   5  19       19.89       22.91     27.29 o 
 -10   5  19       23.49        4.42     12.23 o 
  -9   5  19       19.86       13.55     11.83 o 
  -8   5  19      177.43      177.50     24.85 o 
  -7   5  19       17.26       13.89      9.48 o 
  -6   5  19        0.25       10.15      9.09 o 
  -5   5  19       38.26       61.89     14.60 o 
  -4   5  19       94.06      105.87     15.07 o 
  -3   5  19       27.17       36.73      8.71 o 
  -2   5  19      469.47      487.56     22.23 o 
  -1   5  19      327.50      317.60     25.30 o 
   0   5  19      371.25      360.29     19.34 o 
   1   5  19      146.57      167.68     14.18 o 
   2   5  19       65.83       89.67     11.51 o 
   3   5  19      320.74      295.52     17.80 o 
   4   5  19        0.04        0.28      7.01 o 
   5   5  19      136.09      176.26     16.81 o 
   6   5  19       94.55      103.70     15.74 o 
   7   5  19       13.66       19.64     10.42 o 
   8   5  19        6.70        1.88      8.77 o 
   9   5  19        7.85        5.87      9.28 o 
  10   5  19        0.08        0.14     10.01 o 
  11   5  19        0.06        6.81     14.46 o 
 -11   6  19       12.70       15.64     22.04 o 
 -10   6  19      221.04      217.79     28.83 o 
  -9   6  19        2.44      -10.59     10.59 o 
  -8   6  19      144.42      143.69     27.29 o 
  -7   6  19      115.66      129.75     29.91 o 
  -6   6  19      247.46      233.45     26.59 o 
  -5   6  19       48.54       39.20     13.59 o 
  -4   6  19      169.02      189.34     15.83 o 
  -3   6  19      103.37      105.97     12.79 o 
  -2   6  19        0.07        1.22      7.01 o 
  -1   6  19        3.72        3.30      6.82 o 
   0   6  19       33.71       39.96      9.65 o 
   1   6  19       54.33       52.81     10.21 o 
   2   6  19       90.11       83.30     19.88 o 
   3   6  19       66.88       88.90     13.91 o 
   4   6  19      358.01      314.96     22.16 o 
   5   6  19      211.39      237.64     19.92 o 
   6   6  19       33.33       23.97     13.71 o 
   7   6  19       38.72       43.82     13.00 o 
   8   6  19      141.10      141.68     19.94 o 
  -8   7  19       21.50       46.46     16.59 o 
  -7   7  19        9.30       -2.61     11.48 o 
  -6   7  19       30.93       11.75     12.84 o 
  -5   7  19       51.12       50.55     15.94 o 
  -4   7  19        3.27       -0.57      9.46 o 
  -3   7  19        0.87        7.87      9.72 o 
  -2   7  19       72.54       69.23     27.81 o 
  -1   7  19       10.75        5.02      8.93 o 
   0   7  19       14.97       18.75      9.48 o 
   1   7  19        4.92        1.38      8.67 o 
   2   7  19       13.49       20.05     10.62 o 
   3   7  19       38.70       56.38     12.81 o 
   4   7  19        7.68       17.76      9.56 o 
   5   7  19       37.72       33.45     11.71 o 
 -16   0  20      409.46      424.67     36.16 o 
 -15   0  20      140.86      122.67     22.23 o 
 -14   0  20       20.19       24.23     27.81 o 
 -13   0  20        0.13       -0.52      9.65 o 
 -12   0  20       59.34       78.63     17.15 o 
 -11   0  20      198.98      142.88     21.14 o 
 -10   0  20        0.41       19.76     10.59 o 
  -9   0  20       13.55        2.10     13.12 o 
  -8   0  20      992.73      989.58     44.98 o 
  -7   0  20       10.50        3.72      8.81 o 
  -6   0  20        5.23       10.12      9.25 o 
  -5   0  20     1110.12     1000.63     44.60 o 
  -4   0  20     6173.08     5970.02    138.29 o 
  -3   0  20       31.02       15.40     11.06 o 
  -2   0  20     6962.81     6906.34    256.08 o 
  -1   0  20      272.82      223.58     20.77 o 
   0   0  20     1393.42     1442.75     49.93 o 
   1   0  20      602.92      632.75     33.58 o 
   2   0  20     1125.91     1037.95     67.17 o 
   3   0  20      329.61      344.92     23.30 o 
   4   0  20       91.08       56.27     12.59 o 
   5   0  20       73.62       81.45     13.87 o 
   6   0  20      190.67      154.38     26.76 o 
   7   0  20       74.21       58.39     13.59 o 
   8   0  20        4.36        0.29      8.40 o 
   9   0  20        0.28       -5.20      7.31 o 
  10   0  20      173.18      203.34     22.26 o 
  11   0  20        2.91        6.82     10.39 o 
  12   0  20      211.85      282.30     27.08 o 
  13   0  20       19.04       12.18     13.64 o 
 -16   1  20       73.57       69.48     13.34 o 
 -15   1  20      475.17      418.13     24.90 o 
 -14   1  20       31.31       33.23     15.75 o 
 -13   1  20       51.06       74.94     12.22 o 
 -12   1  20       53.83       23.69      8.89 o 
 -11   1  20      622.75      639.73     40.29 o 
 -10   1  20     1197.74     1143.96     35.58 o 
  -9   1  20      113.28      119.96     15.69 o 
  -8   1  20       48.03       75.97     14.69 o 
  -7   1  20      626.05      601.58     24.63 o 
  -6   1  20      255.01      250.20     24.24 o 
  -5   1  20      743.92      636.70     24.49 o 
  -4   1  20        2.30        2.57      7.89 o 
  -3   1  20       46.80       64.57      9.95 o 
  -2   1  20     1014.71      907.72     28.05 o 
  -1   1  20      396.80      403.85     18.87 o 
   0   1  20      822.48      776.20     58.95 o 
   1   1  20       47.76       27.18     11.35 o 
   2   1  20      183.55      189.11     13.07 o 
   3   1  20      184.89      156.89     15.23 o 
   4   1  20      631.31      595.36     36.89 o 
   5   1  20       33.82       32.80      7.88 o 
   6   1  20      111.15       82.63     10.60 o 
   7   1  20       14.43       10.15      6.24 o 
   8   1  20       14.50       14.85      7.07 o 
   9   1  20       58.72       61.31     10.60 o 
  10   1  20       29.97       35.56      9.00 o 
  11   1  20      115.59      141.17     14.65 o 
  12   1  20      405.36      461.46     23.42 o 
  13   1  20       28.16       25.23      9.09 o 
 -16   2  20       31.39       47.84     13.74 o 
 -15   2  20      379.05      440.36     29.79 o 
 -14   2  20       32.67       33.77     12.75 o 
 -13   2  20      323.70      381.31     27.45 o 
 -12   2  20       89.56      105.16     16.83 o 
 -11   2  20      148.20      154.85     18.54 o 
 -10   2  20       16.49       14.90      9.40 o 
  -9   2  20       37.94       49.73     12.40 o 
  -8   2  20      591.78      539.27     37.64 o 
  -7   2  20       55.79       55.17     13.99 o 
  -6   2  20      321.66      294.49     22.30 o 
  -5   2  20       38.52       37.63     10.66 o 
  -4   2  20       10.20        9.22      6.66 o 
  -3   2  20       83.36       98.81     11.35 o 
  -2   2  20      289.95      219.93     14.84 o 
  -1   2  20      500.93      473.71     31.51 o 
   0   2  20       96.43       63.94     12.02 o 
   1   2  20     1599.64     1577.18     37.71 o 
   2   2  20      194.99      208.91     21.06 o 
   3   2  20       46.76       53.25     10.77 o 
   4   2  20       17.12       13.49      6.01 o 
   5   2  20      168.36      178.11     12.60 o 
   6   2  20        2.66       -1.05      5.14 o 
   7   2  20      114.23      108.72     17.05 o 
   8   2  20        2.95       -3.03      5.29 o 
   9   2  20       24.48       20.49      7.05 o 
  10   2  20       35.60       25.16      7.61 o 
  11   2  20        0.29       -5.52      6.28 o 
  12   2  20        1.18        2.32      6.95 o 
  13   2  20      173.49      188.77     18.89 o 
 -15   3  20        0.54       -1.98     12.84 o 
 -14   3  20       86.37      109.90     25.71 o 
 -13   3  20      285.09      316.35     26.02 o 
 -12   3  20      296.74      276.31     24.36 o 
 -11   3  20        0.01        2.96      9.45 o 
 -10   3  20        2.65       -0.17      8.25 o 
  -9   3  20        4.14       16.11     10.09 o 
  -8   3  20      333.23      302.00     42.36 o 
  -7   3  20      233.75      189.74     18.98 o 
  -6   3  20      511.31      493.43     27.83 o 
  -5   3  20      357.84      345.44     23.49 o 
  -4   3  20       33.89       36.73     10.91 o 
  -3   3  20     2417.44     2334.60     61.25 o 
  -2   3  20       10.86        4.97      8.10 o 
  -1   3  20      242.72      290.56     20.79 o 
   0   3  20      350.86      383.49     28.33 o 
   1   3  20     1057.88      945.09     35.59 o 
   2   3  20      723.52      773.25     25.74 o 
   3   3  20        2.92        1.08      6.03 o 
   4   3  20        6.47       -0.91      7.01 o 
   5   3  20        2.83        1.87      5.95 o 
   6   3  20       23.14       33.55      8.90 o 
   7   3  20      231.47      189.78     21.06 o 
   8   3  20        0.52       -1.82      5.60 o 
   9   3  20       88.33       89.11     11.13 o 
  10   3  20       12.53       10.83      8.54 o 
  11   3  20      495.66      524.62     29.99 o 
  12   3  20        0.06        5.29      9.24 o 
 -14   4  20      152.97      127.52     25.23 o 
 -13   4  20        1.49       -3.43     14.69 o 
 -12   4  20       20.14       29.14     34.11 o 
 -11   4  20      308.89      279.33     31.38 o 
 -10   4  20        3.52       23.26     10.87 o 
  -9   4  20      124.36      127.64     25.57 o 
  -8   4  20        9.41       -1.11     11.86 o 
  -7   4  20      120.10      136.89     17.55 o 
  -6   4  20      517.65      502.11     28.47 o 
  -5   4  20      129.00      127.39     16.71 o 
  -4   4  20      282.19      257.96     20.78 o 
  -3   4  20      196.25      181.27     18.53 o 
  -2   4  20       24.69       41.93     18.56 o 
  -1   4  20       23.03       28.97      8.89 o 
   0   4  20      145.49      148.40     13.54 o 
   1   4  20       51.57       66.64     13.64 o 
   2   4  20       43.60       42.48      9.33 o 
   3   4  20        0.15       -5.19      5.74 o 
   4   4  20       93.70      107.24     11.99 o 
   5   4  20       56.64       58.04     12.18 o 
   6   4  20      434.82      477.65     23.16 o 
   7   4  20       97.50      100.99     15.50 o 
   8   4  20      611.53      650.25     32.49 o 
   9   4  20       16.10       19.49     10.09 o 
  10   4  20      310.03      358.32     26.65 o 
  11   4  20        6.48       17.14     11.30 o 
 -12   5  20      312.55      431.05     38.17 o 
 -11   5  20        5.94        0.22     14.04 o 
 -10   5  20        8.39        7.35     14.10 o 
  -9   5  20       60.99       65.80     29.39 o 
  -8   5  20      117.32      100.48     21.06 o 
  -7   5  20      228.92      211.37     20.48 o 
  -6   5  20       10.34        7.04      9.59 o 
  -5   5  20      391.04      371.67     28.48 o 
  -4   5  20       11.90       11.78      9.20 o 
  -3   5  20        1.51       -7.18      7.36 o 
  -2   5  20      124.23      125.87     13.39 o 
  -1   5  20       48.46       45.20      9.57 o 
   0   5  20       24.19       10.80      7.90 o 
   1   5  20        6.58       20.24      8.79 o 
   2   5  20      148.27      160.30     15.30 o 
   3   5  20      209.21      206.54     15.66 o 
   4   5  20        0.88        9.02      7.83 o 
   5   5  20      181.19      177.59     23.01 o 
   6   5  20       50.31       34.11     15.74 o 
   7   5  20        3.23       13.25     11.80 o 
   8   5  20       39.55       34.29     12.51 o 
   9   5  20       23.06       13.46     10.84 o 
  10   5  20       19.53        7.35     18.89 o 
 -10   6  20        6.09       35.19     16.59 o 
  -9   6  20       32.42        1.56     20.47 o 
  -8   6  20       42.14       56.74     18.17 o 
  -7   6  20        0.01       -7.74     11.54 o 
  -6   6  20        4.83       -8.36     10.31 o 
  -5   6  20      199.62      179.50     43.03 o 
  -4   6  20        2.57        9.27      9.24 o 
  -3   6  20      651.59      731.63     33.05 o 
  -2   6  20       11.31       22.73      8.79 o 
  -1   6  20        0.24       -1.48      6.65 o 
   0   6  20       18.92       18.94      8.30 o 
   1   6  20      471.60      448.44     25.22 o 
   2   6  20       21.47       28.18     13.82 o 
   3   6  20      397.63      423.06     25.15 o 
   4   6  20       40.10       57.01     12.70 o 
   5   6  20       29.45       40.50     16.18 o 
   6   6  20        5.17       -6.55     16.27 o 
   7   6  20        7.06        6.30     12.55 o 
  -6   7  20       90.43      100.55     29.39 o 
  -5   7  20      466.48      474.64     51.43 o 
  -4   7  20      129.58      151.37     22.95 o 
  -3   7  20      551.70      614.49     32.22 o 
  -2   7  20       28.28       36.22     18.37 o 
  -1   7  20      225.19      281.20     28.93 o 
   0   7  20        0.01       -2.27      8.61 o 
   1   7  20      629.88      651.00     31.90 o 
   2   7  20        0.34       -8.10      8.10 o 
   3   7  20        1.39       -0.02      8.72 o 
 -15   1  21       13.11       19.43     12.11 o 
 -14   1  21      217.13      237.07     20.18 o 
 -13   1  21        7.72       11.73      8.85 o 
 -12   1  21      294.67      309.01     20.92 o 
 -11   1  21      162.67      159.07     16.10 o 
 -10   1  21       35.87       62.97     11.64 o 
  -9   1  21        0.04       -5.69      5.69 o 
  -8   1  21        0.22       -2.21      5.67 o 
  -7   1  21      106.25      138.86     16.00 o 
  -6   1  21      150.73      167.57     15.00 o 
  -5   1  21       76.88       61.88     10.00 o 
  -4   1  21        6.46        9.73      6.72 o 
  -3   1  21        2.32        1.67      6.14 o 
  -2   1  21       17.99       44.87     11.51 o 
  -1   1  21        0.54        7.13      6.56 o 
   0   1  21      217.70      246.37     25.91 o 
   1   1  21        3.29        8.14      9.09 o 
   2   1  21      311.54      312.93     38.31 o 
   3   1  21       53.36       58.14     11.97 o 
   4   1  21       19.22        7.68      7.35 o 
   5   1  21       11.31       18.48      6.73 o 
   6   1  21      115.58      108.94     11.98 o 
   7   1  21       29.61       32.59      8.26 o 
   8   1  21       20.22       24.71      8.33 o 
   9   1  21       17.21       18.08      7.54 o 
  10   1  21      149.13      179.35     20.11 o 
  11   1  21      164.58      170.55     15.97 o 
  12   1  21        0.86        3.98      7.47 o 
 -15   2  21        9.88       18.18      9.96 o 
 -14   2  21      255.00      306.66     37.57 o 
 -13   2  21       54.02       69.88     13.18 o 
 -12   2  21      682.68      796.49     38.50 o 
 -11   2  21       89.67      105.84     16.94 o 
 -10   2  21     1351.55     1308.42     57.21 o 
  -9   2  21        5.91       23.22     11.84 o 
  -8   2  21      596.87      655.98     32.87 o 
  -7   2  21       89.66       78.24     11.74 o 
  -6   2  21     1948.34     1846.53     49.69 o 
  -5   2  21      250.14      270.79     17.52 o 
  -4   2  21     1287.80     1339.46     36.73 o 
  -3   2  21      261.68      267.95     16.87 o 
  -2   2  21       37.91       30.06      7.89 o 
  -1   2  21       50.44       32.22     10.29 o 
   0   2  21        1.49        7.13      7.56 o 
   1   2  21      535.25      545.42     40.15 o 
   2   2  21      276.29      313.48     20.83 o 
   3   2  21       28.97       31.42      9.54 o 
   4   2  21      109.15      117.50     14.83 o 
   5   2  21       39.74       72.88     21.14 o 
   6   2  21      372.38      387.94     17.97 o 
   7   2  21       98.53      105.47     14.43 o 
   8   2  21      243.52      271.46     16.11 o 
   9   2  21      180.92      216.19     15.36 o 
  10   2  21       92.40      103.55     12.13 o 
  11   2  21       18.24       36.96      9.26 o 
  12   2  21        5.56        7.64      8.28 o 
 -14   3  21      220.66      249.16     31.68 o 
 -13   3  21       18.05       18.33     12.18 o 
 -12   3  21      527.96      546.01     32.86 o 
 -11   3  21        6.05        0.58     10.01 o 
 -10   3  21      301.59      343.74     30.79 o 
  -9   3  21      287.02      292.15     24.14 o 
  -8   3  21        1.38       -0.78      8.50 o 
  -7   3  21       56.02       42.29     11.48 o 
  -6   3  21       71.41       96.69     15.34 o 
  -5   3  21      171.38      146.30     17.75 o 
  -4   3  21      846.26      847.78     52.64 o 
  -3   3  21      459.85      449.10     26.89 o 
  -2   3  21      680.50      661.98     35.93 o 
  -1   3  21      627.67      692.26     46.66 o 
   0   3  21      148.87      173.83     30.27 o 
   1   3  21       88.76      111.07     12.02 o 
   2   3  21      833.50      844.81     40.29 o 
   3   3  21       21.77       11.54      8.48 o 
   4   3  21      104.47      105.30     19.62 o 
   5   3  21        6.18        0.54      7.40 o 
   6   3  21       42.00       36.28     10.49 o 
   7   3  21        5.94       -1.31      7.42 o 
   8   3  21        4.59        3.58      9.24 o 
   9   3  21      103.64      121.48     14.28 o 
  10   3  21      161.49      194.51     17.87 o 
  11   3  21      363.82      435.38     25.45 o 
 -13   4  21      113.53      134.54     25.97 o 
 -12   4  21        1.63      -10.97     11.06 o 
 -11   4  21      326.14      297.59     32.63 o 
 -10   4  21      359.37      361.53     33.51 o 
  -9   4  21        6.02       16.48     10.91 o 
  -8   4  21        3.38       -3.50      9.09 o 
  -7   4  21      209.22      183.79     20.16 o 
  -6   4  21       18.06       27.57     11.10 o 
  -5   4  21       21.18       25.49     11.03 o 
  -4   4  21      268.85      280.19     22.35 o 
  -3   4  21        8.51        6.77      9.78 o 
  -2   4  21        6.88       20.63      9.88 o 
  -1   4  21      426.19      448.59     25.98 o 
   0   4  21      203.30      262.06     16.93 o 
   1   4  21      141.76      173.88     15.91 o 
   2   4  21      229.03      236.57     16.36 o 
   3   4  21      261.13      264.51     16.77 o 
   4   4  21       67.66       81.99     13.85 o 
   5   4  21        3.04        3.43      8.37 o 
   6   4  21        0.04        0.69      8.06 o 
   7   4  21      176.92      168.94     23.37 o 
   8   4  21        7.27       20.34     10.62 o 
   9   4  21      129.97      152.15     19.59 o 
  10   4  21       98.60       80.67     15.90 o 
 -11   5  21      150.60      203.75     28.94 o 
 -10   5  21        0.02        0.35     13.11 o 
  -9   5  21      896.49      951.27     52.13 o 
  -8   5  21       19.29        6.20     12.09 o 
  -7   5  21      425.24      361.39     45.11 o 
  -6   5  21      565.02      568.18     31.15 o 
  -5   5  21     1019.63     1045.98     40.57 o 
  -4   5  21      277.98      301.80     23.13 o 
  -3   5  21      141.80      155.89     24.36 o 
  -2   5  21        1.14        6.04      8.84 o 
  -1   5  21      109.82       96.49     14.69 o 
   0   5  21      426.73      480.99     22.94 o 
   1   5  21      233.80      236.26     16.75 o 
   2   5  21       63.21       98.55     12.62 o 
   3   5  21       40.36       54.50     17.59 o 
   4   5  21       25.32       31.83     15.74 o 
   5   5  21      115.11      143.69     21.52 o 
   6   5  21       51.86       46.54     15.09 o 
   7   5  21      234.50      234.53     27.76 o 
   8   5  21      272.27      272.28     29.66 o 
  -9   6  21      118.48      164.04     63.49 o 
  -8   6  21       86.28       95.43     20.91 o 
  -7   6  21        0.06      -13.22     21.51 o 
  -6   6  21       14.08        9.15     12.59 o 
  -5   6  21       19.10       19.42     14.10 o 
  -4   6  21        1.10       -4.89      8.67 o 
  -3   6  21        6.42       21.85     10.27 o 
  -2   6  21       11.11        4.57     20.13 o 
  -1   6  21        1.59        8.57      7.81 o 
   0   6  21        0.09       10.18      8.19 o 
   1   6  21       43.87       70.56     13.12 o 
   2   6  21      102.99      105.16     15.60 o 
   3   6  21       11.15       11.64      9.26 o 
   4   6  21        1.18       12.16      9.40 o 
   5   6  21       33.04       58.00     16.59 o 
   6   6  21        8.09       21.60     13.87 o 
  -3   7  21       39.51       20.18     19.42 o 
  -2   7  21       83.08      100.75     26.24 o 
  -1   7  21        1.53       -2.79      9.11 o 
   0   7  21       26.28       32.02     11.70 o 
 -15   0  22       55.61       97.57     21.43 o 
 -14   0  22      187.17      191.07     30.44 o 
 -13   0  22      402.15      456.33     35.94 o 
 -12   0  22      177.39      194.22     44.08 o 
 -11   0  22      126.95      118.71     20.62 o 
 -10   0  22      369.22      370.57     31.22 o 
  -9   0  22      887.88      902.05     46.16 o 
  -8   0  22      332.95      299.02     27.64 o 
  -7   0  22      337.85      399.85     56.15 o 
  -6   0  22      231.17      236.79     24.19 o 
  -5   0  22       42.92       15.89     10.08 o 
  -4   0  22       10.26       22.04     12.09 o 
  -3   0  22      352.90      315.35     26.71 o 
  -2   0  22      206.94      162.05     19.92 o 
  -1   0  22      524.41      586.44     37.78 o 
   0   0  22        3.71       17.84     17.84 o 
   1   0  22       57.73       35.68     19.94 o 
   2   0  22        6.14        5.25     14.69 o 
   3   0  22       61.21       78.71     24.14 o 
   4   0  22       18.58       31.48     18.89 o 
   5   0  22      228.82      266.57     38.83 o 
   6   0  22        3.56        7.35     13.12 o 
   7   0  22      152.80      151.33     19.92 o 
   8   0  22        3.32       -0.29      9.25 o 
   9   0  22        1.80       12.59     11.06 o 
  10   0  22        8.18        3.59     16.79 o 
  11   0  22      690.88      783.70     43.41 o 
  12   0  22        9.25        5.39     11.06 o 
 -15   1  22      547.23      623.71     30.88 o 
 -14   1  22       36.74       30.14     10.88 o 
 -13   1  22      149.71      160.15     17.37 o 
 -12   1  22      221.91      268.14     29.08 o 
 -11   1  22        7.62       -0.04      7.46 o 
 -10   1  22       72.61       71.70     12.18 o 
  -9   1  22      165.67      178.49     16.77 o 
  -8   1  22       14.57       12.79      7.84 o 
  -7   1  22        6.27        7.56      8.18 o 
  -6   1  22      136.12      133.16     14.85 o 
  -5   1  22       62.75       50.80      9.90 o 
  -4   1  22      166.55      137.63     13.71 o 
  -3   1  22      384.84      412.02     20.75 o 
  -2   1  22      196.79      171.82     14.38 o 
  -1   1  22      652.01      586.24     28.72 o 
   0   1  22      231.44      272.17     20.34 o 
   1   1  22      337.32      411.89     33.58 o 
   2   1  22      249.44      248.20     31.48 o 
   3   1  22       95.51       58.77     15.58 o 
   4   1  22       28.37       39.12     17.32 o 
   5   1  22        7.15       -5.13      6.85 o 
   6   1  22       12.90        7.70      7.72 o 
   7   1  22       10.40       10.98      7.04 o 
   8   1  22       11.74        9.59     11.97 o 
   9   1  22      332.44      394.59     21.72 o 
  10   1  22      202.32      216.62     17.41 o 
  11   1  22       75.87      106.30     14.91 o 
  12   1  22        6.41       16.79     13.36 o 
 -14   2  22       45.60       59.92     12.57 o 
 -13   2  22       32.49       24.13     10.30 o 
 -12   2  22      110.25      120.31     15.57 o 
 -11   2  22        2.91       -2.69      7.61 o 
 -10   2  22      155.46      136.43     19.54 o 
  -9   2  22       55.20       56.83     11.00 o 
  -8   2  22       69.35       62.45     12.88 o 
  -7   2  22       35.55       40.74     10.45 o 
  -6   2  22      509.78      561.51     25.18 o 
  -5   2  22      144.52      136.84     23.21 o 
  -4   2  22      152.60      141.47     16.91 o 
  -3   2  22       35.53       28.14      8.28 o 
  -2   2  22        0.75       -5.66      6.22 o 
  -1   2  22      575.05      575.05     28.87 o 
   0   2  22        0.13       -5.25      8.01 o 
   1   2  22      269.85      262.41     19.85 o 
   2   2  22       73.79       81.08     18.17 o 
   3   2  22      191.50      200.81     29.91 o 
   4   2  22       18.29       22.78      9.34 o 
   5   2  22       61.24       56.85     12.09 o 
   6   2  22       10.24       14.90      9.45 o 
   7   2  22       12.55       10.48      7.20 o 
   8   2  22      102.24       95.65     11.39 o 
   9   2  22        3.48        5.24      7.04 o 
  10   2  22      321.90      389.29     30.95 o 
  11   2  22        7.07        5.31      7.66 o 
 -13   3  22      339.34      407.64     29.90 o 
 -12   3  22      649.91      663.29     36.68 o 
 -11   3  22      128.60      155.34     20.48 o 
 -10   3  22      542.81      576.54     33.20 o 
  -9   3  22      186.88      191.30     28.38 o 
  -8   3  22      654.89      737.70     54.40 o 
  -7   3  22        0.11       16.79     10.30 o 
  -6   3  22      256.72      288.69     23.49 o 
  -5   3  22      227.68      223.35     24.44 o 
  -4   3  22      225.85      288.27     22.98 o 
  -3   3  22      145.57      185.90     16.36 o 
  -2   3  22        4.97       13.79      9.68 o 
  -1   3  22      101.30      112.09     30.48 o 
   0   3  22        1.19        2.75      8.81 o 
   1   3  22      274.65      294.97     21.45 o 
   2   3  22      188.99      206.11     25.71 o 
   3   3  22        0.25       -2.88      7.69 o 
   4   3  22       78.55       93.43     14.28 o 
   5   3  22        0.85        4.36      8.01 o 
   6   3  22      101.80      108.99     15.32 o 
   7   3  22       98.07      112.13     16.12 o 
   8   3  22       30.29       33.64     10.87 o 
   9   3  22      220.23      233.98     18.42 o 
  10   3  22        0.12       -0.21     10.45 o 
 -12   4  22      187.00      232.32     31.06 o 
 -11   4  22       98.92      125.94     24.85 o 
 -10   4  22       16.89        7.45     13.33 o 
  -9   4  22       26.27       52.96     14.28 o 
  -8   4  22      140.41      183.28     20.93 o 
  -7   4  22      287.93      306.31     24.78 o 
  -6   4  22      189.61      170.95     19.55 o 
  -5   4  22       10.26        4.79      9.48 o 
  -4   4  22       15.22       -0.05      8.84 o 
  -3   4  22       12.83       13.32      9.40 o 
  -2   4  22       35.20       26.13     11.10 o 
  -1   4  22       77.66       78.72     14.05 o 
   0   4  22      322.07      305.68     22.05 o 
   1   4  22      255.26      309.71     25.50 o 
   2   4  22        0.89        6.24      7.04 o 
   3   4  22       66.63       80.48     14.05 o 
   4   4  22      116.00       81.55     14.77 o 
   5   4  22       40.91       70.76     13.49 o 
   6   4  22       59.64       74.01     14.52 o 
   7   4  22        0.03        5.59     11.48 o 
   8   4  22       13.11       16.82     12.97 o 
   9   4  22       10.61       -0.31     14.17 o 
 -10   5  22        7.35       25.47     19.94 o 
  -9   5  22       27.26       33.37     28.34 o 
  -8   5  22       54.76       61.53     35.16 o 
  -7   5  22        0.32       -6.67      9.11 o 
  -6   5  22       69.65       79.82     15.50 o 
  -5   5  22       83.01       94.06     15.95 o 
  -4   5  22      260.67      251.17     22.11 o 
  -3   5  22       67.23       67.28     13.91 o 
  -2   5  22        2.18        5.07      9.21 o 
  -1   5  22       25.75       33.20     11.27 o 
   0   5  22      123.82      126.67     16.80 o 
   1   5  22      127.24      133.54     14.23 o 
   2   5  22       23.10       35.94      9.76 o 
   3   5  22        7.31        5.78      9.95 o 
   4   5  22      195.43      235.57     30.44 o 
   5   5  22        2.78       -8.51      8.51 o 
   6   5  22       46.80       24.53     12.84 o 
   7   5  22      129.43      194.42     25.59 o 
  -7   6  22       22.05       18.37     14.84 o 
  -6   6  22      309.22      360.98     33.47 o 
  -5   6  22       24.79       22.72     14.79 o 
  -4   6  22      139.90      123.63     21.97 o 
  -3   6  22       49.35       29.67     11.38 o 
  -2   6  22       26.86       10.18      9.97 o 
  -1   6  22       30.40       32.06     11.65 o 
   0   6  22      345.09      410.78     25.75 o 
   1   6  22        1.78       10.35      9.24 o 
   2   6  22       75.00      110.50     24.31 o 
   3   6  22        4.61       19.39      9.95 o 
   4   6  22       20.81       20.48     13.71 o 
 -14   1  23       41.89       45.71     12.50 o 
 -13   1  23       45.19       38.83     11.49 o 
 -12   1  23       23.53       11.66      9.06 o 
 -11   1  23       93.10       89.45     14.17 o 
 -10   1  23        3.96        4.24      8.07 o 
  -9   1  23      100.46      101.07     13.93 o 
  -8   1  23        8.13       -6.48      6.48 o 
  -7   1  23      163.17      179.68     16.82 o 
  -6   1  23        7.43       -2.66      7.26 o 
  -5   1  23      328.14      347.23     20.40 o 
  -4   1  23        2.10       -0.64      6.47 o 
  -3   1  23       81.21       80.80     11.62 o 
  -2   1  23       45.23       24.61     10.42 o 
  -1   1  23       80.21       93.25     18.34 o 
   0   1  23        2.21       -4.69     11.54 o 
   1   1  23      389.59      394.98     58.25 o 
   2   1  23       26.51       32.10     39.36 o 
   3   1  23      253.57      241.00     34.11 o 
   4   1  23       42.71       41.46     14.10 o 
   5   1  23       30.86       21.85     12.36 o 
   6   1  23       25.92       30.08     10.41 o 
   7   1  23       52.13       59.21     12.04 o 
   8   1  23      243.53      273.70     18.79 o 
   9   1  23       33.56       42.97     10.54 o 
  10   1  23       59.32       53.33     11.03 o 
 -13   2  23      267.78      263.10     27.12 o 
 -12   2  23        0.63        6.32      8.63 o 
 -11   2  23      952.81     1084.69     37.57 o 
 -10   2  23       41.83       59.26     15.45 o 
  -9   2  23      359.59      415.80     27.06 o 
  -8   2  23        2.10       -6.58      6.58 o 
  -7   2  23      248.89      262.42     19.08 o 
  -6   2  23      117.08      109.01     13.74 o 
  -5   2  23        7.02        8.68      7.23 o 
  -4   2  23        6.84        4.11      7.28 o 
  -3   2  23       98.14      112.52     13.18 o 
  -2   2  23      280.35      283.69     22.49 o 
  -1   2  23       23.26       24.79     14.19 o 
   0   2  23      368.54      419.99     25.46 o 
   1   2  23      124.97      164.20     24.35 o 
   2   2  23      220.80      253.16     43.55 o 
   3   2  23      144.19      173.36     24.04 o 
   4   2  23       24.76       11.85     11.48 o 
   5   2  23       18.35        6.41     12.07 o 
   6   2  23       12.48        6.38      8.59 o 
   7   2  23        0.00       -5.98      7.36 o 
   8   2  23       11.65       -4.66      7.98 o 
   9   2  23      212.65      244.41     25.57 o 
  10   2  23       96.55      144.88     14.28 o 
 -12   3  23       15.61       -0.04     10.81 o 
 -11   3  23      709.93      726.32     58.64 o 
 -10   3  23      203.65      218.67     23.41 o 
  -9   3  23      502.69      553.89     44.22 o 
  -8   3  23       18.91       13.75     10.50 o 
  -7   3  23      460.87      458.21     29.23 o 
  -6   3  23        4.03        1.17      9.24 o 
  -5   3  23      595.89      600.00     26.22 o 
  -4   3  23       55.45       53.52     10.76 o 
  -3   3  23      310.31      280.56     23.18 o 
  -2   3  23        5.23       24.57     10.16 o 
  -1   3  23      154.42      118.40     16.42 o 
   0   3  23       11.35        9.80      9.40 o 
   1   3  23       99.22      105.59     19.87 o 
   2   3  23        2.30        7.44     12.09 o 
   3   3  23        3.38       10.49     12.23 o 
   4   3  23       31.10       10.64     20.99 o 
   5   3  23      202.60      229.38     20.69 o 
   6   3  23       16.96       17.85     10.27 o 
   7   3  23      104.20      113.09     16.30 o 
   8   3  23       41.78       63.31     13.83 o 
   9   3  23      154.83      163.05     24.46 o 
 -11   4  23       89.20       73.46     21.52 o 
 -10   4  23      285.95      311.15     35.99 o 
  -9   4  23       16.02        8.71     11.21 o 
  -8   4  23      853.64      913.16     40.92 o 
  -7   4  23      292.31      293.95     25.24 o 
  -6   4  23      492.01      572.76     32.13 o 
  -5   4  23      158.30      187.55     20.55 o 
  -4   4  23      231.05      212.11     27.48 o 
  -3   4  23        3.35        1.66      8.87 o 
  -2   4  23      633.15      596.50     32.56 o 
  -1   4  23       58.02       77.42     14.51 o 
   0   4  23        3.34        0.62      8.61 o 
   1   4  23       24.30       37.85     13.84 o 
   2   4  23      139.75      176.06     24.85 o 
   3   4  23       92.81       59.35     18.89 o 
   4   4  23      245.33      311.02     30.02 o 
   5   4  23        9.04        2.81     10.47 o 
   6   4  23       88.05      101.12     16.15 o 
   7   4  23       90.64       86.04     19.25 o 
   8   4  23      201.27      299.11     41.98 o 
  -9   5  23       94.93      123.33     24.65 o 
  -8   5  23      173.95      210.31     35.16 o 
  -7   5  23       95.92       89.43     16.91 o 
  -6   5  23        0.98       -1.66      9.88 o 
  -5   5  23        5.01        1.76     10.09 o 
  -4   5  23       47.69       45.82     13.12 o 
  -3   5  23       18.53       35.63     12.18 o 
  -2   5  23       38.46        7.44      9.81 o 
  -1   5  23       59.82       50.93     13.12 o 
   0   5  23      154.06      167.63     18.68 o 
   1   5  23      346.50      388.87     24.99 o 
   2   5  23        9.09        7.96     12.55 o 
   3   5  23        4.04        1.24      8.79 o 
   4   5  23       40.75       51.79     15.94 o 
   5   5  23       23.79       27.67     15.20 o 
  -4   6  23       14.69       18.77     11.70 o 
  -3   6  23        1.58       12.66     11.03 o 
  -2   6  23      332.26      335.11     26.54 o 
  -1   6  23      138.69      160.53     19.48 o 
   0   6  23        0.09       -2.42      9.54 o 
   1   6  23        5.98        5.25     11.13 o 
 -13   0  24      433.67      423.95     37.43 o 
 -12   0  24      326.58      323.31     41.98 o 
 -11   0  24      120.70      155.17     24.94 o 
 -10   0  24       10.70        7.60     11.83 o 
  -9   0  24       12.71        4.72     11.87 o 
  -8   0  24       25.51       26.24     13.11 o 
  -7   0  24       22.86        5.21     10.65 o 
  -6   0  24        0.11        2.59     11.06 o 
  -5   0  24        0.09       14.12     12.23 o 
  -4   0  24       88.72      119.34     45.65 o 
  -3   0  24       77.78       84.10     17.63 o 
  -2   0  24      442.83      405.11     49.33 o 
  -1   0  24        0.25        0.00     14.69 o 
   0   0  24      777.87      739.90     65.07 o 
   1   0  24       43.79       38.83     20.99 o 
   2   0  24      272.00      228.79     39.88 o 
   3   0  24       21.82       31.48     20.99 o 
   4   0  24      156.07      118.59     31.48 o 
   5   0  24        0.16        9.45     16.79 o 
   6   0  24        2.47       14.69     16.79 o 
   7   0  24       16.70       53.52     24.14 o 
   8   0  24      315.24      505.86     52.47 o 
   9   0  24      131.21      141.53     22.23 o 
 -13   1  24       90.70       82.82     16.36 o 
 -12   1  24      205.23      234.55     20.46 o 
 -11   1  24      210.30      245.10     20.76 o 
 -10   1  24       27.26        6.92     10.12 o 
  -9   1  24       61.38       76.53     13.03 o 
  -8   1  24       14.64       17.83      9.24 o 
  -7   1  24      356.28      361.12     24.97 o 
  -6   1  24      295.38      295.19     19.94 o 
  -5   1  24       56.95       57.24     11.21 o 
  -4   1  24      153.75      166.63     15.75 o 
  -3   1  24       47.72       47.81     12.42 o 
  -2   1  24      127.33      127.48     17.05 o 
  -1   1  24       79.84       96.36     19.94 o 
   0   1  24      622.91      704.17     44.15 o 
   1   1  24      321.76      345.26     32.65 o 
   2   1  24      397.54      428.70     35.24 o 
   3   1  24      327.44      322.72     31.53 o 
   4   1  24      304.67      358.28     32.28 o 
   5   1  24        9.26       14.26     12.55 o 
   6   1  24      323.97      319.43     44.60 o 
   7   1  24       82.58       52.15     25.71 o 
   8   1  24      257.74      283.71     22.96 o 
   9   1  24        9.30       14.06     10.01 o 
 -12   2  24        3.64       16.22      9.50 o 
 -11   2  24      229.87      261.61     21.11 o 
 -10   2  24       36.94       71.27     13.34 o 
  -9   2  24      283.55      337.84     22.70 o 
  -8   2  24      104.03      105.01     14.66 o 
  -7   2  24       31.62       49.66     11.49 o 
  -6   2  24        0.03       -3.59      7.23 o 
  -5   2  24       21.76        6.95      8.07 o 
  -4   2  24        2.08        1.43      7.23 o 
  -3   2  24       64.45       78.07     14.73 o 
  -2   2  24       35.42       42.50     18.92 o 
  -1   2  24       60.31       64.52     13.88 o 
   0   2  24      321.64      356.30     33.02 o 
   1   2  24      105.10      140.16     23.75 o 
   2   2  24      231.00      252.76     28.91 o 
   3   2  24       87.55      116.11     21.48 o 
   4   2  24       17.61       19.72     15.22 o 
   5   2  24      196.61      220.61     26.59 o 
   6   2  24        6.51        1.81     10.74 o 
   7   2  24      104.51      114.19     16.42 o 
   8   2  24       22.38        9.41     10.42 o 
   9   2  24        8.93       19.17     10.60 o 
 -11   3  24       23.49       24.46     10.86 o 
 -10   3  24       15.18       32.29     11.09 o 
  -9   3  24        2.64       -5.00      7.82 o 
  -8   3  24      137.08      140.54     15.96 o 
  -7   3  24        0.59        0.51      7.74 o 
  -6   3  24       34.72       36.78     10.44 o 
  -5   3  24        1.62       -1.01      7.36 o 
  -4   3  24        0.02       -8.63      8.63 o 
  -3   3  24      183.68      190.17     20.48 o 
  -2   3  24       17.62       19.95     10.69 o 
  -1   3  24      615.03      601.01     41.23 o 
   0   3  24        0.55       -7.79     11.48 o 
   1   3  24       72.88       54.63     26.24 o 
   2   3  24        4.24       10.15     12.23 o 
   3   3  24        4.41      -10.31     10.31 o 
   4   3  24       49.70       80.42     18.91 o 
   5   3  24       28.05       31.86     14.46 o 
   6   3  24       57.31       60.79     14.13 o 
   7   3  24       98.92      150.15     21.04 o 
   8   3  24       29.50       29.62     11.64 o 
  -9   4  24        0.09       12.72     11.27 o 
  -8   4  24      154.29      192.69     22.72 o 
  -7   4  24      155.11      138.84     19.98 o 
  -6   4  24      125.45      132.74     19.56 o 
  -5   4  24      225.66      230.89     25.48 o 
  -4   4  24       27.24       13.62     11.88 o 
  -3   4  24       67.91       82.54     17.48 o 
  -2   4  24       70.89       65.77     14.52 o 
  -1   4  24       12.59       17.08     10.96 o 
   0   4  24       63.19       60.21     13.70 o 
   1   4  24       44.85       31.19     15.37 o 
   2   4  24       16.73       16.90     17.84 o 
   3   4  24        9.61       -2.47     11.34 o 
   4   4  24       10.18       23.09     14.84 o 
   5   4  24        5.51        0.06     12.07 o 
   6   4  24        0.15       11.54     12.62 o 
  -6   5  24       29.51        4.04     11.42 o 
  -5   5  24      133.68      120.61     22.53 o 
  -4   5  24        1.58       -2.92      9.72 o 
  -3   5  24       93.82      105.91     17.18 o 
  -2   5  24       44.82       42.63     13.26 o 
  -1   5  24       72.67       41.77     17.61 o 
   0   5  24        3.68        7.03     10.08 o 
   1   5  24       72.89       61.94     17.90 o 
   2   5  24        3.13       11.37     13.71 o 
   3   5  24        9.17       11.54     16.79 o 
 -11   1  25        0.08       -1.62      8.43 o 
 -10   1  25       34.13       32.51     13.18 o 
  -9   1  25        8.05       18.87      9.53 o 
  -8   1  25      157.86      176.04     17.74 o 
  -7   1  25        9.37        5.51      7.98 o 
  -6   1  25       20.27       22.32      8.98 o 
  -5   1  25        1.87       11.25      8.14 o 
  -4   1  25        5.34        2.47      7.57 o 
  -3   1  25       23.78       34.71     12.19 o 
  -2   1  25        1.06       16.73     13.30 o 
  -1   1  25       23.32       24.80     14.04 o 
   0   1  25       70.60       71.18     18.38 o 
   1   1  25       48.87       19.29     13.36 o 
   2   1  25        1.83       13.25     12.97 o 
   3   1  25       12.65        2.00     11.48 o 
   4   1  25      100.91      116.30     56.15 o 
   5   1  25       55.61       61.79     18.17 o 
   6   1  25       62.56       57.23     19.42 o 
   7   1  25       24.24       21.39     33.58 o 
   8   1  25       37.71       57.12     16.69 o 
 -11   2  25        2.06       -1.09      8.55 o 
 -10   2  25      269.41      280.91     22.14 o 
  -9   2  25       32.98       50.26     12.04 o 
  -8   2  25      578.88      673.96     30.56 o 
  -7   2  25       45.82       31.99      9.86 o 
  -6   2  25      323.49      370.87     22.44 o 
  -5   2  25       18.27       15.40     14.09 o 
  -4   2  25      574.81      570.91     32.43 o 
  -3   2  25       20.99       41.23     12.95 o 
  -2   2  25      141.45      151.40     19.08 o 
  -1   2  25       15.57       15.69     13.64 o 
   0   2  25        2.88        7.47     12.55 o 
   1   2  25       26.28        8.92     12.81 o 
   2   2  25       45.04       66.16     18.17 o 
   3   2  25       39.38       32.48     15.53 o 
   4   2  25      280.62      320.60     31.88 o 
   5   2  25        7.80       -2.83     15.22 o 
   6   2  25      663.66      805.08     47.48 o 
   7   2  25      111.82      148.11     26.76 o 
  -9   3  25       69.39       49.90     12.29 o 
  -8   3  25      204.16      211.51     19.01 o 
  -7   3  25       42.54       38.55     11.24 o 
  -6   3  25       73.06       85.82     13.16 o 
  -5   3  25       46.74       49.50     15.05 o 
  -4   3  25        2.62       -4.71      9.11 o 
  -3   3  25        2.31        5.77     10.76 o 
  -2   3  25      187.66      198.42     21.30 o 
  -1   3  25      210.75      267.80     30.74 o 
   0   3  25       52.16       49.13     30.96 o 
   1   3  25      155.78      137.98     23.71 o 
   2   3  25      186.88      230.63     28.94 o 
   3   3  25       84.81       42.16     17.15 o 
   4   3  25        8.83       -1.56     12.23 o 
   5   3  25        6.69       10.38     12.97 o 
   6   3  25       86.95      105.04     22.26 o 
  -7   4  25        0.03       -5.99     10.87 o 
  -6   4  25       11.02       -2.31     10.44 o 
  -5   4  25       61.83       34.23     20.93 o 
  -4   4  25       71.45       78.13     16.46 o 
  -3   4  25       71.46       68.20     15.54 o 
  -2   4  25       21.65       30.56     12.25 o 
  -1   4  25      198.93      207.37     21.26 o 
   0   4  25       29.26        9.42     13.30 o 
   1   4  25      126.81      128.96     23.71 o 
   2   4  25        6.38      -10.59     10.59 o 
   3   4  25       90.51      123.02     23.37 o 
   4   4  25       57.60       61.15     19.94 o 
 -10   0  26       46.90       74.01     30.44 o 
  -9   0  26       96.28      113.07     43.55 o 
  -8   0  26       15.49       18.10     14.79 o 
  -7   0  26       10.90       18.17     17.84 o 
  -6   0  26       83.57       82.07     19.92 o 
  -5   0  26      262.64      223.96     27.81 o 
  -4   0  26        3.82       -5.25     15.74 o 
  -3   0  26      182.28      204.65     40.93 o 
  -2   0  26       13.75       11.54     17.84 o 
  -1   0  26      436.55      471.22     56.67 o 
   0   0  26        4.29       50.38     25.19 o 
   1   0  26      458.16      462.83     54.57 o 
   2   0  26      336.16      346.33     48.28 o 
   3   0  26      310.61      462.83     54.57 o 
   4   0  26      102.32      132.24     33.58 o 
   5   0  26      360.43      489.07     55.62 o 
   6   0  26        0.18        6.30     17.84 o 
 -10   1  26      234.84      223.31     20.85 o 
  -9   1  26        1.19        3.50      8.91 o 
  -8   1  26       11.37        5.66      8.62 o 
  -7   1  26        0.02       -0.43      8.37 o 
  -6   1  26       20.05       34.18     11.84 o 
  -5   1  26       18.08       19.29      9.50 o 
  -4   1  26      104.94       95.44     16.71 o 
  -3   1  26      186.77      238.70     37.78 o 
  -2   1  26      132.24      135.83     25.10 o 
  -1   1  26       77.33      100.48     41.46 o 
   0   1  26        1.00      -13.64     13.64 o 
   1   1  26       34.04       85.12     20.78 o 
   2   1  26        1.05       -3.15     12.09 o 
   3   1  26       33.02       18.01     14.04 o 
   4   1  26       13.29       14.80     14.04 o 
   5   1  26       10.93       22.77     24.14 o 
   6   1  26        1.10       -0.19     12.55 o 
  -9   2  26        0.42        5.92      8.91 o 
  -8   2  26       26.67       32.07     11.02 o 
  -7   2  26      141.11      146.40     16.67 o 
  -6   2  26       29.33       35.46     11.09 o 
  -5   2  26        0.05        3.94     10.57 o 
  -4   2  26        1.16        2.84     10.78 o 
  -3   2  26        0.28       -9.10      9.10 o 
  -2   2  26      236.14      204.12     29.31 o 
  -1   2  26       27.22       57.51     18.08 o 
   0   2  26       47.05       40.16     17.90 o 
   1   2  26      161.78      173.92     32.53 o 
   2   2  26       88.33      103.45     22.63 o 
   3   2  26      103.80      109.81     31.48 o 
   4   2  26      188.36      234.24     29.57 o 
   5   2  26      260.37      255.42     30.05 o 
  -7   3  26        9.14        2.33      9.69 o 
  -6   3  26      320.66      390.73     31.00 o 
  -5   3  26        7.03       21.61     14.94 o 
  -4   3  26      176.69      212.23     22.96 o 
  -3   3  26       62.84       38.47     15.67 o 
  -2   3  26       64.07       37.69     41.46 o 
  -1   3  26       93.75      112.96     24.11 o 
   0   3  26       40.10       35.17     15.94 o 
   1   3  26      302.26      370.22     70.32 o 
   2   3  26        0.09      -13.55     18.89 o 
   3   3  26       65.63       99.06     22.26 o 
   4   3  26       32.59       47.12     26.76 o 
  -4   4  26        9.13        8.02     11.67 o 
  -3   4  26        4.88       -4.19     11.13 o 
  -2   4  26        1.61       -0.02      9.72 o 
  -1   4  26        4.02        9.97     14.84 o 
   0   4  26       11.35       -2.99     12.23 o 
  -8   1  27        0.07        2.74      9.28 o 
  -7   1  27       72.01       80.98     14.38 o 
  -6   1  27        2.31       -3.49     10.09 o 
  -5   1  27      135.65      158.76     23.32 o 
  -4   1  27       44.68       42.64     17.76 o 
  -3   1  27      132.50      195.63     30.44 o 
  -2   1  27       16.78       22.36     15.84 o 
  -1   1  27       15.30       18.26     16.79 o 
   0   1  27        8.45        3.70     14.04 o 
   1   1  27        1.40        7.08     17.32 o 
   2   1  27        1.11      -11.60     11.60 o 
   3   1  27      217.27      214.92     50.90 o 
   4   1  27       37.87       62.15     18.91 o 
  -7   2  27       67.96       94.14     14.72 o 
  -6   2  27       31.30       49.89     15.06 o 
  -5   2  27       54.32       50.75     15.20 o 
  -4   2  27       20.59       19.30     11.84 o 
  -3   2  27       88.65      117.86     41.46 o 
  -2   2  27        8.14       17.84     18.37 o 
  -1   2  27       88.72       80.85     21.88 o 
   0   2  27        1.68        6.86     15.22 o 
   1   2  27      103.50       93.34     22.63 o 
   2   2  27      357.78      371.07     36.34 o 
   3   2  27        2.42        8.23     14.46 o 
  -4   3  27        6.19        7.53     11.65 o 
  -3   3  27      211.54      278.30     33.30 o 
  -2   3  27       18.33       11.26     15.20 o 
  -1   3  27       13.08       52.92     19.25 o 
   0   3  27       55.35       47.68     18.37 o 
  -5   0  28      124.89      145.88     38.83 o 
  -4   0  28      139.28      183.66     41.98 o 
  -3   0  28       32.54       17.84     23.09 o 
  -2   0  28      211.86      203.60     44.08 o 
  -1   0  28       46.64       19.94     23.09 o 
   0   0  28      169.29      141.68     37.78 o 
   1   0  28       25.34       56.67     26.24 o 
  -4   1  28       30.43       43.92     19.40 o 
  -3   1  28        9.82       10.93     14.46 o 
  -2   1  28       20.85       10.99     14.79 o 
  -1   1  28       32.68       37.36     17.43 o 
   0   1  28       69.42       46.01     18.51 o 
                                                 
